# Supplementary material for: Adaptive evolution of complex innovations through stepwise metabolic niche expansion
Source: Nat Commun. 2016 May 20;7:11607. doi: 10.1038/ncomms11607 (PMC5411730; doi:10.1038/ncomms11607)
Supplement: Supplementary Dataset 1 — lists the set of 1776 environmental conditions defined in the present study and the in silico biomass flux for both the E. coli and the universal reaction networks. [file ncomms11607-s2.xlsx]

## Sheet: Description
Supplementary Data 1 lists the set of 1776 environmental conditions defined in the present study and the in silico biomass flux for both the E. coli and the universal reaction networks.
Carbon	Name of carbon source
Nitrogen	Name of nitrogen source
Phosphorus	Name of phosphorous source
Sulfur	Name of sulfur source
Carbon.exchangeReaction	Exchange reaction in the model defining the carbon source
Nitrogen.exchangeReaction	Exchange reaction in the model defining the nitrogen source
Phosphorus.exchangeReaction	Exchange reaction in the model defining the phosphorous source
Sulfur.exchangeReaction	Exchange reaction in the model defining the sulfur source
In.silico.biomass.Ecoli.model	In silico calculated biomass flux for the E. coli network
In.silico.biomass.flux.of.Ecoli.model.extended.with.universal.reaction.set	In silico calculated biomass flux for the E. coli network extended with the universal reaction set

## Sheet: SupplementaryData1
Carbon	Nitrogen	Phosphorus	Sulfur	Carbon.exchangeReaction	Nitrogen.exchangeReaction	Phosphorus.exchangeReaction	Sulfur.exchangeReaction	In.silico.biomass.Ecoli.model	In.silico.biomass.Ecoli.model.extended.with.universal.reaction.set
(R)-Propane-1,2-diol	Ammonium	Phosphate	Sulfate	iAF_EX_12ppd_R(e)	iAF_EX_nh4(e)	iAF_EX_pi(e)	iAF_EX_so4(e)	0	0.73267
(S)-Propane-1,2-diol	Ammonium	Phosphate	Sulfate	iAF_EX_12ppd_S(e)	iAF_EX_nh4(e)	iAF_EX_pi(e)	iAF_EX_so4(e)	0.530476	0.73267
1,4-alpha-D-glucan	Ammonium	Phosphate	Sulfate	iAF_EX_14glucan(e)	iAF_EX_nh4(e)	iAF_EX_pi(e)	iAF_EX_so4(e)	0.927296	0.927296
1,5-Diaminopentane	Ammonium	Phosphate	Sulfate	iAF_EX_15dap(e)	iAF_EX_nh4(e)	iAF_EX_pi(e)	iAF_EX_so4(e)	0	0
2',3'-Cyclic AMP	Ammonium	Phosphate	Sulfate	iAF_EX_23camp(e)	iAF_EX_nh4(e)	iAF_EX_pi(e)	iAF_EX_so4(e)	0.983874	2.44223
2',3'-Cyclic CMP	Ammonium	Phosphate	Sulfate	iAF_EX_23ccmp(e)	iAF_EX_nh4(e)	iAF_EX_pi(e)	iAF_EX_so4(e)	0.551739	2.19801
2',3'-Cyclic GMP	Ammonium	Phosphate	Sulfate	iAF_EX_23cgmp(e)	iAF_EX_nh4(e)	iAF_EX_pi(e)	iAF_EX_so4(e)	0.934911	2.44223
2',3'-Cyclic UMP	Ammonium	Phosphate	Sulfate	iAF_EX_23cump(e)	iAF_EX_nh4(e)	iAF_EX_pi(e)	iAF_EX_so4(e)	0.541217	2.19801
2,3-diaminopropionate	Ammonium	Phosphate	Sulfate	iAF_EX_23dappa(e)	iAF_EX_nh4(e)	iAF_EX_pi(e)	iAF_EX_so4(e)	0.305385	0.73267
meso-2,6-Diaminoheptanedioate	Ammonium	Phosphate	Sulfate	iAF_EX_26dap_M(e)	iAF_EX_nh4(e)	iAF_EX_pi(e)	iAF_EX_so4(e)	0	1.70956
2-Dehydro-3-deoxy-D-gluconate	Ammonium	Phosphate	Sulfate	iAF_EX_2ddglcn(e)	iAF_EX_nh4(e)	iAF_EX_pi(e)	iAF_EX_so4(e)	0.826801	0.927296
3,4-Dihydroxyphenylacetaldehyde	Ammonium	Phosphate	Sulfate	iAF_EX_34dhpac(e)	iAF_EX_nh4(e)	iAF_EX_pi(e)	iAF_EX_so4(e)	0	0
3'-AMP	Ammonium	Phosphate	Sulfate	iAF_EX_3amp(e)	iAF_EX_nh4(e)	iAF_EX_pi(e)	iAF_EX_so4(e)	0.91924	2.44223
3'-cmp	Ammonium	Phosphate	Sulfate	iAF_EX_3cmp(e)	iAF_EX_nh4(e)	iAF_EX_pi(e)	iAF_EX_so4(e)	0.500957	2.19801
3'-GMP	Ammonium	Phosphate	Sulfate	iAF_EX_3gmp(e)	iAF_EX_nh4(e)	iAF_EX_pi(e)	iAF_EX_so4(e)	0.888026	2.44223
3-hydroxycinnamic acid	Ammonium	Phosphate	Sulfate	iAF_EX_3hcinnm(e)	iAF_EX_nh4(e)	iAF_EX_pi(e)	iAF_EX_so4(e)	0.927296	0.927296
3-(3-hydroxy-phenyl)propionate	Ammonium	Phosphate	Sulfate	iAF_EX_3hpppn(e)	iAF_EX_nh4(e)	iAF_EX_pi(e)	iAF_EX_so4(e)	0.927296	0.927296
3'-UMP	Ammonium	Phosphate	Sulfate	iAF_EX_3ump(e)	iAF_EX_nh4(e)	iAF_EX_pi(e)	iAF_EX_so4(e)	0.541217	2.19801
4-Aminobutanoate	Ammonium	Phosphate	Sulfate	iAF_EX_4abut(e)	iAF_EX_nh4(e)	iAF_EX_pi(e)	iAF_EX_so4(e)	0.597044	0.976894
4-Hydroxyphenylacetaldehyde	Ammonium	Phosphate	Sulfate	iAF_EX_4hoxpacd(e)	iAF_EX_nh4(e)	iAF_EX_pi(e)	iAF_EX_so4(e)	0	0
5-Dehydro-D-gluconate	Ammonium	Phosphate	Sulfate	iAF_EX_5dglcn(e)	iAF_EX_nh4(e)	iAF_EX_pi(e)	iAF_EX_so4(e)	0.77968	0.927296
L-alanine-D-glutamate-meso-2,6-diaminoheptanedioate-D-alanine	Ammonium	Phosphate	Sulfate	iAF_EX_LalaDgluMdapDala(e)	iAF_EX_nh4(e)	iAF_EX_pi(e)	iAF_EX_so4(e)	1.27195	4.39602
L-alanine-D-glutamate-meso-2,6-diaminoheptanedioate	Ammonium	Phosphate	Sulfate	iAF_EX_LalaDgluMdap(e)	iAF_EX_nh4(e)	iAF_EX_pi(e)	iAF_EX_so4(e)	0.847969	3.66335
Acetate	Ammonium	Phosphate	Sulfate	iAF_EX_ac(e)	iAF_EX_nh4(e)	iAF_EX_pi(e)	iAF_EX_so4(e)	0.169491	0.488447
Acetoacetate	Ammonium	Phosphate	Sulfate	iAF_EX_acac(e)	iAF_EX_nh4(e)	iAF_EX_pi(e)	iAF_EX_so4(e)	0.486603	0.927296
Acetaldehyde	Ammonium	Phosphate	Sulfate	iAF_EX_acald(e)	iAF_EX_nh4(e)	iAF_EX_pi(e)	iAF_EX_so4(e)	0.352862	0.488447
N-Acetyl-D-galactosamine 1-phosphate	Ammonium	Phosphate	Sulfate	iAF_EX_acgal1p(e)	iAF_EX_nh4(e)	iAF_EX_pi(e)	iAF_EX_so4(e)	0	0
N-Acetyl-D-galactosamine	Ammonium	Phosphate	Sulfate	iAF_EX_acgal(e)	iAF_EX_nh4(e)	iAF_EX_pi(e)	iAF_EX_so4(e)	0	0
N-Acetyl-D-glucosamine 1-phosphate	Ammonium	Phosphate	Sulfate	iAF_EX_acgam1p(e)	iAF_EX_nh4(e)	iAF_EX_pi(e)	iAF_EX_so4(e)	1.23289	1.85459
N-Acetyl-D-glucosamine	Ammonium	Phosphate	Sulfate	iAF_EX_acgam(e)	iAF_EX_nh4(e)	iAF_EX_pi(e)	iAF_EX_so4(e)	1.23289	1.85459
N-Acetyl-D-mannosamine	Ammonium	Phosphate	Sulfate	iAF_EX_acmana(e)	iAF_EX_nh4(e)	iAF_EX_pi(e)	iAF_EX_so4(e)	1.23289	1.85459
N-Acetylmuramate	Ammonium	Phosphate	Sulfate	iAF_EX_acmum(e)	iAF_EX_nh4(e)	iAF_EX_pi(e)	iAF_EX_so4(e)	1.63828	1.85459
N-Acetylneuraminate	Ammonium	Phosphate	Sulfate	iAF_EX_acnam(e)	iAF_EX_nh4(e)	iAF_EX_pi(e)	iAF_EX_so4(e)	1.56	1.85459
4-Amino-4-deoxy-L-arabinose modified core oligosaccharide lipid A	Ammonium	Phosphate	Sulfate	iAF_EX_acolipa(e)	iAF_EX_nh4(e)	iAF_EX_pi(e)	iAF_EX_so4(e)	0	0
O-Acetyl-L-serine	Ammonium	Phosphate	Sulfate	iAF_EX_acser(e)	iAF_EX_nh4(e)	iAF_EX_pi(e)	iAF_EX_so4(e)	0	0
Adenine	Ammonium	Phosphate	Sulfate	iAF_EX_ade(e)	iAF_EX_nh4(e)	iAF_EX_pi(e)	iAF_EX_so4(e)	0	1.22112
Adenosine	Ammonium	Phosphate	Sulfate	iAF_EX_adn(e)	iAF_EX_nh4(e)	iAF_EX_pi(e)	iAF_EX_so4(e)	0.91924	2.44223
Agmatine	Ammonium	Phosphate	Sulfate	iAF_EX_agm(e)	iAF_EX_nh4(e)	iAF_EX_pi(e)	iAF_EX_so4(e)	0.760537	1.22112
2-Oxoglutarate	Ammonium	Phosphate	Sulfate	iAF_EX_akg(e)	iAF_EX_nh4(e)	iAF_EX_pi(e)	iAF_EX_so4(e)	0.467497	0.927296
beta-Alanine	Ammonium	Phosphate	Sulfate	iAF_EX_ala_B(e)	iAF_EX_nh4(e)	iAF_EX_pi(e)	iAF_EX_so4(e)	0	0.73267
D-Alanine	Ammonium	Phosphate	Sulfate	iAF_EX_ala_D(e)	iAF_EX_nh4(e)	iAF_EX_pi(e)	iAF_EX_so4(e)	0.381732	0.73267
L-Alanine	Ammonium	Phosphate	Sulfate	iAF_EX_ala_L(e)	iAF_EX_nh4(e)	iAF_EX_pi(e)	iAF_EX_so4(e)	0.381732	0.73267
D-Alanyl-D-alanine	Ammonium	Phosphate	Sulfate	iAF_EX_alaala(e)	iAF_EX_nh4(e)	iAF_EX_pi(e)	iAF_EX_so4(e)	0.785276	1.46534
D-Allose	Ammonium	Phosphate	Sulfate	iAF_EX_all_D(e)	iAF_EX_nh4(e)	iAF_EX_pi(e)	iAF_EX_so4(e)	0.922773	0.927296
Allantoin	Ammonium	Phosphate	Sulfate	iAF_EX_alltn(e)	iAF_EX_nh4(e)	iAF_EX_pi(e)	iAF_EX_so4(e)	0	0.976894
AMP	Ammonium	Phosphate	Sulfate	iAF_EX_amp(e)	iAF_EX_nh4(e)	iAF_EX_pi(e)	iAF_EX_so4(e)	0.91924	2.44223
N-Acetyl-D-glucosamine(anhydrous)N-Acetylmuramic acid	Ammonium	Phosphate	Sulfate	iAF_EX_anhgm(e)	iAF_EX_nh4(e)	iAF_EX_pi(e)	iAF_EX_so4(e)	2.78189	2.78189
L-Arabinose	Ammonium	Phosphate	Sulfate	iAF_EX_arab_L(e)	iAF_EX_nh4(e)	iAF_EX_pi(e)	iAF_EX_so4(e)	0.792381	0.927296
aerobactin minus Fe3	Ammonium	Phosphate	Sulfate	iAF_EX_arbtn(e)	iAF_EX_nh4(e)	iAF_EX_pi(e)	iAF_EX_so4(e)	0	0
Aerobactin	Ammonium	Phosphate	Sulfate	iAF_EX_arbtn_fe3(e)	iAF_EX_nh4(e)	iAF_EX_pi(e)	iAF_EX_so4(e)	0	0
L-Arginine	Ammonium	Phosphate	Sulfate	iAF_EX_arg_L(e)	iAF_EX_nh4(e)	iAF_EX_pi(e)	iAF_EX_so4(e)	0.745921	1.46534
L-Ascorbate	Ammonium	Phosphate	Sulfate	iAF_EX_ascb_L(e)	iAF_EX_nh4(e)	iAF_EX_pi(e)	iAF_EX_so4(e)	0.80108	0.927296
L-Asparagine	Ammonium	Phosphate	Sulfate	iAF_EX_asn_L(e)	iAF_EX_nh4(e)	iAF_EX_pi(e)	iAF_EX_so4(e)	0.298847	0.976894
arsenite	Ammonium	Phosphate	Sulfate	iAF_EX_aso3(e)	iAF_EX_nh4(e)	iAF_EX_pi(e)	iAF_EX_so4(e)	0	0
L-Aspartate	Ammonium	Phosphate	Sulfate	iAF_EX_asp_L(e)	iAF_EX_nh4(e)	iAF_EX_pi(e)	iAF_EX_so4(e)	0.298522	0.976894
Butyrate (n-C4:0)	Ammonium	Phosphate	Sulfate	iAF_EX_but(e)	iAF_EX_nh4(e)	iAF_EX_pi(e)	iAF_EX_so4(e)	0.489671	0.927296
butanesulfonate	Ammonium	Phosphate	Sulfate	iAF_EX_butso3(e)	iAF_EX_nh4(e)	iAF_EX_pi(e)	iAF_EX_so4(e)	0.216282	0.927296
Calcium	Ammonium	Phosphate	Sulfate	iAF_EX_ca2(e)	iAF_EX_nh4(e)	iAF_EX_pi(e)	iAF_EX_so4(e)	0	0
Cys-Gly	Ammonium	Phosphate	Sulfate	iAF_EX_cgly(e)	iAF_EX_nh4(e)	iAF_EX_pi(e)	iAF_EX_so4(e)	0.441815	1.22112
Choline	Ammonium	Phosphate	Sulfate	iAF_EX_chol(e)	iAF_EX_nh4(e)	iAF_EX_pi(e)	iAF_EX_so4(e)	0	1.22112
Citrate	Ammonium	Phosphate	Sulfate	iAF_EX_cit(e)	iAF_EX_nh4(e)	iAF_EX_pi(e)	iAF_EX_so4(e)	0.439335	0.927296
Chloride	Ammonium	Phosphate	Sulfate	iAF_EX_cl(e)	iAF_EX_nh4(e)	iAF_EX_pi(e)	iAF_EX_so4(e)	0	0
CMP	Ammonium	Phosphate	Sulfate	iAF_EX_cmp(e)	iAF_EX_nh4(e)	iAF_EX_pi(e)	iAF_EX_so4(e)	0.500957	2.19801
CO2	Ammonium	Phosphate	Sulfate	iAF_EX_co2(e)	iAF_EX_nh4(e)	iAF_EX_pi(e)	iAF_EX_so4(e)	0	0.244223
Co2+	Ammonium	Phosphate	Sulfate	iAF_EX_cobalt2(e)	iAF_EX_nh4(e)	iAF_EX_pi(e)	iAF_EX_so4(e)	0	0
core oligosaccharide lipid A	Ammonium	Phosphate	Sulfate	iAF_EX_colipa(e)	iAF_EX_nh4(e)	iAF_EX_pi(e)	iAF_EX_so4(e)	0	0
coprogen	Ammonium	Phosphate	Sulfate	iAF_EX_cpgn(e)	iAF_EX_nh4(e)	iAF_EX_pi(e)	iAF_EX_so4(e)	0	0
coprogen unloaded (no Fe(III))	Ammonium	Phosphate	Sulfate	iAF_EX_cpgn_un(e)	iAF_EX_nh4(e)	iAF_EX_pi(e)	iAF_EX_so4(e)	0	0
L-Carnitine	Ammonium	Phosphate	Sulfate	iAF_EX_crn(e)	iAF_EX_nh4(e)	iAF_EX_pi(e)	iAF_EX_so4(e)	0	0
Cytosine	Ammonium	Phosphate	Sulfate	iAF_EX_csn(e)	iAF_EX_nh4(e)	iAF_EX_pi(e)	iAF_EX_so4(e)	0	0.976894
Cu2+	Ammonium	Phosphate	Sulfate	iAF_EX_cu2(e)	iAF_EX_nh4(e)	iAF_EX_pi(e)	iAF_EX_so4(e)	0	0
Hydrogen cyanide	Ammonium	Phosphate	Sulfate	iAF_EX_cyan(e)	iAF_EX_nh4(e)	iAF_EX_pi(e)	iAF_EX_so4(e)	0	0
Cyanate	Ammonium	Phosphate	Sulfate	iAF_EX_cynt(e)	iAF_EX_nh4(e)	iAF_EX_pi(e)	iAF_EX_so4(e)	0	0.244223
D-Cysteine	Ammonium	Phosphate	Sulfate	iAF_EX_cys_D(e)	iAF_EX_nh4(e)	iAF_EX_pi(e)	iAF_EX_so4(e)	0.277003	0.73267
L-Cysteine	Ammonium	Phosphate	Sulfate	iAF_EX_cys_L(e)	iAF_EX_nh4(e)	iAF_EX_pi(e)	iAF_EX_so4(e)	0.277913	0.73267
Cytidine	Ammonium	Phosphate	Sulfate	iAF_EX_cytd(e)	iAF_EX_nh4(e)	iAF_EX_pi(e)	iAF_EX_so4(e)	0.500957	2.19801
Deoxyadenosine	Ammonium	Phosphate	Sulfate	iAF_EX_dad_2(e)	iAF_EX_nh4(e)	iAF_EX_pi(e)	iAF_EX_so4(e)	0.962471	2.44223
dAMP	Ammonium	Phosphate	Sulfate	iAF_EX_damp(e)	iAF_EX_nh4(e)	iAF_EX_pi(e)	iAF_EX_so4(e)	0.962471	2.44223
Decanoate (n-C10:0)	Ammonium	Phosphate	Sulfate	iAF_EX_dca(e)	iAF_EX_nh4(e)	iAF_EX_pi(e)	iAF_EX_so4(e)	0.927296	0.927296
dCMP	Ammonium	Phosphate	Sulfate	iAF_EX_dcmp(e)	iAF_EX_nh4(e)	iAF_EX_pi(e)	iAF_EX_so4(e)	0.531327	2.19801
Deoxycytidine	Ammonium	Phosphate	Sulfate	iAF_EX_dcyt(e)	iAF_EX_nh4(e)	iAF_EX_pi(e)	iAF_EX_so4(e)	0.531327	2.19801
Dodecanoate (n-C12:0)	Ammonium	Phosphate	Sulfate	iAF_EX_ddca(e)	iAF_EX_nh4(e)	iAF_EX_pi(e)	iAF_EX_so4(e)	0.927296	0.927296
dGMP	Ammonium	Phosphate	Sulfate	iAF_EX_dgmp(e)	iAF_EX_nh4(e)	iAF_EX_pi(e)	iAF_EX_so4(e)	0.931047	2.44223
Deoxyguanosine	Ammonium	Phosphate	Sulfate	iAF_EX_dgsn(e)	iAF_EX_nh4(e)	iAF_EX_pi(e)	iAF_EX_so4(e)	0.931047	2.44223
Dihydroxyacetone	Ammonium	Phosphate	Sulfate	iAF_EX_dha(e)	iAF_EX_nh4(e)	iAF_EX_pi(e)	iAF_EX_so4(e)	0.481447	0.73267
dIMP	Ammonium	Phosphate	Sulfate	iAF_EX_dimp(e)	iAF_EX_nh4(e)	iAF_EX_pi(e)	iAF_EX_so4(e)	1.01092	2.44223
Deoxyinosine	Ammonium	Phosphate	Sulfate	iAF_EX_din(e)	iAF_EX_nh4(e)	iAF_EX_pi(e)	iAF_EX_so4(e)	1.01092	2.44223
Dimethyl sulfide	Ammonium	Phosphate	Sulfate	iAF_EX_dms(e)	iAF_EX_nh4(e)	iAF_EX_pi(e)	iAF_EX_so4(e)	0	0.488447
Dimethyl sulfoxide	Ammonium	Phosphate	Sulfate	iAF_EX_dmso(e)	iAF_EX_nh4(e)	iAF_EX_pi(e)	iAF_EX_so4(e)	0	0.488447
Dopamine	Ammonium	Phosphate	Sulfate	iAF_EX_dopa(e)	iAF_EX_nh4(e)	iAF_EX_pi(e)	iAF_EX_so4(e)	0	0
dTMP	Ammonium	Phosphate	Sulfate	iAF_EX_dtmp(e)	iAF_EX_nh4(e)	iAF_EX_pi(e)	iAF_EX_so4(e)	0.866646	2.44223
dUMP	Ammonium	Phosphate	Sulfate	iAF_EX_dump(e)	iAF_EX_nh4(e)	iAF_EX_pi(e)	iAF_EX_so4(e)	0.572361	2.19801
Deoxyuridine	Ammonium	Phosphate	Sulfate	iAF_EX_duri(e)	iAF_EX_nh4(e)	iAF_EX_pi(e)	iAF_EX_so4(e)	0.572361	2.19801
phosphoethanolamine KDO(2)-lipid (A)	Ammonium	Phosphate	Sulfate	iAF_EX_enlipa(e)	iAF_EX_nh4(e)	iAF_EX_pi(e)	iAF_EX_so4(e)	0	0
Enterochelin	Ammonium	Phosphate	Sulfate	iAF_EX_enter(e)	iAF_EX_nh4(e)	iAF_EX_pi(e)	iAF_EX_so4(e)	0	3.70919
Ethanolamine	Ammonium	Phosphate	Sulfate	iAF_EX_etha(e)	iAF_EX_nh4(e)	iAF_EX_pi(e)	iAF_EX_so4(e)	0.343577	0.488447
ethanesulfonate	Ammonium	Phosphate	Sulfate	iAF_EX_ethso3(e)	iAF_EX_nh4(e)	iAF_EX_pi(e)	iAF_EX_so4(e)	0	0.488447
Ethanol	Ammonium	Phosphate	Sulfate	iAF_EX_etoh(e)	iAF_EX_nh4(e)	iAF_EX_pi(e)	iAF_EX_so4(e)	0.40019	0.488447
D-Fructose 6-phosphate	Ammonium	Phosphate	Sulfate	iAF_EX_f6p(e)	iAF_EX_nh4(e)	iAF_EX_pi(e)	iAF_EX_so4(e)	0.927296	0.927296
Formaldehyde	Ammonium	Phosphate	Sulfate	iAF_EX_fald(e)	iAF_EX_nh4(e)	iAF_EX_pi(e)	iAF_EX_so4(e)	0.074349	0.244223
Fe2+	Ammonium	Phosphate	Sulfate	iAF_EX_fe2(e)	iAF_EX_nh4(e)	iAF_EX_pi(e)	iAF_EX_so4(e)	0	0
Fe3+	Ammonium	Phosphate	Sulfate	iAF_EX_fe3(e)	iAF_EX_nh4(e)	iAF_EX_pi(e)	iAF_EX_so4(e)	0	0
Fe(III)dicitrate	Ammonium	Phosphate	Sulfate	iAF_EX_fe3dcit(e)	iAF_EX_nh4(e)	iAF_EX_pi(e)	iAF_EX_so4(e)	0.912464	0.927296
ferric 2,3-dihydroxybenzoylserine	Ammonium	Phosphate	Sulfate	iAF_EX_fe3dhbzs(e)	iAF_EX_nh4(e)	iAF_EX_pi(e)	iAF_EX_so4(e)	0	1.85459
Fe(III)hydroxamate	Ammonium	Phosphate	Sulfate	iAF_EX_fe3hox(e)	iAF_EX_nh4(e)	iAF_EX_pi(e)	iAF_EX_so4(e)	0	0
Fe(III)hydoxamate, unloaded	Ammonium	Phosphate	Sulfate	iAF_EX_fe3hox_un(e)	iAF_EX_nh4(e)	iAF_EX_pi(e)	iAF_EX_so4(e)	0	0
Ferrichrome	Ammonium	Phosphate	Sulfate	iAF_EX_fecrm(e)	iAF_EX_nh4(e)	iAF_EX_pi(e)	iAF_EX_so4(e)	0	0
Ferrichrome minus Fe(III)	Ammonium	Phosphate	Sulfate	iAF_EX_fecrm_un(e)	iAF_EX_nh4(e)	iAF_EX_pi(e)	iAF_EX_so4(e)	0	0
Fe-enterobactin	Ammonium	Phosphate	Sulfate	iAF_EX_feenter(e)	iAF_EX_nh4(e)	iAF_EX_pi(e)	iAF_EX_so4(e)	0	3.70919
ferroxamine	Ammonium	Phosphate	Sulfate	iAF_EX_feoxam(e)	iAF_EX_nh4(e)	iAF_EX_pi(e)	iAF_EX_so4(e)	0	0
ferroxamine minus Fe(3)	Ammonium	Phosphate	Sulfate	iAF_EX_feoxam_un(e)	iAF_EX_nh4(e)	iAF_EX_pi(e)	iAF_EX_so4(e)	0	0
Formate	Ammonium	Phosphate	Sulfate	iAF_EX_for(e)	iAF_EX_nh4(e)	iAF_EX_pi(e)	iAF_EX_so4(e)	0	0.244223
D-Fructose	Ammonium	Phosphate	Sulfate	iAF_EX_fru(e)	iAF_EX_nh4(e)	iAF_EX_pi(e)	iAF_EX_so4(e)	0.927296	0.927296
fructoselysine	Ammonium	Phosphate	Sulfate	iAF_EX_frulys(e)	iAF_EX_nh4(e)	iAF_EX_pi(e)	iAF_EX_so4(e)	0.983458	2.78189
D-Fructuronate	Ammonium	Phosphate	Sulfate	iAF_EX_fruur(e)	iAF_EX_nh4(e)	iAF_EX_pi(e)	iAF_EX_so4(e)	0.753167	0.927296
L-Fucose	Ammonium	Phosphate	Sulfate	iAF_EX_fuc_L(e)	iAF_EX_nh4(e)	iAF_EX_pi(e)	iAF_EX_so4(e)	0.927296	0.927296
Fumarate	Ammonium	Phosphate	Sulfate	iAF_EX_fum(e)	iAF_EX_nh4(e)	iAF_EX_pi(e)	iAF_EX_so4(e)	0.287257	0.927296
D-Glucose 1-phosphate	Ammonium	Phosphate	Sulfate	iAF_EX_g1p(e)	iAF_EX_nh4(e)	iAF_EX_pi(e)	iAF_EX_so4(e)	0.927296	0.927296
sn-Glycero-3-phosphocholine	Ammonium	Phosphate	Sulfate	iAF_EX_g3pc(e)	iAF_EX_nh4(e)	iAF_EX_pi(e)	iAF_EX_so4(e)	0.597447	1.85459
sn-Glycero-3-phosphoethanolamine	Ammonium	Phosphate	Sulfate	iAF_EX_g3pe(e)	iAF_EX_nh4(e)	iAF_EX_pi(e)	iAF_EX_so4(e)	0.957976	1.22112
Glycerophosphoglycerol	Ammonium	Phosphate	Sulfate	iAF_EX_g3pg(e)	iAF_EX_nh4(e)	iAF_EX_pi(e)	iAF_EX_so4(e)	0.927296	0.927296
sn-Glycero-3-phospho-1-inositol	Ammonium	Phosphate	Sulfate	iAF_EX_g3pi(e)	iAF_EX_nh4(e)	iAF_EX_pi(e)	iAF_EX_so4(e)	0.597447	0.927296
Glycerophosphoserine	Ammonium	Phosphate	Sulfate	iAF_EX_g3ps(e)	iAF_EX_nh4(e)	iAF_EX_pi(e)	iAF_EX_so4(e)	0.975169	1.46534
D-Glucose 6-phosphate	Ammonium	Phosphate	Sulfate	iAF_EX_g6p(e)	iAF_EX_nh4(e)	iAF_EX_pi(e)	iAF_EX_so4(e)	0.927296	0.927296
alpha-D-Galactose 1-phosphate	Ammonium	Phosphate	Sulfate	iAF_EX_gal1p(e)	iAF_EX_nh4(e)	iAF_EX_pi(e)	iAF_EX_so4(e)	0.927296	0.927296
D-Galactose	Ammonium	Phosphate	Sulfate	iAF_EX_gal(e)	iAF_EX_nh4(e)	iAF_EX_pi(e)	iAF_EX_so4(e)	0.927296	0.927296
beta D-Galactose	Ammonium	Phosphate	Sulfate	iAF_EX_gal_bD(e)	iAF_EX_nh4(e)	iAF_EX_pi(e)	iAF_EX_so4(e)	0.927296	0.927296
D-Galactarate	Ammonium	Phosphate	Sulfate	iAF_EX_galct_D(e)	iAF_EX_nh4(e)	iAF_EX_pi(e)	iAF_EX_so4(e)	0.557253	0.927296
D-Galactonate	Ammonium	Phosphate	Sulfate	iAF_EX_galctn_D(e)	iAF_EX_nh4(e)	iAF_EX_pi(e)	iAF_EX_so4(e)	0.826801	0.927296
L-Galactonate	Ammonium	Phosphate	Sulfate	iAF_EX_galctn_L(e)	iAF_EX_nh4(e)	iAF_EX_pi(e)	iAF_EX_so4(e)	0.826801	0.927296
Galactitol	Ammonium	Phosphate	Sulfate	iAF_EX_galt(e)	iAF_EX_nh4(e)	iAF_EX_pi(e)	iAF_EX_so4(e)	0.927296	0.927296
D-Galacturonate	Ammonium	Phosphate	Sulfate	iAF_EX_galur(e)	iAF_EX_nh4(e)	iAF_EX_pi(e)	iAF_EX_so4(e)	0.753167	0.927296
D-Glucosamine 6-phosphate	Ammonium	Phosphate	Sulfate	iAF_EX_gam6p(e)	iAF_EX_nh4(e)	iAF_EX_pi(e)	iAF_EX_so4(e)	0.99336	1.46534
D-Glucosamine	Ammonium	Phosphate	Sulfate	iAF_EX_gam(e)	iAF_EX_nh4(e)	iAF_EX_pi(e)	iAF_EX_so4(e)	0.963258	1.46534
gamma-butyrobetaine	Ammonium	Phosphate	Sulfate	iAF_EX_gbbtn(e)	iAF_EX_nh4(e)	iAF_EX_pi(e)	iAF_EX_so4(e)	0	0
GDP	Ammonium	Phosphate	Sulfate	iAF_EX_gdp(e)	iAF_EX_nh4(e)	iAF_EX_pi(e)	iAF_EX_so4(e)	0	0
D-Glucose	Ammonium	Phosphate	Sulfate	iAF_EX_glc(e)	iAF_EX_nh4(e)	iAF_EX_pi(e)	iAF_EX_so4(e)	0.927296	0.927296
D-Gluconate	Ammonium	Phosphate	Sulfate	iAF_EX_glcn(e)	iAF_EX_nh4(e)	iAF_EX_pi(e)	iAF_EX_so4(e)	0.865226	0.927296
D-Glucarate	Ammonium	Phosphate	Sulfate	iAF_EX_glcr(e)	iAF_EX_nh4(e)	iAF_EX_pi(e)	iAF_EX_so4(e)	0.557253	0.927296
D-Glucuronate 1-phosphate	Ammonium	Phosphate	Sulfate	iAF_EX_glcur1p(e)	iAF_EX_nh4(e)	iAF_EX_pi(e)	iAF_EX_so4(e)	0.753167	0.927296
D-Glucuronate	Ammonium	Phosphate	Sulfate	iAF_EX_glcur(e)	iAF_EX_nh4(e)	iAF_EX_pi(e)	iAF_EX_so4(e)	0.753167	0.927296
L-Glutamine	Ammonium	Phosphate	Sulfate	iAF_EX_gln_L(e)	iAF_EX_nh4(e)	iAF_EX_pi(e)	iAF_EX_so4(e)	0.547467	1.22112
L-Glutamate	Ammonium	Phosphate	Sulfate	iAF_EX_glu_L(e)	iAF_EX_nh4(e)	iAF_EX_pi(e)	iAF_EX_so4(e)	0.546352	1.22112
Glycine	Ammonium	Phosphate	Sulfate	iAF_EX_gly(e)	iAF_EX_nh4(e)	iAF_EX_pi(e)	iAF_EX_so4(e)	0.143351	0.488447
D-Glyceraldehyde	Ammonium	Phosphate	Sulfate	iAF_EX_glyald(e)	iAF_EX_nh4(e)	iAF_EX_pi(e)	iAF_EX_so4(e)	0.485873	0.73267
Glycine betaine	Ammonium	Phosphate	Sulfate	iAF_EX_glyb(e)	iAF_EX_nh4(e)	iAF_EX_pi(e)	iAF_EX_so4(e)	0	1.22112
Glycerol 2-phosphate	Ammonium	Phosphate	Sulfate	iAF_EX_glyc2p(e)	iAF_EX_nh4(e)	iAF_EX_pi(e)	iAF_EX_so4(e)	0.558237	0.73267
Glycerol 3-phosphate	Ammonium	Phosphate	Sulfate	iAF_EX_glyc3p(e)	iAF_EX_nh4(e)	iAF_EX_pi(e)	iAF_EX_so4(e)	0.597447	0.73267
Glycerol	Ammonium	Phosphate	Sulfate	iAF_EX_glyc(e)	iAF_EX_nh4(e)	iAF_EX_pi(e)	iAF_EX_so4(e)	0.558237	0.73267
(R)-Glycerate	Ammonium	Phosphate	Sulfate	iAF_EX_glyc_R(e)	iAF_EX_nh4(e)	iAF_EX_pi(e)	iAF_EX_so4(e)	0.312062	0.73267
Glycolate	Ammonium	Phosphate	Sulfate	iAF_EX_glyclt(e)	iAF_EX_nh4(e)	iAF_EX_pi(e)	iAF_EX_so4(e)	0.111702	0.488447
GMP	Ammonium	Phosphate	Sulfate	iAF_EX_gmp(e)	iAF_EX_nh4(e)	iAF_EX_pi(e)	iAF_EX_so4(e)	0.888026	2.44223
Guanosine	Ammonium	Phosphate	Sulfate	iAF_EX_gsn(e)	iAF_EX_nh4(e)	iAF_EX_pi(e)	iAF_EX_so4(e)	0.888026	2.44223
Oxidized glutathione	Ammonium	Phosphate	Sulfate	iAF_EX_gthox(e)	iAF_EX_nh4(e)	iAF_EX_pi(e)	iAF_EX_so4(e)	0	0
Reduced glutathione	Ammonium	Phosphate	Sulfate	iAF_EX_gthrd(e)	iAF_EX_nh4(e)	iAF_EX_pi(e)	iAF_EX_so4(e)	1.01099	2.44223
GTP	Ammonium	Phosphate	Sulfate	iAF_EX_gtp(e)	iAF_EX_nh4(e)	iAF_EX_pi(e)	iAF_EX_so4(e)	0	0
Guanine	Ammonium	Phosphate	Sulfate	iAF_EX_gua(e)	iAF_EX_nh4(e)	iAF_EX_pi(e)	iAF_EX_so4(e)	0	1.22112
H2	Ammonium	Phosphate	Sulfate	iAF_EX_h2(e)	iAF_EX_nh4(e)	iAF_EX_pi(e)	iAF_EX_so4(e)	0	0
Hydrogen peroxide	Ammonium	Phosphate	Sulfate	iAF_EX_h2o2(e)	iAF_EX_nh4(e)	iAF_EX_pi(e)	iAF_EX_so4(e)	0	0
H2O	Ammonium	Phosphate	Sulfate	iAF_EX_h2o(e)	iAF_EX_nh4(e)	iAF_EX_pi(e)	iAF_EX_so4(e)	0	0
Hydrogen sulfide	Ammonium	Phosphate	Sulfate	iAF_EX_h2s(e)	iAF_EX_nh4(e)	iAF_EX_pi(e)	iAF_EX_so4(e)	0	0
H+	Ammonium	Phosphate	Sulfate	iAF_EX_h(e)	iAF_EX_nh4(e)	iAF_EX_pi(e)	iAF_EX_so4(e)	0	0
hepta-acylated core oligosaccharide lipid A (E. coli)	Ammonium	Phosphate	Sulfate	iAF_EX_hacolipa(e)	iAF_EX_nh4(e)	iAF_EX_pi(e)	iAF_EX_so4(e)	0	0
hepta-acylated KDO(2)-lipid (A)	Ammonium	Phosphate	Sulfate	iAF_EX_halipa(e)	iAF_EX_nh4(e)	iAF_EX_pi(e)	iAF_EX_so4(e)	0	0
Hexadecanoate (n-C16:0)	Ammonium	Phosphate	Sulfate	iAF_EX_hdca(e)	iAF_EX_nh4(e)	iAF_EX_pi(e)	iAF_EX_so4(e)	0.927296	0.927296
Hexadecenoate (n-C16:1)	Ammonium	Phosphate	Sulfate	iAF_EX_hdcea(e)	iAF_EX_nh4(e)	iAF_EX_pi(e)	iAF_EX_so4(e)	0.927296	0.927296
L-Histidine	Ammonium	Phosphate	Sulfate	iAF_EX_his_L(e)	iAF_EX_nh4(e)	iAF_EX_pi(e)	iAF_EX_so4(e)	0	1.38373
L-Homoserine	Ammonium	Phosphate	Sulfate	iAF_EX_hom_L(e)	iAF_EX_nh4(e)	iAF_EX_pi(e)	iAF_EX_so4(e)	0	0.976894
Hexanoate (n-C6:0)	Ammonium	Phosphate	Sulfate	iAF_EX_hxa(e)	iAF_EX_nh4(e)	iAF_EX_pi(e)	iAF_EX_so4(e)	0.72951	0.927296
Hypoxanthine	Ammonium	Phosphate	Sulfate	iAF_EX_hxan(e)	iAF_EX_nh4(e)	iAF_EX_pi(e)	iAF_EX_so4(e)	0.047606	0.937823
L-Idonate	Ammonium	Phosphate	Sulfate	iAF_EX_idon_L(e)	iAF_EX_nh4(e)	iAF_EX_pi(e)	iAF_EX_so4(e)	0.855482	0.927296
L-Isoleucine	Ammonium	Phosphate	Sulfate	iAF_EX_ile_L(e)	iAF_EX_nh4(e)	iAF_EX_pi(e)	iAF_EX_so4(e)	0	0
IMP	Ammonium	Phosphate	Sulfate	iAF_EX_imp(e)	iAF_EX_nh4(e)	iAF_EX_pi(e)	iAF_EX_so4(e)	0.972438	1.93092
Indole	Ammonium	Phosphate	Sulfate	iAF_EX_indole(e)	iAF_EX_nh4(e)	iAF_EX_pi(e)	iAF_EX_so4(e)	0	1.45242
myo-Inositol	Ammonium	Phosphate	Sulfate	iAF_EX_inost(e)	iAF_EX_nh4(e)	iAF_EX_pi(e)	iAF_EX_so4(e)	0	0.927296
Inosine	Ammonium	Phosphate	Sulfate	iAF_EX_ins(e)	iAF_EX_nh4(e)	iAF_EX_pi(e)	iAF_EX_so4(e)	0.972438	1.94382
Isethionic acid	Ammonium	Phosphate	Sulfate	iAF_EX_isetac(e)	iAF_EX_nh4(e)	iAF_EX_pi(e)	iAF_EX_so4(e)	0	0.488447
potassium	Ammonium	Phosphate	Sulfate	iAF_EX_k(e)	iAF_EX_nh4(e)	iAF_EX_pi(e)	iAF_EX_so4(e)	0	0
KDO(2)-lipid IV(A)	Ammonium	Phosphate	Sulfate	iAF_EX_kdo2lipid4(e)	iAF_EX_nh4(e)	iAF_EX_pi(e)	iAF_EX_so4(e)	0	0
D-Lactate	Ammonium	Phosphate	Sulfate	iAF_EX_lac_D(e)	iAF_EX_nh4(e)	iAF_EX_pi(e)	iAF_EX_so4(e)	0.376736	0.73267
L-Lactate	Ammonium	Phosphate	Sulfate	iAF_EX_lac_L(e)	iAF_EX_nh4(e)	iAF_EX_pi(e)	iAF_EX_so4(e)	0.34619	0.73267
Lactose	Ammonium	Phosphate	Sulfate	iAF_EX_lcts(e)	iAF_EX_nh4(e)	iAF_EX_pi(e)	iAF_EX_so4(e)	0.927296	0.927296
L-Leucine	Ammonium	Phosphate	Sulfate	iAF_EX_leu_L(e)	iAF_EX_nh4(e)	iAF_EX_pi(e)	iAF_EX_so4(e)	0	0
KDO(2)-lipid (A)	Ammonium	Phosphate	Sulfate	iAF_EX_lipa(e)	iAF_EX_nh4(e)	iAF_EX_pi(e)	iAF_EX_so4(e)	0	0
cold adapted KDO(2)-lipid (A)	Ammonium	Phosphate	Sulfate	iAF_EX_lipa_cold(e)	iAF_EX_nh4(e)	iAF_EX_pi(e)	iAF_EX_so4(e)	0	0
L-Lysine	Ammonium	Phosphate	Sulfate	iAF_EX_lys_L(e)	iAF_EX_nh4(e)	iAF_EX_pi(e)	iAF_EX_so4(e)	0	1.2158
L-Lyxose	Ammonium	Phosphate	Sulfate	iAF_EX_lyx_L(e)	iAF_EX_nh4(e)	iAF_EX_pi(e)	iAF_EX_so4(e)	0.792381	0.927296
D-Malate	Ammonium	Phosphate	Sulfate	iAF_EX_mal_D(e)	iAF_EX_nh4(e)	iAF_EX_pi(e)	iAF_EX_so4(e)	0.280167	0.791817
L-Malate	Ammonium	Phosphate	Sulfate	iAF_EX_mal_L(e)	iAF_EX_nh4(e)	iAF_EX_pi(e)	iAF_EX_so4(e)	0.287257	0.791817
Maltose	Ammonium	Phosphate	Sulfate	iAF_EX_malt(e)	iAF_EX_nh4(e)	iAF_EX_pi(e)	iAF_EX_so4(e)	0.927296	0.927296
Maltohexaose	Ammonium	Phosphate	Sulfate	iAF_EX_malthx(e)	iAF_EX_nh4(e)	iAF_EX_pi(e)	iAF_EX_so4(e)	0.927296	0.927296
Maltopentaose	Ammonium	Phosphate	Sulfate	iAF_EX_maltpt(e)	iAF_EX_nh4(e)	iAF_EX_pi(e)	iAF_EX_so4(e)	0.927296	0.927296
Maltotriose	Ammonium	Phosphate	Sulfate	iAF_EX_malttr(e)	iAF_EX_nh4(e)	iAF_EX_pi(e)	iAF_EX_so4(e)	0.927296	0.927296
Maltotetraose	Ammonium	Phosphate	Sulfate	iAF_EX_maltttr(e)	iAF_EX_nh4(e)	iAF_EX_pi(e)	iAF_EX_so4(e)	0.927296	0.927296
D-Mannose 6-phosphate	Ammonium	Phosphate	Sulfate	iAF_EX_man6p(e)	iAF_EX_nh4(e)	iAF_EX_pi(e)	iAF_EX_so4(e)	0.927296	0.927296
D-Mannose	Ammonium	Phosphate	Sulfate	iAF_EX_man(e)	iAF_EX_nh4(e)	iAF_EX_pi(e)	iAF_EX_so4(e)	0.927296	0.927296
2(alpha-D-Mannosyl)-D-glycerate	Ammonium	Phosphate	Sulfate	iAF_EX_manglyc(e)	iAF_EX_nh4(e)	iAF_EX_pi(e)	iAF_EX_so4(e)	0.927296	0.927296
Melibiose	Ammonium	Phosphate	Sulfate	iAF_EX_melib(e)	iAF_EX_nh4(e)	iAF_EX_pi(e)	iAF_EX_so4(e)	0.927296	0.927296
L-Methionine	Ammonium	Phosphate	Sulfate	iAF_EX_met_L(e)	iAF_EX_nh4(e)	iAF_EX_pi(e)	iAF_EX_so4(e)	0	1.22112
L-methionine-R-sulfoxide	Ammonium	Phosphate	Sulfate	iAF_EX_metsox_R_L(e)	iAF_EX_nh4(e)	iAF_EX_pi(e)	iAF_EX_so4(e)	0	1.22112
L-Methionine Sulfoxide	Ammonium	Phosphate	Sulfate	iAF_EX_metsox_S_L(e)	iAF_EX_nh4(e)	iAF_EX_pi(e)	iAF_EX_so4(e)	0	1.22112
magnesium	Ammonium	Phosphate	Sulfate	iAF_EX_mg2(e)	iAF_EX_nh4(e)	iAF_EX_pi(e)	iAF_EX_so4(e)	0	0
myo-Inositol hexakisphosphate	Ammonium	Phosphate	Sulfate	iAF_EX_minohp(e)	iAF_EX_nh4(e)	iAF_EX_pi(e)	iAF_EX_so4(e)	0	0.927296
S-Methyl-L-methionine	Ammonium	Phosphate	Sulfate	iAF_EX_mmet(e)	iAF_EX_nh4(e)	iAF_EX_pi(e)	iAF_EX_so4(e)	0	1.46534
Mn2+	Ammonium	Phosphate	Sulfate	iAF_EX_mn2(e)	iAF_EX_nh4(e)	iAF_EX_pi(e)	iAF_EX_so4(e)	0	0
D-Mannitol	Ammonium	Phosphate	Sulfate	iAF_EX_mnl(e)	iAF_EX_nh4(e)	iAF_EX_pi(e)	iAF_EX_so4(e)	0.927296	0.927296
Molybdate	Ammonium	Phosphate	Sulfate	iAF_EX_mobd(e)	iAF_EX_nh4(e)	iAF_EX_pi(e)	iAF_EX_so4(e)	0	0
methanesulfonate	Ammonium	Phosphate	Sulfate	iAF_EX_mso3(e)	iAF_EX_nh4(e)	iAF_EX_pi(e)	iAF_EX_so4(e)	0	0.244223
Nitrous oxide	Ammonium	Phosphate	Sulfate	iAF_EX_n2o(e)	iAF_EX_nh4(e)	iAF_EX_pi(e)	iAF_EX_so4(e)	0	0
Nicotinate	Ammonium	Phosphate	Sulfate	iAF_EX_nac(e)	iAF_EX_nh4(e)	iAF_EX_pi(e)	iAF_EX_so4(e)	0	0.988934
Ammonium	Ammonium	Phosphate	Sulfate	iAF_EX_nh4(e)	iAF_EX_nh4(e)	iAF_EX_pi(e)	iAF_EX_so4(e)	0	0
NMN	Ammonium	Phosphate	Sulfate	iAF_EX_nmn(e)	iAF_EX_nh4(e)	iAF_EX_pi(e)	iAF_EX_so4(e)	0	2.07093
Nitrite	Ammonium	Phosphate	Sulfate	iAF_EX_no2(e)	iAF_EX_nh4(e)	iAF_EX_pi(e)	iAF_EX_so4(e)	0	0
Nitrate	Ammonium	Phosphate	Sulfate	iAF_EX_no3(e)	iAF_EX_nh4(e)	iAF_EX_pi(e)	iAF_EX_so4(e)	0	0
Nitric oxide	Ammonium	Phosphate	Sulfate	iAF_EX_no(e)	iAF_EX_nh4(e)	iAF_EX_pi(e)	iAF_EX_so4(e)	0	0
O2	Ammonium	Phosphate	Sulfate	iAF_EX_o2(e)	iAF_EX_nh4(e)	iAF_EX_pi(e)	iAF_EX_so4(e)	0	0
octadecanoate (n-C18:0)	Ammonium	Phosphate	Sulfate	iAF_EX_ocdca(e)	iAF_EX_nh4(e)	iAF_EX_pi(e)	iAF_EX_so4(e)	0.927296	0.927296
octadecenoate (n-C18:1)	Ammonium	Phosphate	Sulfate	iAF_EX_ocdcea(e)	iAF_EX_nh4(e)	iAF_EX_pi(e)	iAF_EX_so4(e)	0.927296	0.927296
octanoate (n-C8:0)	Ammonium	Phosphate	Sulfate	iAF_EX_octa(e)	iAF_EX_nh4(e)	iAF_EX_pi(e)	iAF_EX_so4(e)	0.927296	0.927296
Ornithine	Ammonium	Phosphate	Sulfate	iAF_EX_orn(e)	iAF_EX_nh4(e)	iAF_EX_pi(e)	iAF_EX_so4(e)	0.76039	1.22112
Orotate	Ammonium	Phosphate	Sulfate	iAF_EX_orot(e)	iAF_EX_nh4(e)	iAF_EX_pi(e)	iAF_EX_so4(e)	0	0.785133
Phenylacetaldehyde	Ammonium	Phosphate	Sulfate	iAF_EX_pacald(e)	iAF_EX_nh4(e)	iAF_EX_pi(e)	iAF_EX_so4(e)	0	0.927296
Phenethylamine	Ammonium	Phosphate	Sulfate	iAF_EX_peamn(e)	iAF_EX_nh4(e)	iAF_EX_pi(e)	iAF_EX_so4(e)	0	1.51707
L-Phenylalanine	Ammonium	Phosphate	Sulfate	iAF_EX_phe_L(e)	iAF_EX_nh4(e)	iAF_EX_pi(e)	iAF_EX_so4(e)	0	1.74109
Protoheme	Ammonium	Phosphate	Sulfate	iAF_EX_pheme(e)	iAF_EX_nh4(e)	iAF_EX_pi(e)	iAF_EX_so4(e)	0	0
Phosphate	Ammonium	Phosphate	Sulfate	iAF_EX_pi(e)	iAF_EX_nh4(e)	iAF_EX_pi(e)	iAF_EX_so4(e)	0	0
(R)-Pantothenate	Ammonium	Phosphate	Sulfate	iAF_EX_pnto_R(e)	iAF_EX_nh4(e)	iAF_EX_pi(e)	iAF_EX_so4(e)	0	1.00506
Propionate (n-C3:0)	Ammonium	Phosphate	Sulfate	iAF_EX_ppa(e)	iAF_EX_nh4(e)	iAF_EX_pi(e)	iAF_EX_so4(e)	0.376736	0.73267
Propanal	Ammonium	Phosphate	Sulfate	iAF_EX_ppal(e)	iAF_EX_nh4(e)	iAF_EX_pi(e)	iAF_EX_so4(e)	0.504841	0.73267
Phenylpropanoate	Ammonium	Phosphate	Sulfate	iAF_EX_pppn(e)	iAF_EX_nh4(e)	iAF_EX_pi(e)	iAF_EX_so4(e)	0.927296	0.927296
Phosphonate	Ammonium	Phosphate	Sulfate	iAF_EX_ppt(e)	iAF_EX_nh4(e)	iAF_EX_pi(e)	iAF_EX_so4(e)	0	0
L-Proline	Ammonium	Phosphate	Sulfate	iAF_EX_pro_L(e)	iAF_EX_nh4(e)	iAF_EX_pi(e)	iAF_EX_so4(e)	0.629778	1.21454
L-Prolinylglycine	Ammonium	Phosphate	Sulfate	iAF_EX_progly(e)	iAF_EX_nh4(e)	iAF_EX_pi(e)	iAF_EX_so4(e)	0.84051	1.55967
psicoselysine	Ammonium	Phosphate	Sulfate	iAF_EX_psclys(e)	iAF_EX_nh4(e)	iAF_EX_pi(e)	iAF_EX_so4(e)	0.983458	2.40566
O-Phospho-L-serine	Ammonium	Phosphate	Sulfate	iAF_EX_pser_L(e)	iAF_EX_nh4(e)	iAF_EX_pi(e)	iAF_EX_so4(e)	0.310008	0.73267
Putrescine	Ammonium	Phosphate	Sulfate	iAF_EX_ptrc(e)	iAF_EX_nh4(e)	iAF_EX_pi(e)	iAF_EX_so4(e)	0.760537	0.976894
Pyruvate	Ammonium	Phosphate	Sulfate	iAF_EX_pyr(e)	iAF_EX_nh4(e)	iAF_EX_pi(e)	iAF_EX_so4(e)	0.305385	0.687822
alpha-D-Ribose 5-phosphate	Ammonium	Phosphate	Sulfate	iAF_EX_r5p(e)	iAF_EX_nh4(e)	iAF_EX_pi(e)	iAF_EX_so4(e)	0.762291	0.927296
D-Ribose	Ammonium	Phosphate	Sulfate	iAF_EX_rib_D(e)	iAF_EX_nh4(e)	iAF_EX_pi(e)	iAF_EX_so4(e)	0.762291	0.927296
L-Rhamnose	Ammonium	Phosphate	Sulfate	iAF_EX_rmn(e)	iAF_EX_nh4(e)	iAF_EX_pi(e)	iAF_EX_so4(e)	0.927296	0.927296
D-Sorbitol	Ammonium	Phosphate	Sulfate	iAF_EX_sbt_D(e)	iAF_EX_nh4(e)	iAF_EX_pi(e)	iAF_EX_so4(e)	0.927296	0.927296
D-Serine	Ammonium	Phosphate	Sulfate	iAF_EX_ser_D(e)	iAF_EX_nh4(e)	iAF_EX_pi(e)	iAF_EX_so4(e)	0.310008	0.73267
L-Serine	Ammonium	Phosphate	Sulfate	iAF_EX_ser_L(e)	iAF_EX_nh4(e)	iAF_EX_pi(e)	iAF_EX_so4(e)	0.310008	0.73267
Shikimate	Ammonium	Phosphate	Sulfate	iAF_EX_skm(e)	iAF_EX_nh4(e)	iAF_EX_pi(e)	iAF_EX_so4(e)	0	0.927296
sulfur dioxide	Ammonium	Phosphate	Sulfate	iAF_EX_so2(e)	iAF_EX_nh4(e)	iAF_EX_pi(e)	iAF_EX_so4(e)	0	0
Sulfite	Ammonium	Phosphate	Sulfate	iAF_EX_so3(e)	iAF_EX_nh4(e)	iAF_EX_pi(e)	iAF_EX_so4(e)	0	0
Sulfate	Ammonium	Phosphate	Sulfate	iAF_EX_so4(e)	iAF_EX_nh4(e)	iAF_EX_pi(e)	iAF_EX_so4(e)	0	0
Spermidine	Ammonium	Phosphate	Sulfate	iAF_EX_spmd(e)	iAF_EX_nh4(e)	iAF_EX_pi(e)	iAF_EX_so4(e)	0	1.68849
Succinate	Ammonium	Phosphate	Sulfate	iAF_EX_succ(e)	iAF_EX_nh4(e)	iAF_EX_pi(e)	iAF_EX_so4(e)	0.332317	0.81371
Sucrose	Ammonium	Phosphate	Sulfate	iAF_EX_sucr(e)	iAF_EX_nh4(e)	iAF_EX_pi(e)	iAF_EX_so4(e)	0.927296	0.927296
sulfoacetate	Ammonium	Phosphate	Sulfate	iAF_EX_sulfac(e)	iAF_EX_nh4(e)	iAF_EX_pi(e)	iAF_EX_so4(e)	0	0.366484
L-tartrate	Ammonium	Phosphate	Sulfate	iAF_EX_tartr_L(e)	iAF_EX_nh4(e)	iAF_EX_pi(e)	iAF_EX_so4(e)	0.208402	0.74803
Taurine	Ammonium	Phosphate	Sulfate	iAF_EX_taur(e)	iAF_EX_nh4(e)	iAF_EX_pi(e)	iAF_EX_so4(e)	0	0.488447
Thiocyanate	Ammonium	Phosphate	Sulfate	iAF_EX_tcynt(e)	iAF_EX_nh4(e)	iAF_EX_pi(e)	iAF_EX_so4(e)	0	0
Thiamin	Ammonium	Phosphate	Sulfate	iAF_EX_thm(e)	iAF_EX_nh4(e)	iAF_EX_pi(e)	iAF_EX_so4(e)	0	0
L-Threonine	Ammonium	Phosphate	Sulfate	iAF_EX_thr_L(e)	iAF_EX_nh4(e)	iAF_EX_pi(e)	iAF_EX_so4(e)	0.548156	0.976894
L-Threonine O-3-phosphate	Ammonium	Phosphate	Sulfate	iAF_EX_thrp(e)	iAF_EX_nh4(e)	iAF_EX_pi(e)	iAF_EX_so4(e)	0.548156	0.976894
Thymine	Ammonium	Phosphate	Sulfate	iAF_EX_thym(e)	iAF_EX_nh4(e)	iAF_EX_pi(e)	iAF_EX_so4(e)	0	0.86901
Thymidine	Ammonium	Phosphate	Sulfate	iAF_EX_thymd(e)	iAF_EX_nh4(e)	iAF_EX_pi(e)	iAF_EX_so4(e)	0.866646	1.96475
trimethylamine	Ammonium	Phosphate	Sulfate	iAF_EX_tma(e)	iAF_EX_nh4(e)	iAF_EX_pi(e)	iAF_EX_so4(e)	0	0.73267
Trimethylamine N-oxide	Ammonium	Phosphate	Sulfate	iAF_EX_tmao(e)	iAF_EX_nh4(e)	iAF_EX_pi(e)	iAF_EX_so4(e)	0	0.73267
Trehalose	Ammonium	Phosphate	Sulfate	iAF_EX_tre(e)	iAF_EX_nh4(e)	iAF_EX_pi(e)	iAF_EX_so4(e)	0.927296	0.927296
L-Tryptophan	Ammonium	Phosphate	Sulfate	iAF_EX_trp_L(e)	iAF_EX_nh4(e)	iAF_EX_pi(e)	iAF_EX_so4(e)	0.318985	1.86774
Thiosulfate	Ammonium	Phosphate	Sulfate	iAF_EX_tsul(e)	iAF_EX_nh4(e)	iAF_EX_pi(e)	iAF_EX_so4(e)	0	0
tetradecanoate (n-C14:0)	Ammonium	Phosphate	Sulfate	iAF_EX_ttdca(e)	iAF_EX_nh4(e)	iAF_EX_pi(e)	iAF_EX_so4(e)	0.927296	0.927296
tetradecenoate (n-C14:1)	Ammonium	Phosphate	Sulfate	iAF_EX_ttdcea(e)	iAF_EX_nh4(e)	iAF_EX_pi(e)	iAF_EX_so4(e)	0.927296	0.927296
Tyramine	Ammonium	Phosphate	Sulfate	iAF_EX_tym(e)	iAF_EX_nh4(e)	iAF_EX_pi(e)	iAF_EX_so4(e)	0	1.69546
L-Tyrosine	Ammonium	Phosphate	Sulfate	iAF_EX_tyr_L(e)	iAF_EX_nh4(e)	iAF_EX_pi(e)	iAF_EX_so4(e)	0	1.77595
Phosphotyrosine	Ammonium	Phosphate	Sulfate	iAF_EX_tyrp(e)	iAF_EX_nh4(e)	iAF_EX_pi(e)	iAF_EX_so4(e)	0	1.76269
UDP-N-acetyl-D-glucosamine	Ammonium	Phosphate	Sulfate	iAF_EX_uacgam(e)	iAF_EX_nh4(e)	iAF_EX_pi(e)	iAF_EX_so4(e)	1.80992	3.26694
UDP-N-acetyl-D-galactosamine	Ammonium	Phosphate	Sulfate	iAF_EX_udpacgal(e)	iAF_EX_nh4(e)	iAF_EX_pi(e)	iAF_EX_so4(e)	0.541217	1.67273
UDPglucose	Ammonium	Phosphate	Sulfate	iAF_EX_udpg(e)	iAF_EX_nh4(e)	iAF_EX_pi(e)	iAF_EX_so4(e)	0.987902	2.78189
UDPgalactose	Ammonium	Phosphate	Sulfate	iAF_EX_udpgal(e)	iAF_EX_nh4(e)	iAF_EX_pi(e)	iAF_EX_so4(e)	0.987902	2.78189
UDP-D-glucuronate	Ammonium	Phosphate	Sulfate	iAF_EX_udpglcur(e)	iAF_EX_nh4(e)	iAF_EX_pi(e)	iAF_EX_so4(e)	0.987902	2.76039
UMP	Ammonium	Phosphate	Sulfate	iAF_EX_ump(e)	iAF_EX_nh4(e)	iAF_EX_pi(e)	iAF_EX_so4(e)	0.541217	1.71576
Uracil	Ammonium	Phosphate	Sulfate	iAF_EX_ura(e)	iAF_EX_nh4(e)	iAF_EX_pi(e)	iAF_EX_so4(e)	0	0.627225
Urea	Ammonium	Phosphate	Sulfate	iAF_EX_urea(e)	iAF_EX_nh4(e)	iAF_EX_pi(e)	iAF_EX_so4(e)	0	0.244223
Uridine	Ammonium	Phosphate	Sulfate	iAF_EX_uri(e)	iAF_EX_nh4(e)	iAF_EX_pi(e)	iAF_EX_so4(e)	0.541217	1.72205
L-Valine	Ammonium	Phosphate	Sulfate	iAF_EX_val_L(e)	iAF_EX_nh4(e)	iAF_EX_pi(e)	iAF_EX_so4(e)	0	0.225514
Xanthine	Ammonium	Phosphate	Sulfate	iAF_EX_xan(e)	iAF_EX_nh4(e)	iAF_EX_pi(e)	iAF_EX_so4(e)	0	0.511813
Xanthosine 5'-phosphate	Ammonium	Phosphate	Sulfate	iAF_EX_xmp(e)	iAF_EX_nh4(e)	iAF_EX_pi(e)	iAF_EX_so4(e)	0.897429	1.72554
Xanthosine	Ammonium	Phosphate	Sulfate	iAF_EX_xtsn(e)	iAF_EX_nh4(e)	iAF_EX_pi(e)	iAF_EX_so4(e)	0.897429	1.74724
D-Xylose	Ammonium	Phosphate	Sulfate	iAF_EX_xyl_D(e)	iAF_EX_nh4(e)	iAF_EX_pi(e)	iAF_EX_so4(e)	0.792381	0.927296
L-Xylulose	Ammonium	Phosphate	Sulfate	iAF_EX_xylu_L(e)	iAF_EX_nh4(e)	iAF_EX_pi(e)	iAF_EX_so4(e)	0.792381	0.927296
Zinc	Ammonium	Phosphate	Sulfate	iAF_EX_zn2(e)	iAF_EX_nh4(e)	iAF_EX_pi(e)	iAF_EX_so4(e)	0	0
D-Threonine	Ammonium	Phosphate	Sulfate	EX_cpd00611	iAF_EX_nh4(e)	iAF_EX_pi(e)	iAF_EX_so4(e)	0	0.976894
2-Oxobutanoate	Ammonium	Phosphate	Sulfate	EX_cpd00094	iAF_EX_nh4(e)	iAF_EX_pi(e)	iAF_EX_so4(e)	0	0.917704
ala-L-glu-L	Ammonium	Phosphate	Sulfate	EX_cpd11586	iAF_EX_nh4(e)	iAF_EX_pi(e)	iAF_EX_so4(e)	0	1.75204
Phenylalanine	Ammonium	Phosphate	Sulfate	EX_cpd01400	iAF_EX_nh4(e)	iAF_EX_pi(e)	iAF_EX_so4(e)	0	1.74109
ACTN	Ammonium	Phosphate	Sulfate	EX_cpd00361	iAF_EX_nh4(e)	iAF_EX_pi(e)	iAF_EX_so4(e)	0	0.927296
D-Lysine	Ammonium	Phosphate	Sulfate	EX_cpd00549	iAF_EX_nh4(e)	iAF_EX_pi(e)	iAF_EX_so4(e)	0	1.14186
5-Methylthio-D-ribose	Ammonium	Phosphate	Sulfate	EX_cpd01981	iAF_EX_nh4(e)	iAF_EX_pi(e)	iAF_EX_so4(e)	0	0.927296
Melitose	Ammonium	Phosphate	Sulfate	EX_cpd00382	iAF_EX_nh4(e)	iAF_EX_pi(e)	iAF_EX_so4(e)	0	0.927296
6-Phospho-D-gluconate	Ammonium	Phosphate	Sulfate	EX_cpd00284	iAF_EX_nh4(e)	iAF_EX_pi(e)	iAF_EX_so4(e)	0	0.927296
Inorganic triphosphate	Ammonium	Phosphate	Sulfate	EX_cpd00421	iAF_EX_nh4(e)	iAF_EX_pi(e)	iAF_EX_so4(e)	0	0
Maltoheptaose	Ammonium	Phosphate	Sulfate	EX_cpd15494	iAF_EX_nh4(e)	iAF_EX_pi(e)	iAF_EX_so4(e)	0	0.927296
3-Phospho-D-glycerate	Ammonium	Phosphate	Sulfate	EX_cpd00169	iAF_EX_nh4(e)	iAF_EX_pi(e)	iAF_EX_so4(e)	0	0.73267
Folate	Ammonium	Phosphate	Sulfate	EX_cpd00393	iAF_EX_nh4(e)	iAF_EX_pi(e)	iAF_EX_so4(e)	0	0
2-Phosphoglycolate	Ammonium	Phosphate	Sulfate	EX_cpd00727	iAF_EX_nh4(e)	iAF_EX_pi(e)	iAF_EX_so4(e)	0	0.488447
met-L-ala-L	Ammonium	Phosphate	Sulfate	EX_cpd11590	iAF_EX_nh4(e)	iAF_EX_pi(e)	iAF_EX_so4(e)	0	1.95223
Ciliatine	Ammonium	Phosphate	Sulfate	EX_cpd02233	iAF_EX_nh4(e)	iAF_EX_pi(e)	iAF_EX_so4(e)	0	0.488447
3-Oxalomalate	Ammonium	Phosphate	Sulfate	EX_cpd01363	iAF_EX_nh4(e)	iAF_EX_pi(e)	iAF_EX_so4(e)	0	0.927296
Allantoate	Ammonium	Phosphate	Sulfate	EX_cpd00388	iAF_EX_nh4(e)	iAF_EX_pi(e)	iAF_EX_so4(e)	0	0.600333
D-Tagatose	Ammonium	Phosphate	Sulfate	EX_cpd00589	iAF_EX_nh4(e)	iAF_EX_pi(e)	iAF_EX_so4(e)	0	0.927296
4-Aminobenzoate	Ammonium	Phosphate	Sulfate	EX_cpd00443	iAF_EX_nh4(e)	iAF_EX_pi(e)	iAF_EX_so4(e)	0	1.38843
Phosphoethanolamine	Ammonium	Phosphate	Sulfate	EX_cpd00285	iAF_EX_nh4(e)	iAF_EX_pi(e)	iAF_EX_so4(e)	0	0.488447
Gly-Met	Ammonium	Phosphate	Sulfate	EX_cpd11591	iAF_EX_nh4(e)	iAF_EX_pi(e)	iAF_EX_so4(e)	0	1.69425
galacturonate	Ammonium	Phosphate	Sulfate	EX_cpd05262	iAF_EX_nh4(e)	iAF_EX_pi(e)	iAF_EX_so4(e)	0	0.927296
Gly-Gln	Ammonium	Phosphate	Sulfate	EX_cpd11580	iAF_EX_nh4(e)	iAF_EX_pi(e)	iAF_EX_so4(e)	0	1.54114
S-Citramalate	Ammonium	Phosphate	Sulfate	EX_cpd01701	iAF_EX_nh4(e)	iAF_EX_pi(e)	iAF_EX_so4(e)	0	0.927296
dTTP	Ammonium	Phosphate	Sulfate	EX_cpd00357	iAF_EX_nh4(e)	iAF_EX_pi(e)	iAF_EX_so4(e)	0	0
Phosphocreatine	Ammonium	Phosphate	Sulfate	EX_cpd01550	iAF_EX_nh4(e)	iAF_EX_pi(e)	iAF_EX_so4(e)	0	0.964696
Nicotinamide	Ammonium	Phosphate	Sulfate	EX_cpd00133	iAF_EX_nh4(e)	iAF_EX_pi(e)	iAF_EX_so4(e)	0	0.887397
Adenosine 3',5'-bisphosphate	Ammonium	Phosphate	Sulfate	EX_cpd00045	iAF_EX_nh4(e)	iAF_EX_pi(e)	iAF_EX_so4(e)	0	0
Itaconate	Ammonium	Phosphate	Sulfate	EX_cpd00380	iAF_EX_nh4(e)	iAF_EX_pi(e)	iAF_EX_so4(e)	0	0
Ethylamine	Ammonium	Phosphate	Sulfate	EX_cpd00591	iAF_EX_nh4(e)	iAF_EX_pi(e)	iAF_EX_so4(e)	0	0.488447
crotonobetaine	Ammonium	Phosphate	Sulfate	EX_cpd08305	iAF_EX_nh4(e)	iAF_EX_pi(e)	iAF_EX_so4(e)	0	0
Oxaloacetate	Ammonium	Phosphate	Sulfate	EX_cpd00032	iAF_EX_nh4(e)	iAF_EX_pi(e)	iAF_EX_so4(e)	0	0
5-Oxoproline	Ammonium	Phosphate	Sulfate	EX_cpd01293	iAF_EX_nh4(e)	iAF_EX_pi(e)	iAF_EX_so4(e)	0	1.0731
Tetrathionate	Ammonium	Phosphate	Sulfate	EX_cpd01414	iAF_EX_nh4(e)	iAF_EX_pi(e)	iAF_EX_so4(e)	0	0
Ala-Gln	Ammonium	Phosphate	Sulfate	EX_cpd11587	iAF_EX_nh4(e)	iAF_EX_pi(e)	iAF_EX_so4(e)	0	1.80369
Malonate	Ammonium	Phosphate	Sulfate	EX_cpd00308	iAF_EX_nh4(e)	iAF_EX_pi(e)	iAF_EX_so4(e)	0	0.535606
Quinate	Ammonium	Phosphate	Sulfate	EX_cpd00248	iAF_EX_nh4(e)	iAF_EX_pi(e)	iAF_EX_so4(e)	0	0.927296
Stachyose	Ammonium	Phosphate	Sulfate	EX_cpd01133	iAF_EX_nh4(e)	iAF_EX_pi(e)	iAF_EX_so4(e)	0	0.927296
Pyridoxine	Ammonium	Phosphate	Sulfate	EX_cpd00263	iAF_EX_nh4(e)	iAF_EX_pi(e)	iAF_EX_so4(e)	0	0
D-Arabinose	Ammonium	Phosphate	Sulfate	EX_cpd00185	iAF_EX_nh4(e)	iAF_EX_pi(e)	iAF_EX_so4(e)	0	0.927296
Manganese(IV) oxide	Ammonium	Phosphate	Sulfate	EX_cpd17028	iAF_EX_nh4(e)	iAF_EX_pi(e)	iAF_EX_so4(e)	0	0
8-Amino-7-oxononanoate	Ammonium	Phosphate	Sulfate	EX_cpd00800	iAF_EX_nh4(e)	iAF_EX_pi(e)	iAF_EX_so4(e)	0	1.85459
Bicarbonate	Ammonium	Phosphate	Sulfate	EX_cpd00242	iAF_EX_nh4(e)	iAF_EX_pi(e)	iAF_EX_so4(e)	0	0.217111
PeptidoglycansubunitofEscherichiacoli	Ammonium	Phosphate	Sulfate	EX_cpd15654	iAF_EX_nh4(e)	iAF_EX_pi(e)	iAF_EX_so4(e)	0	0
tricarballylate	Ammonium	Phosphate	Sulfate	EX_cpd16654	iAF_EX_nh4(e)	iAF_EX_pi(e)	iAF_EX_so4(e)	0	0.927296
SALC	Ammonium	Phosphate	Sulfate	EX_cpd00599	iAF_EX_nh4(e)	iAF_EX_pi(e)	iAF_EX_so4(e)	0	0.927296
Valine	Ammonium	Phosphate	Sulfate	EX_cpd15141	iAF_EX_nh4(e)	iAF_EX_pi(e)	iAF_EX_so4(e)	0	0.225514
trans-4-Hydroxy-L-proline	Ammonium	Phosphate	Sulfate	EX_cpd00851	iAF_EX_nh4(e)	iAF_EX_pi(e)	iAF_EX_so4(e)	0	1.17494
Isocitrate	Ammonium	Phosphate	Sulfate	EX_cpd00260	iAF_EX_nh4(e)	iAF_EX_pi(e)	iAF_EX_so4(e)	0	0.927296
meso-Tartrate	Ammonium	Phosphate	Sulfate	EX_cpd00432	iAF_EX_nh4(e)	iAF_EX_pi(e)	iAF_EX_so4(e)	0	0.742556
Ala-His	Ammonium	Phosphate	Sulfate	EX_cpd11584	iAF_EX_nh4(e)	iAF_EX_pi(e)	iAF_EX_so4(e)	0	1.8482
gly-glu-L	Ammonium	Phosphate	Sulfate	EX_cpd11592	iAF_EX_nh4(e)	iAF_EX_pi(e)	iAF_EX_so4(e)	0	1.49178
cGMP	Ammonium	Phosphate	Sulfate	EX_cpd00697	iAF_EX_nh4(e)	iAF_EX_pi(e)	iAF_EX_so4(e)	0	0
Biotin	Ammonium	Phosphate	Sulfate	EX_cpd00104	iAF_EX_nh4(e)	iAF_EX_pi(e)	iAF_EX_so4(e)	0	0
L-Methionine S-oxide	Ammonium	Phosphate	Sulfate	EX_cpd01914	iAF_EX_nh4(e)	iAF_EX_pi(e)	iAF_EX_so4(e)	0	1.22112
D-Mannose 1-phosphate	Ammonium	Phosphate	Sulfate	EX_cpd00485	iAF_EX_nh4(e)	iAF_EX_pi(e)	iAF_EX_so4(e)	0	0.927296
Sulfur	Ammonium	Phosphate	Sulfate	EX_cpd00074	iAF_EX_nh4(e)	iAF_EX_pi(e)	iAF_EX_so4(e)	0	0
Isobutylamine	Ammonium	Phosphate	Sulfate	EX_cpd01799	iAF_EX_nh4(e)	iAF_EX_pi(e)	iAF_EX_so4(e)	0	0
DTYL	Ammonium	Phosphate	Sulfate	EX_cpd00551	iAF_EX_nh4(e)	iAF_EX_pi(e)	iAF_EX_so4(e)	0	0.925995
gly-asp-L	Ammonium	Phosphate	Sulfate	EX_cpd11589	iAF_EX_nh4(e)	iAF_EX_pi(e)	iAF_EX_so4(e)	0	1.23152
N-Acetyl-L-glutamate	Ammonium	Phosphate	Sulfate	EX_cpd00477	iAF_EX_nh4(e)	iAF_EX_pi(e)	iAF_EX_so4(e)	0	1.4352
L-Homocysteine	Ammonium	Phosphate	Sulfate	EX_cpd00135	iAF_EX_nh4(e)	iAF_EX_pi(e)	iAF_EX_so4(e)	0	0.976894
Glyoxylate	Ammonium	Phosphate	Sulfate	EX_cpd00040	iAF_EX_nh4(e)	iAF_EX_pi(e)	iAF_EX_so4(e)	0	0.428108
Leucine	Ammonium	Phosphate	Sulfate	EX_cpd15143	iAF_EX_nh4(e)	iAF_EX_pi(e)	iAF_EX_so4(e)	0	0
Anthranilate	Ammonium	Phosphate	Sulfate	EX_cpd00093	iAF_EX_nh4(e)	iAF_EX_pi(e)	iAF_EX_so4(e)	0	1.29943
Histamine	Ammonium	Phosphate	Sulfate	EX_cpd00312	iAF_EX_nh4(e)	iAF_EX_pi(e)	iAF_EX_so4(e)	0	0.854773
3-Methyl-2-oxobutanoate	Ammonium	Phosphate	Sulfate	EX_cpd00123	iAF_EX_nh4(e)	iAF_EX_pi(e)	iAF_EX_so4(e)	0	0.127245
Asparagine	Ammonium	Phosphate	Sulfate	EX_cpd15142	iAF_EX_nh4(e)	iAF_EX_pi(e)	iAF_EX_so4(e)	0	0.929926
L-Sorbose	Ammonium	Phosphate	Sulfate	EX_cpd00212	iAF_EX_nh4(e)	iAF_EX_pi(e)	iAF_EX_so4(e)	0	0.927296
Urate	Ammonium	Phosphate	Sulfate	EX_cpd00300	iAF_EX_nh4(e)	iAF_EX_pi(e)	iAF_EX_so4(e)	0	0.335284
arsenate	Ammonium	Phosphate	Sulfate	EX_cpd01048	iAF_EX_nh4(e)	iAF_EX_pi(e)	iAF_EX_so4(e)	0	0
Glycolaldehyde	Ammonium	Phosphate	Sulfate	EX_cpd00229	iAF_EX_nh4(e)	iAF_EX_pi(e)	iAF_EX_so4(e)	0	0.488447
3-Carboxy-3-hydroxy-4-methylpentanoate	Ammonium	Phosphate	Sulfate	EX_cpd01646	iAF_EX_nh4(e)	iAF_EX_pi(e)	iAF_EX_so4(e)	0	0
D-Glycerate 2-phosphate	Ammonium	Phosphate	Sulfate	EX_cpd00482	iAF_EX_nh4(e)	iAF_EX_pi(e)	iAF_EX_so4(e)	0	0.73267
Uranium dioxide	Ammonium	Phosphate	Sulfate	EX_cpd17037	iAF_EX_nh4(e)	iAF_EX_pi(e)	iAF_EX_so4(e)	0	0
glycogen	Ammonium	Phosphate	Sulfate	EX_cpd00155	iAF_EX_nh4(e)	iAF_EX_pi(e)	iAF_EX_so4(e)	0	0.927296
ala-L-asp-L	Ammonium	Phosphate	Sulfate	EX_cpd11593	iAF_EX_nh4(e)	iAF_EX_pi(e)	iAF_EX_so4(e)	0	1.48694
Phosphoarginine	Ammonium	Phosphate	Sulfate	EX_cpd03535	iAF_EX_nh4(e)	iAF_EX_pi(e)	iAF_EX_so4(e)	0	1.38078
beta-Methylglucoside	Ammonium	Phosphate	Sulfate	EX_cpd15585	iAF_EX_nh4(e)	iAF_EX_pi(e)	iAF_EX_so4(e)	0	0.927296
Phenylacetic acid	Ammonium	Phosphate	Sulfate	EX_cpd00430	iAF_EX_nh4(e)	iAF_EX_pi(e)	iAF_EX_so4(e)	0	0.927296
BDOH	Ammonium	Phosphate	Sulfate	EX_cpd01947	iAF_EX_nh4(e)	iAF_EX_pi(e)	iAF_EX_so4(e)	0	0.927296
alpha-Methyl-D-glucoside	Ammonium	Phosphate	Sulfate	EX_cpd15584	iAF_EX_nh4(e)	iAF_EX_pi(e)	iAF_EX_so4(e)	0	0.927296
Dephospho-CoA	Ammonium	Phosphate	Sulfate	EX_cpd00655	iAF_EX_nh4(e)	iAF_EX_pi(e)	iAF_EX_so4(e)	0	0
5-Methylthioadenosine	Ammonium	Phosphate	Sulfate	EX_cpd00147	iAF_EX_nh4(e)	iAF_EX_pi(e)	iAF_EX_so4(e)	0	1.81757
D-Aspartate	Ammonium	Phosphate	Sulfate	EX_cpd00320	iAF_EX_nh4(e)	iAF_EX_pi(e)	iAF_EX_so4(e)	0	0.868444
Xylitol	Ammonium	Phosphate	Sulfate	EX_cpd00306	iAF_EX_nh4(e)	iAF_EX_pi(e)	iAF_EX_so4(e)	0	0.927296
Pyridoxal	Ammonium	Phosphate	Sulfate	EX_cpd00215	iAF_EX_nh4(e)	iAF_EX_pi(e)	iAF_EX_so4(e)	0	0
Diphosphate	Ammonium	Phosphate	Sulfate	EX_cpd00012	iAF_EX_nh4(e)	iAF_EX_pi(e)	iAF_EX_so4(e)	0	0
Isoleucine	Ammonium	Phosphate	Sulfate	EX_cpd15139	iAF_EX_nh4(e)	iAF_EX_pi(e)	iAF_EX_so4(e)	0	0
Phosphoenolpyruvate	Ammonium	Phosphate	Sulfate	EX_cpd00061	iAF_EX_nh4(e)	iAF_EX_pi(e)	iAF_EX_so4(e)	0	0.707891
5-Amino-4-oxopentanoate	Ammonium	Phosphate	Sulfate	EX_cpd00338	iAF_EX_nh4(e)	iAF_EX_pi(e)	iAF_EX_so4(e)	0	0.183235
gly-asn-L	Ammonium	Phosphate	Sulfate	EX_cpd11581	iAF_EX_nh4(e)	iAF_EX_pi(e)	iAF_EX_so4(e)	0	1.26601
7,8-Diaminononanoate	Ammonium	Phosphate	Sulfate	EX_cpd00764	iAF_EX_nh4(e)	iAF_EX_pi(e)	iAF_EX_so4(e)	0	0
Dextrin	Ammonium	Phosphate	Sulfate	EX_cpd11594	iAF_EX_nh4(e)	iAF_EX_pi(e)	iAF_EX_so4(e)	0	0.927296
4-Hydroxybenzoate	Ammonium	Phosphate	Sulfate	EX_cpd00136	iAF_EX_nh4(e)	iAF_EX_pi(e)	iAF_EX_so4(e)	0	0.927296
D-Glutamate	Ammonium	Phosphate	Sulfate	EX_cpd00186	iAF_EX_nh4(e)	iAF_EX_pi(e)	iAF_EX_so4(e)	0	1.12968
Glucosaminate	Ammonium	Phosphate	Sulfate	EX_cpd02351	iAF_EX_nh4(e)	iAF_EX_pi(e)	iAF_EX_so4(e)	0	1.39936
4-Hydroxy-benzyl alcohol	Ammonium	Phosphate	Sulfate	EX_cpd15378	iAF_EX_nh4(e)	iAF_EX_pi(e)	iAF_EX_so4(e)	0	0.927296
3,4-dihydroxy-2-butanone 4-phosphate	Ammonium	Phosphate	Sulfate	EX_cpd11225	iAF_EX_nh4(e)	iAF_EX_pi(e)	iAF_EX_so4(e)	0	0
D-Lyxitol	Ammonium	Phosphate	Sulfate	EX_cpd01307	iAF_EX_nh4(e)	iAF_EX_pi(e)	iAF_EX_so4(e)	0	0.927296
Phosphocholine	Ammonium	Phosphate	Sulfate	EX_cpd00457	iAF_EX_nh4(e)	iAF_EX_pi(e)	iAF_EX_so4(e)	0	1.22112
3',5'-Cyclic CMP	Ammonium	Phosphate	Sulfate	EX_cpd00696	iAF_EX_nh4(e)	iAF_EX_pi(e)	iAF_EX_so4(e)	0	0
Ala-Leu	Ammonium	Phosphate	Sulfate	EX_cpd11583	iAF_EX_nh4(e)	iAF_EX_pi(e)	iAF_EX_so4(e)	0	0.784455
Phenethyl acetate	Ammonium	Phosphate	Sulfate	EX_cpd09075	iAF_EX_nh4(e)	iAF_EX_pi(e)	iAF_EX_so4(e)	0	0
Carbamoyl phosphate	Ammonium	Phosphate	Sulfate	EX_cpd00146	iAF_EX_nh4(e)	iAF_EX_pi(e)	iAF_EX_so4(e)	0	0.244223
Methanamine	Ammonium	Phosphate	Sulfate	EX_cpd00187	iAF_EX_nh4(e)	iAF_EX_pi(e)	iAF_EX_so4(e)	0	0.244223
Hypotaurine	Ammonium	Phosphate	Sulfate	EX_cpd00406	iAF_EX_nh4(e)	iAF_EX_pi(e)	iAF_EX_so4(e)	0	0.488447
3-Hydroxyisobutyrate	Ammonium	Phosphate	Sulfate	EX_cpd00876	iAF_EX_nh4(e)	iAF_EX_pi(e)	iAF_EX_so4(e)	0	0.927296
Formamide	Ammonium	Phosphate	Sulfate	EX_cpd00378	iAF_EX_nh4(e)	iAF_EX_pi(e)	iAF_EX_so4(e)	0	0.244223
Acetamide	Ammonium	Phosphate	Sulfate	EX_cpd03734	iAF_EX_nh4(e)	iAF_EX_pi(e)	iAF_EX_so4(e)	0	0.488447
Histidine	Ammonium	Phosphate	Sulfate	EX_cpd00572	iAF_EX_nh4(e)	iAF_EX_pi(e)	iAF_EX_so4(e)	0	1.29398
Biuret	Ammonium	Phosphate	Sulfate	EX_cpd03963	iAF_EX_nh4(e)	iAF_EX_pi(e)	iAF_EX_so4(e)	0	0.341733
dGTP	Ammonium	Phosphate	Sulfate	EX_cpd00241	iAF_EX_nh4(e)	iAF_EX_pi(e)	iAF_EX_so4(e)	0	0
5-Aminopentanoate	Ammonium	Phosphate	Sulfate	EX_cpd00339	iAF_EX_nh4(e)	iAF_EX_pi(e)	iAF_EX_so4(e)	0	0
4-Hydroxybutanoate	Ammonium	Phosphate	Sulfate	EX_cpd00728	iAF_EX_nh4(e)	iAF_EX_pi(e)	iAF_EX_so4(e)	0	0.927296
3-Sulfino-L-alanine	Ammonium	Phosphate	Sulfate	EX_cpd00467	iAF_EX_nh4(e)	iAF_EX_pi(e)	iAF_EX_so4(e)	0	0.73267
S-Ribosyl-L-homocysteine	Ammonium	Phosphate	Sulfate	EX_cpd02227	iAF_EX_nh4(e)	iAF_EX_pi(e)	iAF_EX_so4(e)	0	1.85459
L-Gulonolactone	Ammonium	Phosphate	Sulfate	EX_cpd00765	iAF_EX_nh4(e)	iAF_EX_pi(e)	iAF_EX_so4(e)	0	0.927296
(S)-3-Methyl-2-oxopentanoate	Ammonium	Phosphate	Sulfate	EX_cpd00508	iAF_EX_nh4(e)	iAF_EX_pi(e)	iAF_EX_so4(e)	0	0
Coenzyme A	Ammonium	Phosphate	Sulfate	EX_cpd00010	iAF_EX_nh4(e)	iAF_EX_pi(e)	iAF_EX_so4(e)	0	0
Citraconate	Ammonium	Phosphate	Sulfate	EX_cpd01502	iAF_EX_nh4(e)	iAF_EX_pi(e)	iAF_EX_so4(e)	0	0.927296
Nicotinamide adenine dinucleotide phosphate	Ammonium	Phosphate	Sulfate	EX_cpd00006	iAF_EX_nh4(e)	iAF_EX_pi(e)	iAF_EX_so4(e)	0	0
4-Methyl-2-oxopentanoate	Ammonium	Phosphate	Sulfate	EX_cpd00200	iAF_EX_nh4(e)	iAF_EX_pi(e)	iAF_EX_so4(e)	0	0
D-O-Phosphoserine	Ammonium	Phosphate	Sulfate	EX_cpd01665	iAF_EX_nh4(e)	iAF_EX_pi(e)	iAF_EX_so4(e)	0	0.73267
Tryptophol	Ammonium	Phosphate	Sulfate	EX_cpd00704	iAF_EX_nh4(e)	iAF_EX_pi(e)	iAF_EX_so4(e)	0	0
Ursin	Ammonium	Phosphate	Sulfate	EX_cpd03696	iAF_EX_nh4(e)	iAF_EX_pi(e)	iAF_EX_so4(e)	0	0.927296
Hydroquinone	Ammonium	Phosphate	Sulfate	EX_cpd00415	iAF_EX_nh4(e)	iAF_EX_pi(e)	iAF_EX_so4(e)	0	0.927296
L-Citrulline	Ammonium	Phosphate	Sulfate	EX_cpd00274	iAF_EX_nh4(e)	iAF_EX_pi(e)	iAF_EX_so4(e)	0	1.39531
2-Hydroxybutyrate	Ammonium	Phosphate	Sulfate	EX_cpd03561	iAF_EX_nh4(e)	iAF_EX_pi(e)	iAF_EX_so4(e)	0	0.927296
Octopamine	Ammonium	Phosphate	Sulfate	EX_cpd02599	iAF_EX_nh4(e)	iAF_EX_pi(e)	iAF_EX_so4(e)	0	1.7294
Uranyl	Ammonium	Phosphate	Sulfate	EX_cpd17038	iAF_EX_nh4(e)	iAF_EX_pi(e)	iAF_EX_so4(e)	0	0
dATP	Ammonium	Phosphate	Sulfate	EX_cpd00115	iAF_EX_nh4(e)	iAF_EX_pi(e)	iAF_EX_so4(e)	0	0
Ribitol	Ammonium	Phosphate	Sulfate	EX_cpd00366	iAF_EX_nh4(e)	iAF_EX_pi(e)	iAF_EX_so4(e)	0	0.927296
4-Hydroxyphenylacetate	Ammonium	Phosphate	Sulfate	EX_cpd00489	iAF_EX_nh4(e)	iAF_EX_pi(e)	iAF_EX_so4(e)	0	0.927296
Palatinose	Ammonium	Phosphate	Sulfate	EX_cpd01200	iAF_EX_nh4(e)	iAF_EX_pi(e)	iAF_EX_so4(e)	0	0.927296
CELB	Ammonium	Phosphate	Sulfate	EX_cpd00158	iAF_EX_nh4(e)	iAF_EX_pi(e)	iAF_EX_so4(e)	0	0.927296
Fosfonet	Ammonium	Phosphate	Sulfate	EX_cpd03385	iAF_EX_nh4(e)	iAF_EX_pi(e)	iAF_EX_so4(e)	0	0.488447
Co3+	Ammonium	Phosphate	Sulfate	EX_cpd17005	iAF_EX_nh4(e)	iAF_EX_pi(e)	iAF_EX_so4(e)	0	0
5'-Deoxyadenosine	Ammonium	Phosphate	Sulfate	EX_cpd03091	iAF_EX_nh4(e)	iAF_EX_pi(e)	iAF_EX_so4(e)	0	1.64227
L-Cysteate	Ammonium	Phosphate	Sulfate	EX_cpd00395	iAF_EX_nh4(e)	iAF_EX_pi(e)	iAF_EX_so4(e)	0	0.73267
Riboflavin	Ammonium	Phosphate	Sulfate	EX_cpd00220	iAF_EX_nh4(e)	iAF_EX_pi(e)	iAF_EX_so4(e)	0	0
Thiamin monophosphate	Ammonium	Phosphate	Sulfate	EX_cpd00793	iAF_EX_nh4(e)	iAF_EX_pi(e)	iAF_EX_so4(e)	0	0
Urocanate	Ammonium	Phosphate	Sulfate	EX_cpd00581	iAF_EX_nh4(e)	iAF_EX_pi(e)	iAF_EX_so4(e)	0	1.24128
(S)-2-Acetolactate	Ammonium	Phosphate	Sulfate	EX_cpd00668	iAF_EX_nh4(e)	iAF_EX_pi(e)	iAF_EX_so4(e)	0	0.927296
S-Adenosyl-L-methionine	Ammonium	Phosphate	Sulfate	EX_cpd00017	iAF_EX_nh4(e)	iAF_EX_pi(e)	iAF_EX_so4(e)	0	2.7698
2-Dehydro-D-gluconate	Ammonium	Phosphate	Sulfate	EX_cpd00480	iAF_EX_nh4(e)	iAF_EX_pi(e)	iAF_EX_so4(e)	0	0.927296
Trimetaphosphate	Ammonium	Phosphate	Sulfate	EX_cpd01622	iAF_EX_nh4(e)	iAF_EX_pi(e)	iAF_EX_so4(e)	0	0
Cysteine	Ammonium	Phosphate	Sulfate	EX_cpd00547	iAF_EX_nh4(e)	iAF_EX_pi(e)	iAF_EX_so4(e)	0	0.73267
Oxalate	Ammonium	Phosphate	Sulfate	EX_cpd00180	iAF_EX_nh4(e)	iAF_EX_pi(e)	iAF_EX_so4(e)	0	0.382845
ala-L-Thr-L	Ammonium	Phosphate	Sulfate	EX_cpd11582	iAF_EX_nh4(e)	iAF_EX_pi(e)	iAF_EX_so4(e)	0	1.64566
chorismate	Ammonium	Phosphate	Sulfate	EX_cpd00216	iAF_EX_nh4(e)	iAF_EX_pi(e)	iAF_EX_so4(e)	0	0.927296
Spermine	Ammonium	Phosphate	Sulfate	EX_cpd00558	iAF_EX_nh4(e)	iAF_EX_pi(e)	iAF_EX_so4(e)	0	2.11707
Cysteamine	Ammonium	Phosphate	Sulfate	EX_cpd01160	iAF_EX_nh4(e)	iAF_EX_pi(e)	iAF_EX_so4(e)	0	0.488447
L-Lyxitol	Ammonium	Phosphate	Sulfate	EX_cpd00417	iAF_EX_nh4(e)	iAF_EX_pi(e)	iAF_EX_so4(e)	0	0.927296
L-alanylglycine	Ammonium	Phosphate	Sulfate	EX_cpd11585	iAF_EX_nh4(e)	iAF_EX_pi(e)	iAF_EX_so4(e)	0	1.21454
Hydroxylamine	Ammonium	Phosphate	Sulfate	EX_cpd00165	iAF_EX_nh4(e)	iAF_EX_pi(e)	iAF_EX_so4(e)	0	0
Pantetheine	Ammonium	Phosphate	Sulfate	EX_cpd00620	iAF_EX_nh4(e)	iAF_EX_pi(e)	iAF_EX_so4(e)	0	1.35465
Galactose	Ammonium	Phosphate	Sulfate	EX_cpd01112	iAF_EX_nh4(e)	iAF_EX_pi(e)	iAF_EX_so4(e)	0	0.927296
D-Glucose	(R)-Propane-1,2-diol	Phosphate	Sulfate	iAF_EX_glc(e)	iAF_EX_12ppd_R(e)	iAF_EX_pi(e)	iAF_EX_so4(e)	0	0
D-Glucose	(S)-Propane-1,2-diol	Phosphate	Sulfate	iAF_EX_glc(e)	iAF_EX_12ppd_S(e)	iAF_EX_pi(e)	iAF_EX_so4(e)	0	0
D-Glucose	1,4-alpha-D-glucan	Phosphate	Sulfate	iAF_EX_glc(e)	iAF_EX_14glucan(e)	iAF_EX_pi(e)	iAF_EX_so4(e)	0	0
D-Glucose	1,5-Diaminopentane	Phosphate	Sulfate	iAF_EX_glc(e)	iAF_EX_15dap(e)	iAF_EX_pi(e)	iAF_EX_so4(e)	0	0.927296
D-Glucose	2',3'-Cyclic AMP	Phosphate	Sulfate	iAF_EX_glc(e)	iAF_EX_23camp(e)	iAF_EX_pi(e)	iAF_EX_so4(e)	2.02921	3.90758
D-Glucose	2',3'-Cyclic CMP	Phosphate	Sulfate	iAF_EX_glc(e)	iAF_EX_23ccmp(e)	iAF_EX_pi(e)	iAF_EX_so4(e)	0.987902	2.78189
D-Glucose	2',3'-Cyclic GMP	Phosphate	Sulfate	iAF_EX_glc(e)	iAF_EX_23cgmp(e)	iAF_EX_pi(e)	iAF_EX_so4(e)	1.96222	3.90758
D-Glucose	2',3'-Cyclic UMP	Phosphate	Sulfate	iAF_EX_glc(e)	iAF_EX_23cump(e)	iAF_EX_pi(e)	iAF_EX_so4(e)	0	1.85459
D-Glucose	2,3-diaminopropionate	Phosphate	Sulfate	iAF_EX_glc(e)	iAF_EX_23dappa(e)	iAF_EX_pi(e)	iAF_EX_so4(e)	1.33161	1.85459
D-Glucose	meso-2,6-Diaminoheptanedioate	Phosphate	Sulfate	iAF_EX_glc(e)	iAF_EX_26dap_M(e)	iAF_EX_pi(e)	iAF_EX_so4(e)	0	1.85459
D-Glucose	2-Dehydro-3-deoxy-D-gluconate	Phosphate	Sulfate	iAF_EX_glc(e)	iAF_EX_2ddglcn(e)	iAF_EX_pi(e)	iAF_EX_so4(e)	0	0
D-Glucose	3,4-Dihydroxyphenylacetaldehyde	Phosphate	Sulfate	iAF_EX_glc(e)	iAF_EX_34dhpac(e)	iAF_EX_pi(e)	iAF_EX_so4(e)	0	0
D-Glucose	3'-AMP	Phosphate	Sulfate	iAF_EX_glc(e)	iAF_EX_3amp(e)	iAF_EX_pi(e)	iAF_EX_so4(e)	1.9641	3.90758
D-Glucose	3'-cmp	Phosphate	Sulfate	iAF_EX_glc(e)	iAF_EX_3cmp(e)	iAF_EX_pi(e)	iAF_EX_so4(e)	0.987902	2.78189
D-Glucose	3'-GMP	Phosphate	Sulfate	iAF_EX_glc(e)	iAF_EX_3gmp(e)	iAF_EX_pi(e)	iAF_EX_so4(e)	1.91449	3.90758
D-Glucose	3-hydroxycinnamic acid	Phosphate	Sulfate	iAF_EX_glc(e)	iAF_EX_3hcinnm(e)	iAF_EX_pi(e)	iAF_EX_so4(e)	0	0
D-Glucose	3-(3-hydroxy-phenyl)propionate	Phosphate	Sulfate	iAF_EX_glc(e)	iAF_EX_3hpppn(e)	iAF_EX_pi(e)	iAF_EX_so4(e)	0	0
D-Glucose	3'-UMP	Phosphate	Sulfate	iAF_EX_glc(e)	iAF_EX_3ump(e)	iAF_EX_pi(e)	iAF_EX_so4(e)	0	1.85459
D-Glucose	4-Aminobutanoate	Phosphate	Sulfate	iAF_EX_glc(e)	iAF_EX_4abut(e)	iAF_EX_pi(e)	iAF_EX_so4(e)	0.927296	0.927296
D-Glucose	4-Hydroxyphenylacetaldehyde	Phosphate	Sulfate	iAF_EX_glc(e)	iAF_EX_4hoxpacd(e)	iAF_EX_pi(e)	iAF_EX_so4(e)	0	0
D-Glucose	5-Dehydro-D-gluconate	Phosphate	Sulfate	iAF_EX_glc(e)	iAF_EX_5dglcn(e)	iAF_EX_pi(e)	iAF_EX_so4(e)	0	0
D-Glucose	L-alanine-D-glutamate-meso-2,6-diaminoheptanedioate-D-alanine	Phosphate	Sulfate	iAF_EX_glc(e)	iAF_EX_LalaDgluMdapDala(e)	iAF_EX_pi(e)	iAF_EX_so4(e)	2.42425	4.63648
D-Glucose	L-alanine-D-glutamate-meso-2,6-diaminoheptanedioate	Phosphate	Sulfate	iAF_EX_glc(e)	iAF_EX_LalaDgluMdap(e)	iAF_EX_pi(e)	iAF_EX_so4(e)	1.99162	3.70919
D-Glucose	Acetate	Phosphate	Sulfate	iAF_EX_glc(e)	iAF_EX_ac(e)	iAF_EX_pi(e)	iAF_EX_so4(e)	0	0
D-Glucose	Acetoacetate	Phosphate	Sulfate	iAF_EX_glc(e)	iAF_EX_acac(e)	iAF_EX_pi(e)	iAF_EX_so4(e)	0	0
D-Glucose	Acetaldehyde	Phosphate	Sulfate	iAF_EX_glc(e)	iAF_EX_acald(e)	iAF_EX_pi(e)	iAF_EX_so4(e)	0	0
D-Glucose	N-Acetyl-D-galactosamine 1-phosphate	Phosphate	Sulfate	iAF_EX_glc(e)	iAF_EX_acgal1p(e)	iAF_EX_pi(e)	iAF_EX_so4(e)	0	0
D-Glucose	N-Acetyl-D-galactosamine	Phosphate	Sulfate	iAF_EX_glc(e)	iAF_EX_acgal(e)	iAF_EX_pi(e)	iAF_EX_so4(e)	0	0
D-Glucose	N-Acetyl-D-glucosamine 1-phosphate	Phosphate	Sulfate	iAF_EX_glc(e)	iAF_EX_acgam1p(e)	iAF_EX_pi(e)	iAF_EX_so4(e)	0.927296	0.927296
D-Glucose	N-Acetyl-D-glucosamine	Phosphate	Sulfate	iAF_EX_glc(e)	iAF_EX_acgam(e)	iAF_EX_pi(e)	iAF_EX_so4(e)	0.927296	0.927296
D-Glucose	N-Acetyl-D-mannosamine	Phosphate	Sulfate	iAF_EX_glc(e)	iAF_EX_acmana(e)	iAF_EX_pi(e)	iAF_EX_so4(e)	0.927296	0.927296
D-Glucose	N-Acetylmuramate	Phosphate	Sulfate	iAF_EX_glc(e)	iAF_EX_acmum(e)	iAF_EX_pi(e)	iAF_EX_so4(e)	0.927296	0.927296
D-Glucose	N-Acetylneuraminate	Phosphate	Sulfate	iAF_EX_glc(e)	iAF_EX_acnam(e)	iAF_EX_pi(e)	iAF_EX_so4(e)	0.927296	0.927296
D-Glucose	4-Amino-4-deoxy-L-arabinose modified core oligosaccharide lipid A	Phosphate	Sulfate	iAF_EX_glc(e)	iAF_EX_acolipa(e)	iAF_EX_pi(e)	iAF_EX_so4(e)	0	0
D-Glucose	O-Acetyl-L-serine	Phosphate	Sulfate	iAF_EX_glc(e)	iAF_EX_acser(e)	iAF_EX_pi(e)	iAF_EX_so4(e)	0	0
D-Glucose	Adenine	Phosphate	Sulfate	iAF_EX_glc(e)	iAF_EX_ade(e)	iAF_EX_pi(e)	iAF_EX_so4(e)	1.04912	2.68646
D-Glucose	Adenosine	Phosphate	Sulfate	iAF_EX_glc(e)	iAF_EX_adn(e)	iAF_EX_pi(e)	iAF_EX_so4(e)	1.9641	3.90758
D-Glucose	Agmatine	Phosphate	Sulfate	iAF_EX_glc(e)	iAF_EX_agm(e)	iAF_EX_pi(e)	iAF_EX_so4(e)	1.75825	2.68646
D-Glucose	2-Oxoglutarate	Phosphate	Sulfate	iAF_EX_glc(e)	iAF_EX_akg(e)	iAF_EX_pi(e)	iAF_EX_so4(e)	0	0
D-Glucose	beta-Alanine	Phosphate	Sulfate	iAF_EX_glc(e)	iAF_EX_ala_B(e)	iAF_EX_pi(e)	iAF_EX_so4(e)	0	0.927296
D-Glucose	D-Alanine	Phosphate	Sulfate	iAF_EX_glc(e)	iAF_EX_ala_D(e)	iAF_EX_pi(e)	iAF_EX_so4(e)	0.927296	0.927296
D-Glucose	L-Alanine	Phosphate	Sulfate	iAF_EX_glc(e)	iAF_EX_ala_L(e)	iAF_EX_pi(e)	iAF_EX_so4(e)	0.927296	0.927296
D-Glucose	D-Alanyl-D-alanine	Phosphate	Sulfate	iAF_EX_glc(e)	iAF_EX_alaala(e)	iAF_EX_pi(e)	iAF_EX_so4(e)	1.85459	1.85459
D-Glucose	D-Allose	Phosphate	Sulfate	iAF_EX_glc(e)	iAF_EX_all_D(e)	iAF_EX_pi(e)	iAF_EX_so4(e)	0	0
D-Glucose	Allantoin	Phosphate	Sulfate	iAF_EX_glc(e)	iAF_EX_alltn(e)	iAF_EX_pi(e)	iAF_EX_so4(e)	1.0192	2.44223
D-Glucose	AMP	Phosphate	Sulfate	iAF_EX_glc(e)	iAF_EX_amp(e)	iAF_EX_pi(e)	iAF_EX_so4(e)	1.9641	3.90758
D-Glucose	N-Acetyl-D-glucosamine(anhydrous)N-Acetylmuramic acid	Phosphate	Sulfate	iAF_EX_glc(e)	iAF_EX_anhgm(e)	iAF_EX_pi(e)	iAF_EX_so4(e)	1.85459	1.85459
D-Glucose	L-Arabinose	Phosphate	Sulfate	iAF_EX_glc(e)	iAF_EX_arab_L(e)	iAF_EX_pi(e)	iAF_EX_so4(e)	0	0
D-Glucose	aerobactin minus Fe3	Phosphate	Sulfate	iAF_EX_glc(e)	iAF_EX_arbtn(e)	iAF_EX_pi(e)	iAF_EX_so4(e)	0	0
D-Glucose	Aerobactin	Phosphate	Sulfate	iAF_EX_glc(e)	iAF_EX_arbtn_fe3(e)	iAF_EX_pi(e)	iAF_EX_so4(e)	0	0
D-Glucose	L-Arginine	Phosphate	Sulfate	iAF_EX_glc(e)	iAF_EX_arg_L(e)	iAF_EX_pi(e)	iAF_EX_so4(e)	1.7865	2.93068
D-Glucose	L-Ascorbate	Phosphate	Sulfate	iAF_EX_glc(e)	iAF_EX_ascb_L(e)	iAF_EX_pi(e)	iAF_EX_so4(e)	0	0
D-Glucose	L-Asparagine	Phosphate	Sulfate	iAF_EX_glc(e)	iAF_EX_asn_L(e)	iAF_EX_pi(e)	iAF_EX_so4(e)	1.38481	1.85459
D-Glucose	arsenite	Phosphate	Sulfate	iAF_EX_glc(e)	iAF_EX_aso3(e)	iAF_EX_pi(e)	iAF_EX_so4(e)	0	0
D-Glucose	L-Aspartate	Phosphate	Sulfate	iAF_EX_glc(e)	iAF_EX_asp_L(e)	iAF_EX_pi(e)	iAF_EX_so4(e)	0.927296	0.927296
D-Glucose	Butyrate (n-C4:0)	Phosphate	Sulfate	iAF_EX_glc(e)	iAF_EX_but(e)	iAF_EX_pi(e)	iAF_EX_so4(e)	0	0
D-Glucose	butanesulfonate	Phosphate	Sulfate	iAF_EX_glc(e)	iAF_EX_butso3(e)	iAF_EX_pi(e)	iAF_EX_so4(e)	0	0
D-Glucose	Calcium	Phosphate	Sulfate	iAF_EX_glc(e)	iAF_EX_ca2(e)	iAF_EX_pi(e)	iAF_EX_so4(e)	0	0
D-Glucose	Cys-Gly	Phosphate	Sulfate	iAF_EX_glc(e)	iAF_EX_cgly(e)	iAF_EX_pi(e)	iAF_EX_so4(e)	1.52458	1.85459
D-Glucose	Choline	Phosphate	Sulfate	iAF_EX_glc(e)	iAF_EX_chol(e)	iAF_EX_pi(e)	iAF_EX_so4(e)	0	0.927296
D-Glucose	Citrate	Phosphate	Sulfate	iAF_EX_glc(e)	iAF_EX_cit(e)	iAF_EX_pi(e)	iAF_EX_so4(e)	0	0
D-Glucose	Chloride	Phosphate	Sulfate	iAF_EX_glc(e)	iAF_EX_cl(e)	iAF_EX_pi(e)	iAF_EX_so4(e)	0	0
D-Glucose	CMP	Phosphate	Sulfate	iAF_EX_glc(e)	iAF_EX_cmp(e)	iAF_EX_pi(e)	iAF_EX_so4(e)	0.987902	2.78189
D-Glucose	CO2	Phosphate	Sulfate	iAF_EX_glc(e)	iAF_EX_co2(e)	iAF_EX_pi(e)	iAF_EX_so4(e)	0	0
D-Glucose	Co2+	Phosphate	Sulfate	iAF_EX_glc(e)	iAF_EX_cobalt2(e)	iAF_EX_pi(e)	iAF_EX_so4(e)	0	0
D-Glucose	core oligosaccharide lipid A	Phosphate	Sulfate	iAF_EX_glc(e)	iAF_EX_colipa(e)	iAF_EX_pi(e)	iAF_EX_so4(e)	0	0
D-Glucose	coprogen	Phosphate	Sulfate	iAF_EX_glc(e)	iAF_EX_cpgn(e)	iAF_EX_pi(e)	iAF_EX_so4(e)	0	0
D-Glucose	coprogen unloaded (no Fe(III))	Phosphate	Sulfate	iAF_EX_glc(e)	iAF_EX_cpgn_un(e)	iAF_EX_pi(e)	iAF_EX_so4(e)	0	0
D-Glucose	L-Carnitine	Phosphate	Sulfate	iAF_EX_glc(e)	iAF_EX_crn(e)	iAF_EX_pi(e)	iAF_EX_so4(e)	0	0
D-Glucose	Cytosine	Phosphate	Sulfate	iAF_EX_glc(e)	iAF_EX_csn(e)	iAF_EX_pi(e)	iAF_EX_so4(e)	0.741438	2.44223
D-Glucose	Cu2+	Phosphate	Sulfate	iAF_EX_glc(e)	iAF_EX_cu2(e)	iAF_EX_pi(e)	iAF_EX_so4(e)	0	0
D-Glucose	Hydrogen cyanide	Phosphate	Sulfate	iAF_EX_glc(e)	iAF_EX_cyan(e)	iAF_EX_pi(e)	iAF_EX_so4(e)	0	0
D-Glucose	Cyanate	Phosphate	Sulfate	iAF_EX_glc(e)	iAF_EX_cynt(e)	iAF_EX_pi(e)	iAF_EX_so4(e)	0.882748	0.927296
D-Glucose	D-Cysteine	Phosphate	Sulfate	iAF_EX_glc(e)	iAF_EX_cys_D(e)	iAF_EX_pi(e)	iAF_EX_so4(e)	0.927296	0.927296
D-Glucose	L-Cysteine	Phosphate	Sulfate	iAF_EX_glc(e)	iAF_EX_cys_L(e)	iAF_EX_pi(e)	iAF_EX_so4(e)	0.927296	0.927296
D-Glucose	Cytidine	Phosphate	Sulfate	iAF_EX_glc(e)	iAF_EX_cytd(e)	iAF_EX_pi(e)	iAF_EX_so4(e)	0.987902	2.78189
D-Glucose	Deoxyadenosine	Phosphate	Sulfate	iAF_EX_glc(e)	iAF_EX_dad_2(e)	iAF_EX_pi(e)	iAF_EX_so4(e)	2.01836	3.90758
D-Glucose	dAMP	Phosphate	Sulfate	iAF_EX_glc(e)	iAF_EX_damp(e)	iAF_EX_pi(e)	iAF_EX_so4(e)	2.01836	3.90758
D-Glucose	Decanoate (n-C10:0)	Phosphate	Sulfate	iAF_EX_glc(e)	iAF_EX_dca(e)	iAF_EX_pi(e)	iAF_EX_so4(e)	0	0
D-Glucose	dCMP	Phosphate	Sulfate	iAF_EX_glc(e)	iAF_EX_dcmp(e)	iAF_EX_pi(e)	iAF_EX_so4(e)	0.987902	2.78189
D-Glucose	Deoxycytidine	Phosphate	Sulfate	iAF_EX_glc(e)	iAF_EX_dcyt(e)	iAF_EX_pi(e)	iAF_EX_so4(e)	0.987902	2.78189
D-Glucose	Dodecanoate (n-C12:0)	Phosphate	Sulfate	iAF_EX_glc(e)	iAF_EX_ddca(e)	iAF_EX_pi(e)	iAF_EX_so4(e)	0	0
D-Glucose	dGMP	Phosphate	Sulfate	iAF_EX_glc(e)	iAF_EX_dgmp(e)	iAF_EX_pi(e)	iAF_EX_so4(e)	1.96796	3.90758
D-Glucose	Deoxyguanosine	Phosphate	Sulfate	iAF_EX_glc(e)	iAF_EX_dgsn(e)	iAF_EX_pi(e)	iAF_EX_so4(e)	1.96796	3.90758
D-Glucose	Dihydroxyacetone	Phosphate	Sulfate	iAF_EX_glc(e)	iAF_EX_dha(e)	iAF_EX_pi(e)	iAF_EX_so4(e)	0	0
D-Glucose	dIMP	Phosphate	Sulfate	iAF_EX_glc(e)	iAF_EX_dimp(e)	iAF_EX_pi(e)	iAF_EX_so4(e)	2.06852	3.70919
D-Glucose	Deoxyinosine	Phosphate	Sulfate	iAF_EX_glc(e)	iAF_EX_din(e)	iAF_EX_pi(e)	iAF_EX_so4(e)	2.06852	3.70919
D-Glucose	Dimethyl sulfide	Phosphate	Sulfate	iAF_EX_glc(e)	iAF_EX_dms(e)	iAF_EX_pi(e)	iAF_EX_so4(e)	0	0
D-Glucose	Dimethyl sulfoxide	Phosphate	Sulfate	iAF_EX_glc(e)	iAF_EX_dmso(e)	iAF_EX_pi(e)	iAF_EX_so4(e)	0	0
D-Glucose	Dopamine	Phosphate	Sulfate	iAF_EX_glc(e)	iAF_EX_dopa(e)	iAF_EX_pi(e)	iAF_EX_so4(e)	0.927296	0.927296
D-Glucose	dTMP	Phosphate	Sulfate	iAF_EX_glc(e)	iAF_EX_dtmp(e)	iAF_EX_pi(e)	iAF_EX_so4(e)	0	1.85459
D-Glucose	dUMP	Phosphate	Sulfate	iAF_EX_glc(e)	iAF_EX_dump(e)	iAF_EX_pi(e)	iAF_EX_so4(e)	0	1.85459
D-Glucose	Deoxyuridine	Phosphate	Sulfate	iAF_EX_glc(e)	iAF_EX_duri(e)	iAF_EX_pi(e)	iAF_EX_so4(e)	0	1.85459
D-Glucose	phosphoethanolamine KDO(2)-lipid (A)	Phosphate	Sulfate	iAF_EX_glc(e)	iAF_EX_enlipa(e)	iAF_EX_pi(e)	iAF_EX_so4(e)	0	0
D-Glucose	Enterochelin	Phosphate	Sulfate	iAF_EX_glc(e)	iAF_EX_enter(e)	iAF_EX_pi(e)	iAF_EX_so4(e)	0	2.78189
D-Glucose	Ethanolamine	Phosphate	Sulfate	iAF_EX_glc(e)	iAF_EX_etha(e)	iAF_EX_pi(e)	iAF_EX_so4(e)	0.927296	0.927296
D-Glucose	ethanesulfonate	Phosphate	Sulfate	iAF_EX_glc(e)	iAF_EX_ethso3(e)	iAF_EX_pi(e)	iAF_EX_so4(e)	0	0
D-Glucose	Ethanol	Phosphate	Sulfate	iAF_EX_glc(e)	iAF_EX_etoh(e)	iAF_EX_pi(e)	iAF_EX_so4(e)	0	0
D-Glucose	D-Fructose 6-phosphate	Phosphate	Sulfate	iAF_EX_glc(e)	iAF_EX_f6p(e)	iAF_EX_pi(e)	iAF_EX_so4(e)	0	0
D-Glucose	Formaldehyde	Phosphate	Sulfate	iAF_EX_glc(e)	iAF_EX_fald(e)	iAF_EX_pi(e)	iAF_EX_so4(e)	0	0
D-Glucose	Fe2+	Phosphate	Sulfate	iAF_EX_glc(e)	iAF_EX_fe2(e)	iAF_EX_pi(e)	iAF_EX_so4(e)	0	0
D-Glucose	Fe3+	Phosphate	Sulfate	iAF_EX_glc(e)	iAF_EX_fe3(e)	iAF_EX_pi(e)	iAF_EX_so4(e)	0	0
D-Glucose	Fe(III)dicitrate	Phosphate	Sulfate	iAF_EX_glc(e)	iAF_EX_fe3dcit(e)	iAF_EX_pi(e)	iAF_EX_so4(e)	0	0
D-Glucose	ferric 2,3-dihydroxybenzoylserine	Phosphate	Sulfate	iAF_EX_glc(e)	iAF_EX_fe3dhbzs(e)	iAF_EX_pi(e)	iAF_EX_so4(e)	0	0.927296
D-Glucose	Fe(III)hydroxamate	Phosphate	Sulfate	iAF_EX_glc(e)	iAF_EX_fe3hox(e)	iAF_EX_pi(e)	iAF_EX_so4(e)	0	0
D-Glucose	Fe(III)hydoxamate, unloaded	Phosphate	Sulfate	iAF_EX_glc(e)	iAF_EX_fe3hox_un(e)	iAF_EX_pi(e)	iAF_EX_so4(e)	0	0
D-Glucose	Ferrichrome	Phosphate	Sulfate	iAF_EX_glc(e)	iAF_EX_fecrm(e)	iAF_EX_pi(e)	iAF_EX_so4(e)	0	0
D-Glucose	Ferrichrome minus Fe(III)	Phosphate	Sulfate	iAF_EX_glc(e)	iAF_EX_fecrm_un(e)	iAF_EX_pi(e)	iAF_EX_so4(e)	0	0
D-Glucose	Fe-enterobactin	Phosphate	Sulfate	iAF_EX_glc(e)	iAF_EX_feenter(e)	iAF_EX_pi(e)	iAF_EX_so4(e)	0	2.78189
D-Glucose	ferroxamine	Phosphate	Sulfate	iAF_EX_glc(e)	iAF_EX_feoxam(e)	iAF_EX_pi(e)	iAF_EX_so4(e)	0	0
D-Glucose	ferroxamine minus Fe(3)	Phosphate	Sulfate	iAF_EX_glc(e)	iAF_EX_feoxam_un(e)	iAF_EX_pi(e)	iAF_EX_so4(e)	0	0
D-Glucose	Formate	Phosphate	Sulfate	iAF_EX_glc(e)	iAF_EX_for(e)	iAF_EX_pi(e)	iAF_EX_so4(e)	0	0
D-Glucose	D-Fructose	Phosphate	Sulfate	iAF_EX_glc(e)	iAF_EX_fru(e)	iAF_EX_pi(e)	iAF_EX_so4(e)	0	0
D-Glucose	fructoselysine	Phosphate	Sulfate	iAF_EX_glc(e)	iAF_EX_frulys(e)	iAF_EX_pi(e)	iAF_EX_so4(e)	0	1.85459
D-Glucose	D-Fructuronate	Phosphate	Sulfate	iAF_EX_glc(e)	iAF_EX_fruur(e)	iAF_EX_pi(e)	iAF_EX_so4(e)	0	0
D-Glucose	L-Fucose	Phosphate	Sulfate	iAF_EX_glc(e)	iAF_EX_fuc_L(e)	iAF_EX_pi(e)	iAF_EX_so4(e)	0	0
D-Glucose	Fumarate	Phosphate	Sulfate	iAF_EX_glc(e)	iAF_EX_fum(e)	iAF_EX_pi(e)	iAF_EX_so4(e)	0	0
D-Glucose	D-Glucose 1-phosphate	Phosphate	Sulfate	iAF_EX_glc(e)	iAF_EX_g1p(e)	iAF_EX_pi(e)	iAF_EX_so4(e)	0	0
D-Glucose	sn-Glycero-3-phosphocholine	Phosphate	Sulfate	iAF_EX_glc(e)	iAF_EX_g3pc(e)	iAF_EX_pi(e)	iAF_EX_so4(e)	0	0.927296
D-Glucose	sn-Glycero-3-phosphoethanolamine	Phosphate	Sulfate	iAF_EX_glc(e)	iAF_EX_g3pe(e)	iAF_EX_pi(e)	iAF_EX_so4(e)	0.927296	0.927296
D-Glucose	Glycerophosphoglycerol	Phosphate	Sulfate	iAF_EX_glc(e)	iAF_EX_g3pg(e)	iAF_EX_pi(e)	iAF_EX_so4(e)	0	0
D-Glucose	sn-Glycero-3-phospho-1-inositol	Phosphate	Sulfate	iAF_EX_glc(e)	iAF_EX_g3pi(e)	iAF_EX_pi(e)	iAF_EX_so4(e)	0	0
D-Glucose	Glycerophosphoserine	Phosphate	Sulfate	iAF_EX_glc(e)	iAF_EX_g3ps(e)	iAF_EX_pi(e)	iAF_EX_so4(e)	0.927296	0.927296
D-Glucose	D-Glucose 6-phosphate	Phosphate	Sulfate	iAF_EX_glc(e)	iAF_EX_g6p(e)	iAF_EX_pi(e)	iAF_EX_so4(e)	0	0
D-Glucose	alpha-D-Galactose 1-phosphate	Phosphate	Sulfate	iAF_EX_glc(e)	iAF_EX_gal1p(e)	iAF_EX_pi(e)	iAF_EX_so4(e)	0	0
D-Glucose	D-Galactose	Phosphate	Sulfate	iAF_EX_glc(e)	iAF_EX_gal(e)	iAF_EX_pi(e)	iAF_EX_so4(e)	0	0
D-Glucose	beta D-Galactose	Phosphate	Sulfate	iAF_EX_glc(e)	iAF_EX_gal_bD(e)	iAF_EX_pi(e)	iAF_EX_so4(e)	0	0
D-Glucose	D-Galactarate	Phosphate	Sulfate	iAF_EX_glc(e)	iAF_EX_galct_D(e)	iAF_EX_pi(e)	iAF_EX_so4(e)	0	0
D-Glucose	D-Galactonate	Phosphate	Sulfate	iAF_EX_glc(e)	iAF_EX_galctn_D(e)	iAF_EX_pi(e)	iAF_EX_so4(e)	0	0
D-Glucose	L-Galactonate	Phosphate	Sulfate	iAF_EX_glc(e)	iAF_EX_galctn_L(e)	iAF_EX_pi(e)	iAF_EX_so4(e)	0	0
D-Glucose	Galactitol	Phosphate	Sulfate	iAF_EX_glc(e)	iAF_EX_galt(e)	iAF_EX_pi(e)	iAF_EX_so4(e)	0	0
D-Glucose	D-Galacturonate	Phosphate	Sulfate	iAF_EX_glc(e)	iAF_EX_galur(e)	iAF_EX_pi(e)	iAF_EX_so4(e)	0	0
D-Glucose	D-Glucosamine 6-phosphate	Phosphate	Sulfate	iAF_EX_glc(e)	iAF_EX_gam6p(e)	iAF_EX_pi(e)	iAF_EX_so4(e)	0.927296	0.927296
D-Glucose	D-Glucosamine	Phosphate	Sulfate	iAF_EX_glc(e)	iAF_EX_gam(e)	iAF_EX_pi(e)	iAF_EX_so4(e)	0.927296	0.927296
D-Glucose	gamma-butyrobetaine	Phosphate	Sulfate	iAF_EX_glc(e)	iAF_EX_gbbtn(e)	iAF_EX_pi(e)	iAF_EX_so4(e)	0	0
D-Glucose	GDP	Phosphate	Sulfate	iAF_EX_glc(e)	iAF_EX_gdp(e)	iAF_EX_pi(e)	iAF_EX_so4(e)	0	0
D-Glucose	D-Glucose	Phosphate	Sulfate	iAF_EX_glc(e)	iAF_EX_glc(e)	iAF_EX_pi(e)	iAF_EX_so4(e)	0	0
D-Glucose	D-Gluconate	Phosphate	Sulfate	iAF_EX_glc(e)	iAF_EX_glcn(e)	iAF_EX_pi(e)	iAF_EX_so4(e)	0	0
D-Glucose	D-Glucarate	Phosphate	Sulfate	iAF_EX_glc(e)	iAF_EX_glcr(e)	iAF_EX_pi(e)	iAF_EX_so4(e)	0	0
D-Glucose	D-Glucuronate 1-phosphate	Phosphate	Sulfate	iAF_EX_glc(e)	iAF_EX_glcur1p(e)	iAF_EX_pi(e)	iAF_EX_so4(e)	0	0
D-Glucose	D-Glucuronate	Phosphate	Sulfate	iAF_EX_glc(e)	iAF_EX_glcur(e)	iAF_EX_pi(e)	iAF_EX_so4(e)	0	0
D-Glucose	L-Glutamine	Phosphate	Sulfate	iAF_EX_glc(e)	iAF_EX_gln_L(e)	iAF_EX_pi(e)	iAF_EX_so4(e)	1.63239	1.85459
D-Glucose	L-Glutamate	Phosphate	Sulfate	iAF_EX_glc(e)	iAF_EX_glu_L(e)	iAF_EX_pi(e)	iAF_EX_so4(e)	0.927296	0.927296
D-Glucose	Glycine	Phosphate	Sulfate	iAF_EX_glc(e)	iAF_EX_gly(e)	iAF_EX_pi(e)	iAF_EX_so4(e)	0.927296	0.927296
D-Glucose	D-Glyceraldehyde	Phosphate	Sulfate	iAF_EX_glc(e)	iAF_EX_glyald(e)	iAF_EX_pi(e)	iAF_EX_so4(e)	0	0
D-Glucose	Glycine betaine	Phosphate	Sulfate	iAF_EX_glc(e)	iAF_EX_glyb(e)	iAF_EX_pi(e)	iAF_EX_so4(e)	0	0.927296
D-Glucose	Glycerol 2-phosphate	Phosphate	Sulfate	iAF_EX_glc(e)	iAF_EX_glyc2p(e)	iAF_EX_pi(e)	iAF_EX_so4(e)	0	0
D-Glucose	Glycerol 3-phosphate	Phosphate	Sulfate	iAF_EX_glc(e)	iAF_EX_glyc3p(e)	iAF_EX_pi(e)	iAF_EX_so4(e)	0	0
D-Glucose	Glycerol	Phosphate	Sulfate	iAF_EX_glc(e)	iAF_EX_glyc(e)	iAF_EX_pi(e)	iAF_EX_so4(e)	0	0
D-Glucose	(R)-Glycerate	Phosphate	Sulfate	iAF_EX_glc(e)	iAF_EX_glyc_R(e)	iAF_EX_pi(e)	iAF_EX_so4(e)	0	0
D-Glucose	Glycolate	Phosphate	Sulfate	iAF_EX_glc(e)	iAF_EX_glyclt(e)	iAF_EX_pi(e)	iAF_EX_so4(e)	0	0
D-Glucose	GMP	Phosphate	Sulfate	iAF_EX_glc(e)	iAF_EX_gmp(e)	iAF_EX_pi(e)	iAF_EX_so4(e)	1.91449	3.90758
D-Glucose	Guanosine	Phosphate	Sulfate	iAF_EX_glc(e)	iAF_EX_gsn(e)	iAF_EX_pi(e)	iAF_EX_so4(e)	1.91449	3.90758
D-Glucose	Oxidized glutathione	Phosphate	Sulfate	iAF_EX_glc(e)	iAF_EX_gthox(e)	iAF_EX_pi(e)	iAF_EX_so4(e)	0	0
D-Glucose	Reduced glutathione	Phosphate	Sulfate	iAF_EX_glc(e)	iAF_EX_gthrd(e)	iAF_EX_pi(e)	iAF_EX_so4(e)	2.13434	2.78189
D-Glucose	GTP	Phosphate	Sulfate	iAF_EX_glc(e)	iAF_EX_gtp(e)	iAF_EX_pi(e)	iAF_EX_so4(e)	0	0
D-Glucose	Guanine	Phosphate	Sulfate	iAF_EX_glc(e)	iAF_EX_gua(e)	iAF_EX_pi(e)	iAF_EX_so4(e)	1.02676	2.68646
D-Glucose	H2	Phosphate	Sulfate	iAF_EX_glc(e)	iAF_EX_h2(e)	iAF_EX_pi(e)	iAF_EX_so4(e)	0	0
D-Glucose	Hydrogen peroxide	Phosphate	Sulfate	iAF_EX_glc(e)	iAF_EX_h2o2(e)	iAF_EX_pi(e)	iAF_EX_so4(e)	0	0
D-Glucose	H2O	Phosphate	Sulfate	iAF_EX_glc(e)	iAF_EX_h2o(e)	iAF_EX_pi(e)	iAF_EX_so4(e)	0	0
D-Glucose	Hydrogen sulfide	Phosphate	Sulfate	iAF_EX_glc(e)	iAF_EX_h2s(e)	iAF_EX_pi(e)	iAF_EX_so4(e)	0	0
D-Glucose	H+	Phosphate	Sulfate	iAF_EX_glc(e)	iAF_EX_h(e)	iAF_EX_pi(e)	iAF_EX_so4(e)	0	0
D-Glucose	hepta-acylated core oligosaccharide lipid A (E. coli)	Phosphate	Sulfate	iAF_EX_glc(e)	iAF_EX_hacolipa(e)	iAF_EX_pi(e)	iAF_EX_so4(e)	0	0
D-Glucose	hepta-acylated KDO(2)-lipid (A)	Phosphate	Sulfate	iAF_EX_glc(e)	iAF_EX_halipa(e)	iAF_EX_pi(e)	iAF_EX_so4(e)	0	0
D-Glucose	Hexadecanoate (n-C16:0)	Phosphate	Sulfate	iAF_EX_glc(e)	iAF_EX_hdca(e)	iAF_EX_pi(e)	iAF_EX_so4(e)	0	0
D-Glucose	Hexadecenoate (n-C16:1)	Phosphate	Sulfate	iAF_EX_glc(e)	iAF_EX_hdcea(e)	iAF_EX_pi(e)	iAF_EX_so4(e)	0	0
D-Glucose	L-Histidine	Phosphate	Sulfate	iAF_EX_glc(e)	iAF_EX_his_L(e)	iAF_EX_pi(e)	iAF_EX_so4(e)	0	2.48353
D-Glucose	L-Homoserine	Phosphate	Sulfate	iAF_EX_glc(e)	iAF_EX_hom_L(e)	iAF_EX_pi(e)	iAF_EX_so4(e)	0	0.927296
D-Glucose	Hexanoate (n-C6:0)	Phosphate	Sulfate	iAF_EX_glc(e)	iAF_EX_hxa(e)	iAF_EX_pi(e)	iAF_EX_so4(e)	0	0
D-Glucose	Hypoxanthine	Phosphate	Sulfate	iAF_EX_glc(e)	iAF_EX_hxan(e)	iAF_EX_pi(e)	iAF_EX_so4(e)	1.11431	2.05437
D-Glucose	L-Idonate	Phosphate	Sulfate	iAF_EX_glc(e)	iAF_EX_idon_L(e)	iAF_EX_pi(e)	iAF_EX_so4(e)	0	0
D-Glucose	L-Isoleucine	Phosphate	Sulfate	iAF_EX_glc(e)	iAF_EX_ile_L(e)	iAF_EX_pi(e)	iAF_EX_so4(e)	0	0.927296
D-Glucose	IMP	Phosphate	Sulfate	iAF_EX_glc(e)	iAF_EX_imp(e)	iAF_EX_pi(e)	iAF_EX_so4(e)	2.0151	3.0445
D-Glucose	Indole	Phosphate	Sulfate	iAF_EX_glc(e)	iAF_EX_indole(e)	iAF_EX_pi(e)	iAF_EX_so4(e)	0	0.927296
D-Glucose	myo-Inositol	Phosphate	Sulfate	iAF_EX_glc(e)	iAF_EX_inost(e)	iAF_EX_pi(e)	iAF_EX_so4(e)	0	0
D-Glucose	Inosine	Phosphate	Sulfate	iAF_EX_glc(e)	iAF_EX_ins(e)	iAF_EX_pi(e)	iAF_EX_so4(e)	2.0151	3.05784
D-Glucose	Isethionic acid	Phosphate	Sulfate	iAF_EX_glc(e)	iAF_EX_isetac(e)	iAF_EX_pi(e)	iAF_EX_so4(e)	0	0
D-Glucose	potassium	Phosphate	Sulfate	iAF_EX_glc(e)	iAF_EX_k(e)	iAF_EX_pi(e)	iAF_EX_so4(e)	0	0
D-Glucose	KDO(2)-lipid IV(A)	Phosphate	Sulfate	iAF_EX_glc(e)	iAF_EX_kdo2lipid4(e)	iAF_EX_pi(e)	iAF_EX_so4(e)	0	0
D-Glucose	D-Lactate	Phosphate	Sulfate	iAF_EX_glc(e)	iAF_EX_lac_D(e)	iAF_EX_pi(e)	iAF_EX_so4(e)	0	0
D-Glucose	L-Lactate	Phosphate	Sulfate	iAF_EX_glc(e)	iAF_EX_lac_L(e)	iAF_EX_pi(e)	iAF_EX_so4(e)	0	0
D-Glucose	Lactose	Phosphate	Sulfate	iAF_EX_glc(e)	iAF_EX_lcts(e)	iAF_EX_pi(e)	iAF_EX_so4(e)	0	0
D-Glucose	L-Leucine	Phosphate	Sulfate	iAF_EX_glc(e)	iAF_EX_leu_L(e)	iAF_EX_pi(e)	iAF_EX_so4(e)	0	0.927296
D-Glucose	KDO(2)-lipid (A)	Phosphate	Sulfate	iAF_EX_glc(e)	iAF_EX_lipa(e)	iAF_EX_pi(e)	iAF_EX_so4(e)	0	0
D-Glucose	cold adapted KDO(2)-lipid (A)	Phosphate	Sulfate	iAF_EX_glc(e)	iAF_EX_lipa_cold(e)	iAF_EX_pi(e)	iAF_EX_so4(e)	0	0
D-Glucose	L-Lysine	Phosphate	Sulfate	iAF_EX_glc(e)	iAF_EX_lys_L(e)	iAF_EX_pi(e)	iAF_EX_so4(e)	0	1.85459
D-Glucose	L-Lyxose	Phosphate	Sulfate	iAF_EX_glc(e)	iAF_EX_lyx_L(e)	iAF_EX_pi(e)	iAF_EX_so4(e)	0	0
D-Glucose	D-Malate	Phosphate	Sulfate	iAF_EX_glc(e)	iAF_EX_mal_D(e)	iAF_EX_pi(e)	iAF_EX_so4(e)	0	0
D-Glucose	L-Malate	Phosphate	Sulfate	iAF_EX_glc(e)	iAF_EX_mal_L(e)	iAF_EX_pi(e)	iAF_EX_so4(e)	0	0
D-Glucose	Maltose	Phosphate	Sulfate	iAF_EX_glc(e)	iAF_EX_malt(e)	iAF_EX_pi(e)	iAF_EX_so4(e)	0	0
D-Glucose	Maltohexaose	Phosphate	Sulfate	iAF_EX_glc(e)	iAF_EX_malthx(e)	iAF_EX_pi(e)	iAF_EX_so4(e)	0	0
D-Glucose	Maltopentaose	Phosphate	Sulfate	iAF_EX_glc(e)	iAF_EX_maltpt(e)	iAF_EX_pi(e)	iAF_EX_so4(e)	0	0
D-Glucose	Maltotriose	Phosphate	Sulfate	iAF_EX_glc(e)	iAF_EX_malttr(e)	iAF_EX_pi(e)	iAF_EX_so4(e)	0	0
D-Glucose	Maltotetraose	Phosphate	Sulfate	iAF_EX_glc(e)	iAF_EX_maltttr(e)	iAF_EX_pi(e)	iAF_EX_so4(e)	0	0
D-Glucose	D-Mannose 6-phosphate	Phosphate	Sulfate	iAF_EX_glc(e)	iAF_EX_man6p(e)	iAF_EX_pi(e)	iAF_EX_so4(e)	0	0
D-Glucose	D-Mannose	Phosphate	Sulfate	iAF_EX_glc(e)	iAF_EX_man(e)	iAF_EX_pi(e)	iAF_EX_so4(e)	0	0
D-Glucose	2(alpha-D-Mannosyl)-D-glycerate	Phosphate	Sulfate	iAF_EX_glc(e)	iAF_EX_manglyc(e)	iAF_EX_pi(e)	iAF_EX_so4(e)	0	0
D-Glucose	Melibiose	Phosphate	Sulfate	iAF_EX_glc(e)	iAF_EX_melib(e)	iAF_EX_pi(e)	iAF_EX_so4(e)	0	0
D-Glucose	L-Methionine	Phosphate	Sulfate	iAF_EX_glc(e)	iAF_EX_met_L(e)	iAF_EX_pi(e)	iAF_EX_so4(e)	0	0.927296
D-Glucose	L-methionine-R-sulfoxide	Phosphate	Sulfate	iAF_EX_glc(e)	iAF_EX_metsox_R_L(e)	iAF_EX_pi(e)	iAF_EX_so4(e)	0	0.927296
D-Glucose	L-Methionine Sulfoxide	Phosphate	Sulfate	iAF_EX_glc(e)	iAF_EX_metsox_S_L(e)	iAF_EX_pi(e)	iAF_EX_so4(e)	0	0.927296
D-Glucose	magnesium	Phosphate	Sulfate	iAF_EX_glc(e)	iAF_EX_mg2(e)	iAF_EX_pi(e)	iAF_EX_so4(e)	0	0
D-Glucose	myo-Inositol hexakisphosphate	Phosphate	Sulfate	iAF_EX_glc(e)	iAF_EX_minohp(e)	iAF_EX_pi(e)	iAF_EX_so4(e)	0	0
D-Glucose	S-Methyl-L-methionine	Phosphate	Sulfate	iAF_EX_glc(e)	iAF_EX_mmet(e)	iAF_EX_pi(e)	iAF_EX_so4(e)	0	0.927296
D-Glucose	Mn2+	Phosphate	Sulfate	iAF_EX_glc(e)	iAF_EX_mn2(e)	iAF_EX_pi(e)	iAF_EX_so4(e)	0	0
D-Glucose	D-Mannitol	Phosphate	Sulfate	iAF_EX_glc(e)	iAF_EX_mnl(e)	iAF_EX_pi(e)	iAF_EX_so4(e)	0	0
D-Glucose	Molybdate	Phosphate	Sulfate	iAF_EX_glc(e)	iAF_EX_mobd(e)	iAF_EX_pi(e)	iAF_EX_so4(e)	0	0
D-Glucose	methanesulfonate	Phosphate	Sulfate	iAF_EX_glc(e)	iAF_EX_mso3(e)	iAF_EX_pi(e)	iAF_EX_so4(e)	0	0
D-Glucose	Nitrous oxide	Phosphate	Sulfate	iAF_EX_glc(e)	iAF_EX_n2o(e)	iAF_EX_pi(e)	iAF_EX_so4(e)	0	0
D-Glucose	Nicotinate	Phosphate	Sulfate	iAF_EX_glc(e)	iAF_EX_nac(e)	iAF_EX_pi(e)	iAF_EX_so4(e)	0	0.927296
D-Glucose	Ammonium	Phosphate	Sulfate	iAF_EX_glc(e)	iAF_EX_nh4(e)	iAF_EX_pi(e)	iAF_EX_so4(e)	0.927296	0.927296
D-Glucose	NMN	Phosphate	Sulfate	iAF_EX_glc(e)	iAF_EX_nmn(e)	iAF_EX_pi(e)	iAF_EX_so4(e)	0	1.85459
D-Glucose	Nitrite	Phosphate	Sulfate	iAF_EX_glc(e)	iAF_EX_no2(e)	iAF_EX_pi(e)	iAF_EX_so4(e)	0.783412	0.927296
D-Glucose	Nitrate	Phosphate	Sulfate	iAF_EX_glc(e)	iAF_EX_no3(e)	iAF_EX_pi(e)	iAF_EX_so4(e)	0.769862	0.927296
D-Glucose	Nitric oxide	Phosphate	Sulfate	iAF_EX_glc(e)	iAF_EX_no(e)	iAF_EX_pi(e)	iAF_EX_so4(e)	0.803702	0.927296
D-Glucose	O2	Phosphate	Sulfate	iAF_EX_glc(e)	iAF_EX_o2(e)	iAF_EX_pi(e)	iAF_EX_so4(e)	0	0
D-Glucose	octadecanoate (n-C18:0)	Phosphate	Sulfate	iAF_EX_glc(e)	iAF_EX_ocdca(e)	iAF_EX_pi(e)	iAF_EX_so4(e)	0	0
D-Glucose	octadecenoate (n-C18:1)	Phosphate	Sulfate	iAF_EX_glc(e)	iAF_EX_ocdcea(e)	iAF_EX_pi(e)	iAF_EX_so4(e)	0	0
D-Glucose	octanoate (n-C8:0)	Phosphate	Sulfate	iAF_EX_glc(e)	iAF_EX_octa(e)	iAF_EX_pi(e)	iAF_EX_so4(e)	0	0
D-Glucose	Ornithine	Phosphate	Sulfate	iAF_EX_glc(e)	iAF_EX_orn(e)	iAF_EX_pi(e)	iAF_EX_so4(e)	1.77531	1.85459
D-Glucose	Orotate	Phosphate	Sulfate	iAF_EX_glc(e)	iAF_EX_orot(e)	iAF_EX_pi(e)	iAF_EX_so4(e)	0	1.85459
D-Glucose	Phenylacetaldehyde	Phosphate	Sulfate	iAF_EX_glc(e)	iAF_EX_pacald(e)	iAF_EX_pi(e)	iAF_EX_so4(e)	0	0
D-Glucose	Phenethylamine	Phosphate	Sulfate	iAF_EX_glc(e)	iAF_EX_peamn(e)	iAF_EX_pi(e)	iAF_EX_so4(e)	0.927296	0.927296
D-Glucose	L-Phenylalanine	Phosphate	Sulfate	iAF_EX_glc(e)	iAF_EX_phe_L(e)	iAF_EX_pi(e)	iAF_EX_so4(e)	0	0.927296
D-Glucose	Protoheme	Phosphate	Sulfate	iAF_EX_glc(e)	iAF_EX_pheme(e)	iAF_EX_pi(e)	iAF_EX_so4(e)	0	0
D-Glucose	Phosphate	Phosphate	Sulfate	iAF_EX_glc(e)	iAF_EX_pi(e)	iAF_EX_pi(e)	iAF_EX_so4(e)	0	0
D-Glucose	(R)-Pantothenate	Phosphate	Sulfate	iAF_EX_glc(e)	iAF_EX_pnto_R(e)	iAF_EX_pi(e)	iAF_EX_so4(e)	0	0.927296
D-Glucose	Propionate (n-C3:0)	Phosphate	Sulfate	iAF_EX_glc(e)	iAF_EX_ppa(e)	iAF_EX_pi(e)	iAF_EX_so4(e)	0	0
D-Glucose	Propanal	Phosphate	Sulfate	iAF_EX_glc(e)	iAF_EX_ppal(e)	iAF_EX_pi(e)	iAF_EX_so4(e)	0	0
D-Glucose	Phenylpropanoate	Phosphate	Sulfate	iAF_EX_glc(e)	iAF_EX_pppn(e)	iAF_EX_pi(e)	iAF_EX_so4(e)	0	0
D-Glucose	Phosphonate	Phosphate	Sulfate	iAF_EX_glc(e)	iAF_EX_ppt(e)	iAF_EX_pi(e)	iAF_EX_so4(e)	0	0
D-Glucose	L-Proline	Phosphate	Sulfate	iAF_EX_glc(e)	iAF_EX_pro_L(e)	iAF_EX_pi(e)	iAF_EX_so4(e)	0.927296	0.927296
D-Glucose	L-Prolinylglycine	Phosphate	Sulfate	iAF_EX_glc(e)	iAF_EX_progly(e)	iAF_EX_pi(e)	iAF_EX_so4(e)	1.83995	1.85459
D-Glucose	psicoselysine	Phosphate	Sulfate	iAF_EX_glc(e)	iAF_EX_psclys(e)	iAF_EX_pi(e)	iAF_EX_so4(e)	0	1.85459
D-Glucose	O-Phospho-L-serine	Phosphate	Sulfate	iAF_EX_glc(e)	iAF_EX_pser_L(e)	iAF_EX_pi(e)	iAF_EX_so4(e)	0.927296	0.927296
D-Glucose	Putrescine	Phosphate	Sulfate	iAF_EX_glc(e)	iAF_EX_ptrc(e)	iAF_EX_pi(e)	iAF_EX_so4(e)	1.75825	1.85459
D-Glucose	Pyruvate	Phosphate	Sulfate	iAF_EX_glc(e)	iAF_EX_pyr(e)	iAF_EX_pi(e)	iAF_EX_so4(e)	0	0
D-Glucose	alpha-D-Ribose 5-phosphate	Phosphate	Sulfate	iAF_EX_glc(e)	iAF_EX_r5p(e)	iAF_EX_pi(e)	iAF_EX_so4(e)	0	0
D-Glucose	D-Ribose	Phosphate	Sulfate	iAF_EX_glc(e)	iAF_EX_rib_D(e)	iAF_EX_pi(e)	iAF_EX_so4(e)	0	0
D-Glucose	L-Rhamnose	Phosphate	Sulfate	iAF_EX_glc(e)	iAF_EX_rmn(e)	iAF_EX_pi(e)	iAF_EX_so4(e)	0	0
D-Glucose	D-Sorbitol	Phosphate	Sulfate	iAF_EX_glc(e)	iAF_EX_sbt_D(e)	iAF_EX_pi(e)	iAF_EX_so4(e)	0	0
D-Glucose	D-Serine	Phosphate	Sulfate	iAF_EX_glc(e)	iAF_EX_ser_D(e)	iAF_EX_pi(e)	iAF_EX_so4(e)	0.927296	0.927296
D-Glucose	L-Serine	Phosphate	Sulfate	iAF_EX_glc(e)	iAF_EX_ser_L(e)	iAF_EX_pi(e)	iAF_EX_so4(e)	0.927296	0.927296
D-Glucose	Shikimate	Phosphate	Sulfate	iAF_EX_glc(e)	iAF_EX_skm(e)	iAF_EX_pi(e)	iAF_EX_so4(e)	0	0
D-Glucose	sulfur dioxide	Phosphate	Sulfate	iAF_EX_glc(e)	iAF_EX_so2(e)	iAF_EX_pi(e)	iAF_EX_so4(e)	0	0
D-Glucose	Sulfite	Phosphate	Sulfate	iAF_EX_glc(e)	iAF_EX_so3(e)	iAF_EX_pi(e)	iAF_EX_so4(e)	0	0
D-Glucose	Sulfate	Phosphate	Sulfate	iAF_EX_glc(e)	iAF_EX_so4(e)	iAF_EX_pi(e)	iAF_EX_so4(e)	0	0
D-Glucose	Spermidine	Phosphate	Sulfate	iAF_EX_glc(e)	iAF_EX_spmd(e)	iAF_EX_pi(e)	iAF_EX_so4(e)	0	2.78189
D-Glucose	Succinate	Phosphate	Sulfate	iAF_EX_glc(e)	iAF_EX_succ(e)	iAF_EX_pi(e)	iAF_EX_so4(e)	0	0
D-Glucose	Sucrose	Phosphate	Sulfate	iAF_EX_glc(e)	iAF_EX_sucr(e)	iAF_EX_pi(e)	iAF_EX_so4(e)	0	0
D-Glucose	sulfoacetate	Phosphate	Sulfate	iAF_EX_glc(e)	iAF_EX_sulfac(e)	iAF_EX_pi(e)	iAF_EX_so4(e)	0	0
D-Glucose	L-tartrate	Phosphate	Sulfate	iAF_EX_glc(e)	iAF_EX_tartr_L(e)	iAF_EX_pi(e)	iAF_EX_so4(e)	0	0
D-Glucose	Taurine	Phosphate	Sulfate	iAF_EX_glc(e)	iAF_EX_taur(e)	iAF_EX_pi(e)	iAF_EX_so4(e)	0	0.927296
D-Glucose	Thiocyanate	Phosphate	Sulfate	iAF_EX_glc(e)	iAF_EX_tcynt(e)	iAF_EX_pi(e)	iAF_EX_so4(e)	0	0
D-Glucose	Thiamin	Phosphate	Sulfate	iAF_EX_glc(e)	iAF_EX_thm(e)	iAF_EX_pi(e)	iAF_EX_so4(e)	0	0
D-Glucose	L-Threonine	Phosphate	Sulfate	iAF_EX_glc(e)	iAF_EX_thr_L(e)	iAF_EX_pi(e)	iAF_EX_so4(e)	0.927296	0.927296
D-Glucose	L-Threonine O-3-phosphate	Phosphate	Sulfate	iAF_EX_glc(e)	iAF_EX_thrp(e)	iAF_EX_pi(e)	iAF_EX_so4(e)	0.927296	0.927296
D-Glucose	Thymine	Phosphate	Sulfate	iAF_EX_glc(e)	iAF_EX_thym(e)	iAF_EX_pi(e)	iAF_EX_so4(e)	0	1.85459
D-Glucose	Thymidine	Phosphate	Sulfate	iAF_EX_glc(e)	iAF_EX_thymd(e)	iAF_EX_pi(e)	iAF_EX_so4(e)	0	1.85459
D-Glucose	trimethylamine	Phosphate	Sulfate	iAF_EX_glc(e)	iAF_EX_tma(e)	iAF_EX_pi(e)	iAF_EX_so4(e)	0	0.927296
D-Glucose	Trimethylamine N-oxide	Phosphate	Sulfate	iAF_EX_glc(e)	iAF_EX_tmao(e)	iAF_EX_pi(e)	iAF_EX_so4(e)	0	0.927296
D-Glucose	Trehalose	Phosphate	Sulfate	iAF_EX_glc(e)	iAF_EX_tre(e)	iAF_EX_pi(e)	iAF_EX_so4(e)	0	0
D-Glucose	L-Tryptophan	Phosphate	Sulfate	iAF_EX_glc(e)	iAF_EX_trp_L(e)	iAF_EX_pi(e)	iAF_EX_so4(e)	0.93221	1.85459
D-Glucose	Thiosulfate	Phosphate	Sulfate	iAF_EX_glc(e)	iAF_EX_tsul(e)	iAF_EX_pi(e)	iAF_EX_so4(e)	0	0
D-Glucose	tetradecanoate (n-C14:0)	Phosphate	Sulfate	iAF_EX_glc(e)	iAF_EX_ttdca(e)	iAF_EX_pi(e)	iAF_EX_so4(e)	0	0
D-Glucose	tetradecenoate (n-C14:1)	Phosphate	Sulfate	iAF_EX_glc(e)	iAF_EX_ttdcea(e)	iAF_EX_pi(e)	iAF_EX_so4(e)	0	0
D-Glucose	Tyramine	Phosphate	Sulfate	iAF_EX_glc(e)	iAF_EX_tym(e)	iAF_EX_pi(e)	iAF_EX_so4(e)	0.927296	0.927296
D-Glucose	L-Tyrosine	Phosphate	Sulfate	iAF_EX_glc(e)	iAF_EX_tyr_L(e)	iAF_EX_pi(e)	iAF_EX_so4(e)	0	0.927296
D-Glucose	Phosphotyrosine	Phosphate	Sulfate	iAF_EX_glc(e)	iAF_EX_tyrp(e)	iAF_EX_pi(e)	iAF_EX_so4(e)	0	0.927296
D-Glucose	UDP-N-acetyl-D-glucosamine	Phosphate	Sulfate	iAF_EX_glc(e)	iAF_EX_uacgam(e)	iAF_EX_pi(e)	iAF_EX_so4(e)	0.987902	2.78189
D-Glucose	UDP-N-acetyl-D-galactosamine	Phosphate	Sulfate	iAF_EX_glc(e)	iAF_EX_udpacgal(e)	iAF_EX_pi(e)	iAF_EX_so4(e)	0	1.85459
D-Glucose	UDPglucose	Phosphate	Sulfate	iAF_EX_glc(e)	iAF_EX_udpg(e)	iAF_EX_pi(e)	iAF_EX_so4(e)	0	1.85459
D-Glucose	UDPgalactose	Phosphate	Sulfate	iAF_EX_glc(e)	iAF_EX_udpgal(e)	iAF_EX_pi(e)	iAF_EX_so4(e)	0	1.85459
D-Glucose	UDP-D-glucuronate	Phosphate	Sulfate	iAF_EX_glc(e)	iAF_EX_udpglcur(e)	iAF_EX_pi(e)	iAF_EX_so4(e)	0	1.85459
D-Glucose	UMP	Phosphate	Sulfate	iAF_EX_glc(e)	iAF_EX_ump(e)	iAF_EX_pi(e)	iAF_EX_so4(e)	0	1.85459
D-Glucose	Uracil	Phosphate	Sulfate	iAF_EX_glc(e)	iAF_EX_ura(e)	iAF_EX_pi(e)	iAF_EX_so4(e)	0	1.82246
D-Glucose	Urea	Phosphate	Sulfate	iAF_EX_glc(e)	iAF_EX_urea(e)	iAF_EX_pi(e)	iAF_EX_so4(e)	0	1.47599
D-Glucose	Uridine	Phosphate	Sulfate	iAF_EX_glc(e)	iAF_EX_uri(e)	iAF_EX_pi(e)	iAF_EX_so4(e)	0	1.85459
D-Glucose	L-Valine	Phosphate	Sulfate	iAF_EX_glc(e)	iAF_EX_val_L(e)	iAF_EX_pi(e)	iAF_EX_so4(e)	0	0.927296
D-Glucose	Xanthine	Phosphate	Sulfate	iAF_EX_glc(e)	iAF_EX_xan(e)	iAF_EX_pi(e)	iAF_EX_so4(e)	1.03752	1.98964
D-Glucose	Xanthosine 5'-phosphate	Phosphate	Sulfate	iAF_EX_glc(e)	iAF_EX_xmp(e)	iAF_EX_pi(e)	iAF_EX_so4(e)	1.93542	2.99433
D-Glucose	Xanthosine	Phosphate	Sulfate	iAF_EX_glc(e)	iAF_EX_xtsn(e)	iAF_EX_pi(e)	iAF_EX_so4(e)	1.93542	3.00765
D-Glucose	D-Xylose	Phosphate	Sulfate	iAF_EX_glc(e)	iAF_EX_xyl_D(e)	iAF_EX_pi(e)	iAF_EX_so4(e)	0	0
D-Glucose	L-Xylulose	Phosphate	Sulfate	iAF_EX_glc(e)	iAF_EX_xylu_L(e)	iAF_EX_pi(e)	iAF_EX_so4(e)	0	0
D-Glucose	Zinc	Phosphate	Sulfate	iAF_EX_glc(e)	iAF_EX_zn2(e)	iAF_EX_pi(e)	iAF_EX_so4(e)	0	0
D-Glucose	D-Threonine	Phosphate	Sulfate	iAF_EX_glc(e)	EX_cpd00611	iAF_EX_pi(e)	iAF_EX_so4(e)	0	0.927296
D-Glucose	2-Oxobutanoate	Phosphate	Sulfate	iAF_EX_glc(e)	EX_cpd00094	iAF_EX_pi(e)	iAF_EX_so4(e)	0	0
D-Glucose	ala-L-glu-L	Phosphate	Sulfate	iAF_EX_glc(e)	EX_cpd11586	iAF_EX_pi(e)	iAF_EX_so4(e)	0	1.85459
D-Glucose	Phenylalanine	Phosphate	Sulfate	iAF_EX_glc(e)	EX_cpd01400	iAF_EX_pi(e)	iAF_EX_so4(e)	0	0.927296
D-Glucose	ACTN	Phosphate	Sulfate	iAF_EX_glc(e)	EX_cpd00361	iAF_EX_pi(e)	iAF_EX_so4(e)	0	0
D-Glucose	D-Lysine	Phosphate	Sulfate	iAF_EX_glc(e)	EX_cpd00549	iAF_EX_pi(e)	iAF_EX_so4(e)	0	1.85459
D-Glucose	5-Methylthio-D-ribose	Phosphate	Sulfate	iAF_EX_glc(e)	EX_cpd01981	iAF_EX_pi(e)	iAF_EX_so4(e)	0	0
D-Glucose	Melitose	Phosphate	Sulfate	iAF_EX_glc(e)	EX_cpd00382	iAF_EX_pi(e)	iAF_EX_so4(e)	0	0
D-Glucose	6-Phospho-D-gluconate	Phosphate	Sulfate	iAF_EX_glc(e)	EX_cpd00284	iAF_EX_pi(e)	iAF_EX_so4(e)	0	0
D-Glucose	Inorganic triphosphate	Phosphate	Sulfate	iAF_EX_glc(e)	EX_cpd00421	iAF_EX_pi(e)	iAF_EX_so4(e)	0	0
D-Glucose	Maltoheptaose	Phosphate	Sulfate	iAF_EX_glc(e)	EX_cpd15494	iAF_EX_pi(e)	iAF_EX_so4(e)	0	0
D-Glucose	3-Phospho-D-glycerate	Phosphate	Sulfate	iAF_EX_glc(e)	EX_cpd00169	iAF_EX_pi(e)	iAF_EX_so4(e)	0	0
D-Glucose	Folate	Phosphate	Sulfate	iAF_EX_glc(e)	EX_cpd00393	iAF_EX_pi(e)	iAF_EX_so4(e)	0	0
D-Glucose	2-Phosphoglycolate	Phosphate	Sulfate	iAF_EX_glc(e)	EX_cpd00727	iAF_EX_pi(e)	iAF_EX_so4(e)	0	0
D-Glucose	met-L-ala-L	Phosphate	Sulfate	iAF_EX_glc(e)	EX_cpd11590	iAF_EX_pi(e)	iAF_EX_so4(e)	0	1.85459
D-Glucose	Ciliatine	Phosphate	Sulfate	iAF_EX_glc(e)	EX_cpd02233	iAF_EX_pi(e)	iAF_EX_so4(e)	0	0.927296
D-Glucose	3-Oxalomalate	Phosphate	Sulfate	iAF_EX_glc(e)	EX_cpd01363	iAF_EX_pi(e)	iAF_EX_so4(e)	0	0
D-Glucose	Allantoate	Phosphate	Sulfate	iAF_EX_glc(e)	EX_cpd00388	iAF_EX_pi(e)	iAF_EX_so4(e)	0	1.88216
D-Glucose	D-Tagatose	Phosphate	Sulfate	iAF_EX_glc(e)	EX_cpd00589	iAF_EX_pi(e)	iAF_EX_so4(e)	0	0
D-Glucose	4-Aminobenzoate	Phosphate	Sulfate	iAF_EX_glc(e)	EX_cpd00443	iAF_EX_pi(e)	iAF_EX_so4(e)	0	0.927296
D-Glucose	Phosphoethanolamine	Phosphate	Sulfate	iAF_EX_glc(e)	EX_cpd00285	iAF_EX_pi(e)	iAF_EX_so4(e)	0	0.927296
D-Glucose	Gly-Met	Phosphate	Sulfate	iAF_EX_glc(e)	EX_cpd11591	iAF_EX_pi(e)	iAF_EX_so4(e)	0	1.85459
D-Glucose	galacturonate	Phosphate	Sulfate	iAF_EX_glc(e)	EX_cpd05262	iAF_EX_pi(e)	iAF_EX_so4(e)	0	0
D-Glucose	Gly-Gln	Phosphate	Sulfate	iAF_EX_glc(e)	EX_cpd11580	iAF_EX_pi(e)	iAF_EX_so4(e)	0	2.66294
D-Glucose	S-Citramalate	Phosphate	Sulfate	iAF_EX_glc(e)	EX_cpd01701	iAF_EX_pi(e)	iAF_EX_so4(e)	0	0
D-Glucose	dTTP	Phosphate	Sulfate	iAF_EX_glc(e)	EX_cpd00357	iAF_EX_pi(e)	iAF_EX_so4(e)	0	0
D-Glucose	Phosphocreatine	Phosphate	Sulfate	iAF_EX_glc(e)	EX_cpd01550	iAF_EX_pi(e)	iAF_EX_so4(e)	0	2.13236
D-Glucose	Nicotinamide	Phosphate	Sulfate	iAF_EX_glc(e)	EX_cpd00133	iAF_EX_pi(e)	iAF_EX_so4(e)	0	1.85459
D-Glucose	Adenosine 3',5'-bisphosphate	Phosphate	Sulfate	iAF_EX_glc(e)	EX_cpd00045	iAF_EX_pi(e)	iAF_EX_so4(e)	0	0
D-Glucose	Itaconate	Phosphate	Sulfate	iAF_EX_glc(e)	EX_cpd00380	iAF_EX_pi(e)	iAF_EX_so4(e)	0	0
D-Glucose	Ethylamine	Phosphate	Sulfate	iAF_EX_glc(e)	EX_cpd00591	iAF_EX_pi(e)	iAF_EX_so4(e)	0	0.927296
D-Glucose	crotonobetaine	Phosphate	Sulfate	iAF_EX_glc(e)	EX_cpd08305	iAF_EX_pi(e)	iAF_EX_so4(e)	0	0
D-Glucose	Oxaloacetate	Phosphate	Sulfate	iAF_EX_glc(e)	EX_cpd00032	iAF_EX_pi(e)	iAF_EX_so4(e)	0	0
D-Glucose	5-Oxoproline	Phosphate	Sulfate	iAF_EX_glc(e)	EX_cpd01293	iAF_EX_pi(e)	iAF_EX_so4(e)	0	0.927296
D-Glucose	Tetrathionate	Phosphate	Sulfate	iAF_EX_glc(e)	EX_cpd01414	iAF_EX_pi(e)	iAF_EX_so4(e)	0	0
D-Glucose	Ala-Gln	Phosphate	Sulfate	iAF_EX_glc(e)	EX_cpd11587	iAF_EX_pi(e)	iAF_EX_so4(e)	0	2.78189
D-Glucose	Malonate	Phosphate	Sulfate	iAF_EX_glc(e)	EX_cpd00308	iAF_EX_pi(e)	iAF_EX_so4(e)	0	0
D-Glucose	Quinate	Phosphate	Sulfate	iAF_EX_glc(e)	EX_cpd00248	iAF_EX_pi(e)	iAF_EX_so4(e)	0	0
D-Glucose	Stachyose	Phosphate	Sulfate	iAF_EX_glc(e)	EX_cpd01133	iAF_EX_pi(e)	iAF_EX_so4(e)	0	0
D-Glucose	Pyridoxine	Phosphate	Sulfate	iAF_EX_glc(e)	EX_cpd00263	iAF_EX_pi(e)	iAF_EX_so4(e)	0	0
D-Glucose	D-Arabinose	Phosphate	Sulfate	iAF_EX_glc(e)	EX_cpd00185	iAF_EX_pi(e)	iAF_EX_so4(e)	0	0
D-Glucose	Manganese(IV) oxide	Phosphate	Sulfate	iAF_EX_glc(e)	EX_cpd17028	iAF_EX_pi(e)	iAF_EX_so4(e)	0	0
D-Glucose	8-Amino-7-oxononanoate	Phosphate	Sulfate	iAF_EX_glc(e)	EX_cpd00800	iAF_EX_pi(e)	iAF_EX_so4(e)	0	0.927296
D-Glucose	Bicarbonate	Phosphate	Sulfate	iAF_EX_glc(e)	EX_cpd00242	iAF_EX_pi(e)	iAF_EX_so4(e)	0	0
D-Glucose	PeptidoglycansubunitofEscherichiacoli	Phosphate	Sulfate	iAF_EX_glc(e)	EX_cpd15654	iAF_EX_pi(e)	iAF_EX_so4(e)	0	0
D-Glucose	tricarballylate	Phosphate	Sulfate	iAF_EX_glc(e)	EX_cpd16654	iAF_EX_pi(e)	iAF_EX_so4(e)	0	0
D-Glucose	SALC	Phosphate	Sulfate	iAF_EX_glc(e)	EX_cpd00599	iAF_EX_pi(e)	iAF_EX_so4(e)	0	0
D-Glucose	Valine	Phosphate	Sulfate	iAF_EX_glc(e)	EX_cpd15141	iAF_EX_pi(e)	iAF_EX_so4(e)	0	0.927296
D-Glucose	trans-4-Hydroxy-L-proline	Phosphate	Sulfate	iAF_EX_glc(e)	EX_cpd00851	iAF_EX_pi(e)	iAF_EX_so4(e)	0	0.927296
D-Glucose	Isocitrate	Phosphate	Sulfate	iAF_EX_glc(e)	EX_cpd00260	iAF_EX_pi(e)	iAF_EX_so4(e)	0	0
D-Glucose	meso-Tartrate	Phosphate	Sulfate	iAF_EX_glc(e)	EX_cpd00432	iAF_EX_pi(e)	iAF_EX_so4(e)	0	0
D-Glucose	Ala-His	Phosphate	Sulfate	iAF_EX_glc(e)	EX_cpd11584	iAF_EX_pi(e)	iAF_EX_so4(e)	0	3.10064
D-Glucose	gly-glu-L	Phosphate	Sulfate	iAF_EX_glc(e)	EX_cpd11592	iAF_EX_pi(e)	iAF_EX_so4(e)	0	1.85459
D-Glucose	cGMP	Phosphate	Sulfate	iAF_EX_glc(e)	EX_cpd00697	iAF_EX_pi(e)	iAF_EX_so4(e)	0	0
D-Glucose	Biotin	Phosphate	Sulfate	iAF_EX_glc(e)	EX_cpd00104	iAF_EX_pi(e)	iAF_EX_so4(e)	0	0
D-Glucose	L-Methionine S-oxide	Phosphate	Sulfate	iAF_EX_glc(e)	EX_cpd01914	iAF_EX_pi(e)	iAF_EX_so4(e)	0	0.927296
D-Glucose	D-Mannose 1-phosphate	Phosphate	Sulfate	iAF_EX_glc(e)	EX_cpd00485	iAF_EX_pi(e)	iAF_EX_so4(e)	0	0
D-Glucose	Sulfur	Phosphate	Sulfate	iAF_EX_glc(e)	EX_cpd00074	iAF_EX_pi(e)	iAF_EX_so4(e)	0	0
D-Glucose	Isobutylamine	Phosphate	Sulfate	iAF_EX_glc(e)	EX_cpd01799	iAF_EX_pi(e)	iAF_EX_so4(e)	0	0
D-Glucose	DTYL	Phosphate	Sulfate	iAF_EX_glc(e)	EX_cpd00551	iAF_EX_pi(e)	iAF_EX_so4(e)	0	0
D-Glucose	gly-asp-L	Phosphate	Sulfate	iAF_EX_glc(e)	EX_cpd11589	iAF_EX_pi(e)	iAF_EX_so4(e)	0	1.85459
D-Glucose	N-Acetyl-L-glutamate	Phosphate	Sulfate	iAF_EX_glc(e)	EX_cpd00477	iAF_EX_pi(e)	iAF_EX_so4(e)	0	0.927296
D-Glucose	L-Homocysteine	Phosphate	Sulfate	iAF_EX_glc(e)	EX_cpd00135	iAF_EX_pi(e)	iAF_EX_so4(e)	0	0.927296
D-Glucose	Glyoxylate	Phosphate	Sulfate	iAF_EX_glc(e)	EX_cpd00040	iAF_EX_pi(e)	iAF_EX_so4(e)	0	0
D-Glucose	Leucine	Phosphate	Sulfate	iAF_EX_glc(e)	EX_cpd15143	iAF_EX_pi(e)	iAF_EX_so4(e)	0	0.927296
D-Glucose	Anthranilate	Phosphate	Sulfate	iAF_EX_glc(e)	EX_cpd00093	iAF_EX_pi(e)	iAF_EX_so4(e)	0	0.927296
D-Glucose	Histamine	Phosphate	Sulfate	iAF_EX_glc(e)	EX_cpd00312	iAF_EX_pi(e)	iAF_EX_so4(e)	0	2.19848
D-Glucose	3-Methyl-2-oxobutanoate	Phosphate	Sulfate	iAF_EX_glc(e)	EX_cpd00123	iAF_EX_pi(e)	iAF_EX_so4(e)	0	0
D-Glucose	Asparagine	Phosphate	Sulfate	iAF_EX_glc(e)	EX_cpd15142	iAF_EX_pi(e)	iAF_EX_so4(e)	0	1.85459
D-Glucose	L-Sorbose	Phosphate	Sulfate	iAF_EX_glc(e)	EX_cpd00212	iAF_EX_pi(e)	iAF_EX_so4(e)	0	0
D-Glucose	Urate	Phosphate	Sulfate	iAF_EX_glc(e)	EX_cpd00300	iAF_EX_pi(e)	iAF_EX_so4(e)	0	1.7226
D-Glucose	arsenate	Phosphate	Sulfate	iAF_EX_glc(e)	EX_cpd01048	iAF_EX_pi(e)	iAF_EX_so4(e)	0	0
D-Glucose	Glycolaldehyde	Phosphate	Sulfate	iAF_EX_glc(e)	EX_cpd00229	iAF_EX_pi(e)	iAF_EX_so4(e)	0	0
D-Glucose	3-Carboxy-3-hydroxy-4-methylpentanoate	Phosphate	Sulfate	iAF_EX_glc(e)	EX_cpd01646	iAF_EX_pi(e)	iAF_EX_so4(e)	0	0
D-Glucose	D-Glycerate 2-phosphate	Phosphate	Sulfate	iAF_EX_glc(e)	EX_cpd00482	iAF_EX_pi(e)	iAF_EX_so4(e)	0	0
D-Glucose	Uranium dioxide	Phosphate	Sulfate	iAF_EX_glc(e)	EX_cpd17037	iAF_EX_pi(e)	iAF_EX_so4(e)	0	0
D-Glucose	glycogen	Phosphate	Sulfate	iAF_EX_glc(e)	EX_cpd00155	iAF_EX_pi(e)	iAF_EX_so4(e)	0	0
D-Glucose	ala-L-asp-L	Phosphate	Sulfate	iAF_EX_glc(e)	EX_cpd11593	iAF_EX_pi(e)	iAF_EX_so4(e)	0	1.85459
D-Glucose	Phosphoarginine	Phosphate	Sulfate	iAF_EX_glc(e)	EX_cpd03535	iAF_EX_pi(e)	iAF_EX_so4(e)	0	2.61755
D-Glucose	beta-Methylglucoside	Phosphate	Sulfate	iAF_EX_glc(e)	EX_cpd15585	iAF_EX_pi(e)	iAF_EX_so4(e)	0	0
D-Glucose	Phenylacetic acid	Phosphate	Sulfate	iAF_EX_glc(e)	EX_cpd00430	iAF_EX_pi(e)	iAF_EX_so4(e)	0	0
D-Glucose	BDOH	Phosphate	Sulfate	iAF_EX_glc(e)	EX_cpd01947	iAF_EX_pi(e)	iAF_EX_so4(e)	0	0
D-Glucose	alpha-Methyl-D-glucoside	Phosphate	Sulfate	iAF_EX_glc(e)	EX_cpd15584	iAF_EX_pi(e)	iAF_EX_so4(e)	0	0
D-Glucose	Dephospho-CoA	Phosphate	Sulfate	iAF_EX_glc(e)	EX_cpd00655	iAF_EX_pi(e)	iAF_EX_so4(e)	0	0
D-Glucose	5-Methylthioadenosine	Phosphate	Sulfate	iAF_EX_glc(e)	EX_cpd00147	iAF_EX_pi(e)	iAF_EX_so4(e)	0	3.30502
D-Glucose	D-Aspartate	Phosphate	Sulfate	iAF_EX_glc(e)	EX_cpd00320	iAF_EX_pi(e)	iAF_EX_so4(e)	0	0.927296
D-Glucose	Xylitol	Phosphate	Sulfate	iAF_EX_glc(e)	EX_cpd00306	iAF_EX_pi(e)	iAF_EX_so4(e)	0	0
D-Glucose	Pyridoxal	Phosphate	Sulfate	iAF_EX_glc(e)	EX_cpd00215	iAF_EX_pi(e)	iAF_EX_so4(e)	0	0
D-Glucose	Diphosphate	Phosphate	Sulfate	iAF_EX_glc(e)	EX_cpd00012	iAF_EX_pi(e)	iAF_EX_so4(e)	0	0
D-Glucose	Isoleucine	Phosphate	Sulfate	iAF_EX_glc(e)	EX_cpd15139	iAF_EX_pi(e)	iAF_EX_so4(e)	0	0.927296
D-Glucose	Phosphoenolpyruvate	Phosphate	Sulfate	iAF_EX_glc(e)	EX_cpd00061	iAF_EX_pi(e)	iAF_EX_so4(e)	0	0
D-Glucose	5-Amino-4-oxopentanoate	Phosphate	Sulfate	iAF_EX_glc(e)	EX_cpd00338	iAF_EX_pi(e)	iAF_EX_so4(e)	0	0.463725
D-Glucose	gly-asn-L	Phosphate	Sulfate	iAF_EX_glc(e)	EX_cpd11581	iAF_EX_pi(e)	iAF_EX_so4(e)	0	2.40399
D-Glucose	7,8-Diaminononanoate	Phosphate	Sulfate	iAF_EX_glc(e)	EX_cpd00764	iAF_EX_pi(e)	iAF_EX_so4(e)	0	0
D-Glucose	Dextrin	Phosphate	Sulfate	iAF_EX_glc(e)	EX_cpd11594	iAF_EX_pi(e)	iAF_EX_so4(e)	0	0
D-Glucose	4-Hydroxybenzoate	Phosphate	Sulfate	iAF_EX_glc(e)	EX_cpd00136	iAF_EX_pi(e)	iAF_EX_so4(e)	0	0
D-Glucose	D-Glutamate	Phosphate	Sulfate	iAF_EX_glc(e)	EX_cpd00186	iAF_EX_pi(e)	iAF_EX_so4(e)	0	0.927296
D-Glucose	Glucosaminate	Phosphate	Sulfate	iAF_EX_glc(e)	EX_cpd02351	iAF_EX_pi(e)	iAF_EX_so4(e)	0	0.927296
D-Glucose	4-Hydroxy-benzyl alcohol	Phosphate	Sulfate	iAF_EX_glc(e)	EX_cpd15378	iAF_EX_pi(e)	iAF_EX_so4(e)	0	0
D-Glucose	3,4-dihydroxy-2-butanone 4-phosphate	Phosphate	Sulfate	iAF_EX_glc(e)	EX_cpd11225	iAF_EX_pi(e)	iAF_EX_so4(e)	0	0
D-Glucose	D-Lyxitol	Phosphate	Sulfate	iAF_EX_glc(e)	EX_cpd01307	iAF_EX_pi(e)	iAF_EX_so4(e)	0	0
D-Glucose	Phosphocholine	Phosphate	Sulfate	iAF_EX_glc(e)	EX_cpd00457	iAF_EX_pi(e)	iAF_EX_so4(e)	0	0.927296
D-Glucose	3',5'-Cyclic CMP	Phosphate	Sulfate	iAF_EX_glc(e)	EX_cpd00696	iAF_EX_pi(e)	iAF_EX_so4(e)	0	0
D-Glucose	Ala-Leu	Phosphate	Sulfate	iAF_EX_glc(e)	EX_cpd11583	iAF_EX_pi(e)	iAF_EX_so4(e)	0	1.85459
D-Glucose	Phenethyl acetate	Phosphate	Sulfate	iAF_EX_glc(e)	EX_cpd09075	iAF_EX_pi(e)	iAF_EX_so4(e)	0	0
D-Glucose	Carbamoyl phosphate	Phosphate	Sulfate	iAF_EX_glc(e)	EX_cpd00146	iAF_EX_pi(e)	iAF_EX_so4(e)	0	0.927296
D-Glucose	Methanamine	Phosphate	Sulfate	iAF_EX_glc(e)	EX_cpd00187	iAF_EX_pi(e)	iAF_EX_so4(e)	0	0.927296
D-Glucose	Hypotaurine	Phosphate	Sulfate	iAF_EX_glc(e)	EX_cpd00406	iAF_EX_pi(e)	iAF_EX_so4(e)	0	0.927296
D-Glucose	3-Hydroxyisobutyrate	Phosphate	Sulfate	iAF_EX_glc(e)	EX_cpd00876	iAF_EX_pi(e)	iAF_EX_so4(e)	0	0
D-Glucose	Formamide	Phosphate	Sulfate	iAF_EX_glc(e)	EX_cpd00378	iAF_EX_pi(e)	iAF_EX_so4(e)	0	0.927296
D-Glucose	Acetamide	Phosphate	Sulfate	iAF_EX_glc(e)	EX_cpd03734	iAF_EX_pi(e)	iAF_EX_so4(e)	0	0.927296
D-Glucose	Histidine	Phosphate	Sulfate	iAF_EX_glc(e)	EX_cpd00572	iAF_EX_pi(e)	iAF_EX_so4(e)	0	2.48353
D-Glucose	Biuret	Phosphate	Sulfate	iAF_EX_glc(e)	EX_cpd03963	iAF_EX_pi(e)	iAF_EX_so4(e)	0	1.56904
D-Glucose	dGTP	Phosphate	Sulfate	iAF_EX_glc(e)	EX_cpd00241	iAF_EX_pi(e)	iAF_EX_so4(e)	0	0
D-Glucose	5-Aminopentanoate	Phosphate	Sulfate	iAF_EX_glc(e)	EX_cpd00339	iAF_EX_pi(e)	iAF_EX_so4(e)	0	0
D-Glucose	4-Hydroxybutanoate	Phosphate	Sulfate	iAF_EX_glc(e)	EX_cpd00728	iAF_EX_pi(e)	iAF_EX_so4(e)	0	0
D-Glucose	3-Sulfino-L-alanine	Phosphate	Sulfate	iAF_EX_glc(e)	EX_cpd00467	iAF_EX_pi(e)	iAF_EX_so4(e)	0	0.927296
D-Glucose	S-Ribosyl-L-homocysteine	Phosphate	Sulfate	iAF_EX_glc(e)	EX_cpd02227	iAF_EX_pi(e)	iAF_EX_so4(e)	0	0.927296
D-Glucose	L-Gulonolactone	Phosphate	Sulfate	iAF_EX_glc(e)	EX_cpd00765	iAF_EX_pi(e)	iAF_EX_so4(e)	0	0
D-Glucose	(S)-3-Methyl-2-oxopentanoate	Phosphate	Sulfate	iAF_EX_glc(e)	EX_cpd00508	iAF_EX_pi(e)	iAF_EX_so4(e)	0	0
D-Glucose	Coenzyme A	Phosphate	Sulfate	iAF_EX_glc(e)	EX_cpd00010	iAF_EX_pi(e)	iAF_EX_so4(e)	0	0
D-Glucose	Citraconate	Phosphate	Sulfate	iAF_EX_glc(e)	EX_cpd01502	iAF_EX_pi(e)	iAF_EX_so4(e)	0	0
D-Glucose	Nicotinamide adenine dinucleotide phosphate	Phosphate	Sulfate	iAF_EX_glc(e)	EX_cpd00006	iAF_EX_pi(e)	iAF_EX_so4(e)	0	0
D-Glucose	4-Methyl-2-oxopentanoate	Phosphate	Sulfate	iAF_EX_glc(e)	EX_cpd00200	iAF_EX_pi(e)	iAF_EX_so4(e)	0	0
D-Glucose	D-O-Phosphoserine	Phosphate	Sulfate	iAF_EX_glc(e)	EX_cpd01665	iAF_EX_pi(e)	iAF_EX_so4(e)	0	0.927296
D-Glucose	Tryptophol	Phosphate	Sulfate	iAF_EX_glc(e)	EX_cpd00704	iAF_EX_pi(e)	iAF_EX_so4(e)	0	0
D-Glucose	Ursin	Phosphate	Sulfate	iAF_EX_glc(e)	EX_cpd03696	iAF_EX_pi(e)	iAF_EX_so4(e)	0	0
D-Glucose	Hydroquinone	Phosphate	Sulfate	iAF_EX_glc(e)	EX_cpd00415	iAF_EX_pi(e)	iAF_EX_so4(e)	0	0
D-Glucose	L-Citrulline	Phosphate	Sulfate	iAF_EX_glc(e)	EX_cpd00274	iAF_EX_pi(e)	iAF_EX_so4(e)	0	2.52715
D-Glucose	2-Hydroxybutyrate	Phosphate	Sulfate	iAF_EX_glc(e)	EX_cpd03561	iAF_EX_pi(e)	iAF_EX_so4(e)	0	0
D-Glucose	Octopamine	Phosphate	Sulfate	iAF_EX_glc(e)	EX_cpd02599	iAF_EX_pi(e)	iAF_EX_so4(e)	0	0.927296
D-Glucose	Uranyl	Phosphate	Sulfate	iAF_EX_glc(e)	EX_cpd17038	iAF_EX_pi(e)	iAF_EX_so4(e)	0	0
D-Glucose	dATP	Phosphate	Sulfate	iAF_EX_glc(e)	EX_cpd00115	iAF_EX_pi(e)	iAF_EX_so4(e)	0	0
D-Glucose	Ribitol	Phosphate	Sulfate	iAF_EX_glc(e)	EX_cpd00366	iAF_EX_pi(e)	iAF_EX_so4(e)	0	0
D-Glucose	4-Hydroxyphenylacetate	Phosphate	Sulfate	iAF_EX_glc(e)	EX_cpd00489	iAF_EX_pi(e)	iAF_EX_so4(e)	0	0
D-Glucose	Palatinose	Phosphate	Sulfate	iAF_EX_glc(e)	EX_cpd01200	iAF_EX_pi(e)	iAF_EX_so4(e)	0	0
D-Glucose	CELB	Phosphate	Sulfate	iAF_EX_glc(e)	EX_cpd00158	iAF_EX_pi(e)	iAF_EX_so4(e)	0	0
D-Glucose	Fosfonet	Phosphate	Sulfate	iAF_EX_glc(e)	EX_cpd03385	iAF_EX_pi(e)	iAF_EX_so4(e)	0	0
D-Glucose	Co3+	Phosphate	Sulfate	iAF_EX_glc(e)	EX_cpd17005	iAF_EX_pi(e)	iAF_EX_so4(e)	0	0
D-Glucose	5'-Deoxyadenosine	Phosphate	Sulfate	iAF_EX_glc(e)	EX_cpd03091	iAF_EX_pi(e)	iAF_EX_so4(e)	0	3.11667
D-Glucose	L-Cysteate	Phosphate	Sulfate	iAF_EX_glc(e)	EX_cpd00395	iAF_EX_pi(e)	iAF_EX_so4(e)	0	0.927296
D-Glucose	Riboflavin	Phosphate	Sulfate	iAF_EX_glc(e)	EX_cpd00220	iAF_EX_pi(e)	iAF_EX_so4(e)	0	0
D-Glucose	Thiamin monophosphate	Phosphate	Sulfate	iAF_EX_glc(e)	EX_cpd00793	iAF_EX_pi(e)	iAF_EX_so4(e)	0	0
D-Glucose	Urocanate	Phosphate	Sulfate	iAF_EX_glc(e)	EX_cpd00581	iAF_EX_pi(e)	iAF_EX_so4(e)	0	1.85459
D-Glucose	(S)-2-Acetolactate	Phosphate	Sulfate	iAF_EX_glc(e)	EX_cpd00668	iAF_EX_pi(e)	iAF_EX_so4(e)	0	0
D-Glucose	S-Adenosyl-L-methionine	Phosphate	Sulfate	iAF_EX_glc(e)	EX_cpd00017	iAF_EX_pi(e)	iAF_EX_so4(e)	0	4.24787
D-Glucose	2-Dehydro-D-gluconate	Phosphate	Sulfate	iAF_EX_glc(e)	EX_cpd00480	iAF_EX_pi(e)	iAF_EX_so4(e)	0	0
D-Glucose	Trimetaphosphate	Phosphate	Sulfate	iAF_EX_glc(e)	EX_cpd01622	iAF_EX_pi(e)	iAF_EX_so4(e)	0	0
D-Glucose	Cysteine	Phosphate	Sulfate	iAF_EX_glc(e)	EX_cpd00547	iAF_EX_pi(e)	iAF_EX_so4(e)	0	0.927296
D-Glucose	Oxalate	Phosphate	Sulfate	iAF_EX_glc(e)	EX_cpd00180	iAF_EX_pi(e)	iAF_EX_so4(e)	0	0
D-Glucose	ala-L-Thr-L	Phosphate	Sulfate	iAF_EX_glc(e)	EX_cpd11582	iAF_EX_pi(e)	iAF_EX_so4(e)	0	1.85459
D-Glucose	chorismate	Phosphate	Sulfate	iAF_EX_glc(e)	EX_cpd00216	iAF_EX_pi(e)	iAF_EX_so4(e)	0	0
D-Glucose	Spermine	Phosphate	Sulfate	iAF_EX_glc(e)	EX_cpd00558	iAF_EX_pi(e)	iAF_EX_so4(e)	0	3.47378
D-Glucose	Cysteamine	Phosphate	Sulfate	iAF_EX_glc(e)	EX_cpd01160	iAF_EX_pi(e)	iAF_EX_so4(e)	0	0.927296
D-Glucose	L-Lyxitol	Phosphate	Sulfate	iAF_EX_glc(e)	EX_cpd00417	iAF_EX_pi(e)	iAF_EX_so4(e)	0	0
D-Glucose	L-alanylglycine	Phosphate	Sulfate	iAF_EX_glc(e)	EX_cpd11585	iAF_EX_pi(e)	iAF_EX_so4(e)	0	1.85459
D-Glucose	Hydroxylamine	Phosphate	Sulfate	iAF_EX_glc(e)	EX_cpd00165	iAF_EX_pi(e)	iAF_EX_so4(e)	0	0.927296
D-Glucose	Pantetheine	Phosphate	Sulfate	iAF_EX_glc(e)	EX_cpd00620	iAF_EX_pi(e)	iAF_EX_so4(e)	0	1.85459
D-Glucose	Galactose	Phosphate	Sulfate	iAF_EX_glc(e)	EX_cpd01112	iAF_EX_pi(e)	iAF_EX_so4(e)	0	0
D-Glucose	Ammonium	(R)-Propane-1,2-diol	Sulfate	iAF_EX_glc(e)	iAF_EX_nh4(e)	iAF_EX_12ppd_R(e)	iAF_EX_so4(e)	0	0
D-Glucose	Ammonium	(S)-Propane-1,2-diol	Sulfate	iAF_EX_glc(e)	iAF_EX_nh4(e)	iAF_EX_12ppd_S(e)	iAF_EX_so4(e)	0	0
D-Glucose	Ammonium	1,4-alpha-D-glucan	Sulfate	iAF_EX_glc(e)	iAF_EX_nh4(e)	iAF_EX_14glucan(e)	iAF_EX_so4(e)	0	0
D-Glucose	Ammonium	1,5-Diaminopentane	Sulfate	iAF_EX_glc(e)	iAF_EX_nh4(e)	iAF_EX_15dap(e)	iAF_EX_so4(e)	0	0
D-Glucose	Ammonium	2',3'-Cyclic AMP	Sulfate	iAF_EX_glc(e)	iAF_EX_nh4(e)	iAF_EX_23camp(e)	iAF_EX_so4(e)	2.02921	3.90758
D-Glucose	Ammonium	2',3'-Cyclic CMP	Sulfate	iAF_EX_glc(e)	iAF_EX_nh4(e)	iAF_EX_23ccmp(e)	iAF_EX_so4(e)	1.54322	3.66335
D-Glucose	Ammonium	2',3'-Cyclic GMP	Sulfate	iAF_EX_glc(e)	iAF_EX_nh4(e)	iAF_EX_23cgmp(e)	iAF_EX_so4(e)	1.96222	3.90758
D-Glucose	Ammonium	2',3'-Cyclic UMP	Sulfate	iAF_EX_glc(e)	iAF_EX_nh4(e)	iAF_EX_23cump(e)	iAF_EX_so4(e)	0.987902	2.78189
D-Glucose	Ammonium	2,3-diaminopropionate	Sulfate	iAF_EX_glc(e)	iAF_EX_nh4(e)	iAF_EX_23dappa(e)	iAF_EX_so4(e)	0	0
D-Glucose	Ammonium	meso-2,6-Diaminoheptanedioate	Sulfate	iAF_EX_glc(e)	iAF_EX_nh4(e)	iAF_EX_26dap_M(e)	iAF_EX_so4(e)	0	0
D-Glucose	Ammonium	2-Dehydro-3-deoxy-D-gluconate	Sulfate	iAF_EX_glc(e)	iAF_EX_nh4(e)	iAF_EX_2ddglcn(e)	iAF_EX_so4(e)	0	0
D-Glucose	Ammonium	3,4-Dihydroxyphenylacetaldehyde	Sulfate	iAF_EX_glc(e)	iAF_EX_nh4(e)	iAF_EX_34dhpac(e)	iAF_EX_so4(e)	0	0
D-Glucose	Ammonium	3'-AMP	Sulfate	iAF_EX_glc(e)	iAF_EX_nh4(e)	iAF_EX_3amp(e)	iAF_EX_so4(e)	1.9641	3.90758
D-Glucose	Ammonium	3'-cmp	Sulfate	iAF_EX_glc(e)	iAF_EX_nh4(e)	iAF_EX_3cmp(e)	iAF_EX_so4(e)	1.54322	3.66335
D-Glucose	Ammonium	3'-GMP	Sulfate	iAF_EX_glc(e)	iAF_EX_nh4(e)	iAF_EX_3gmp(e)	iAF_EX_so4(e)	1.91514	3.90758
D-Glucose	Ammonium	3-hydroxycinnamic acid	Sulfate	iAF_EX_glc(e)	iAF_EX_nh4(e)	iAF_EX_3hcinnm(e)	iAF_EX_so4(e)	0	0
D-Glucose	Ammonium	3-(3-hydroxy-phenyl)propionate	Sulfate	iAF_EX_glc(e)	iAF_EX_nh4(e)	iAF_EX_3hpppn(e)	iAF_EX_so4(e)	0	0
D-Glucose	Ammonium	3'-UMP	Sulfate	iAF_EX_glc(e)	iAF_EX_nh4(e)	iAF_EX_3ump(e)	iAF_EX_so4(e)	0.987902	2.78189
D-Glucose	Ammonium	4-Aminobutanoate	Sulfate	iAF_EX_glc(e)	iAF_EX_nh4(e)	iAF_EX_4abut(e)	iAF_EX_so4(e)	0	0
D-Glucose	Ammonium	4-Hydroxyphenylacetaldehyde	Sulfate	iAF_EX_glc(e)	iAF_EX_nh4(e)	iAF_EX_4hoxpacd(e)	iAF_EX_so4(e)	0	0
D-Glucose	Ammonium	5-Dehydro-D-gluconate	Sulfate	iAF_EX_glc(e)	iAF_EX_nh4(e)	iAF_EX_5dglcn(e)	iAF_EX_so4(e)	0	0
D-Glucose	Ammonium	L-alanine-D-glutamate-meso-2,6-diaminoheptanedioate-D-alanine	Sulfate	iAF_EX_glc(e)	iAF_EX_nh4(e)	iAF_EX_LalaDgluMdapDala(e)	iAF_EX_so4(e)	0	0
D-Glucose	Ammonium	L-alanine-D-glutamate-meso-2,6-diaminoheptanedioate	Sulfate	iAF_EX_glc(e)	iAF_EX_nh4(e)	iAF_EX_LalaDgluMdap(e)	iAF_EX_so4(e)	0	0
D-Glucose	Ammonium	Acetate	Sulfate	iAF_EX_glc(e)	iAF_EX_nh4(e)	iAF_EX_ac(e)	iAF_EX_so4(e)	0	0
D-Glucose	Ammonium	Acetoacetate	Sulfate	iAF_EX_glc(e)	iAF_EX_nh4(e)	iAF_EX_acac(e)	iAF_EX_so4(e)	0	0
D-Glucose	Ammonium	Acetaldehyde	Sulfate	iAF_EX_glc(e)	iAF_EX_nh4(e)	iAF_EX_acald(e)	iAF_EX_so4(e)	0	0
D-Glucose	Ammonium	N-Acetyl-D-galactosamine 1-phosphate	Sulfate	iAF_EX_glc(e)	iAF_EX_nh4(e)	iAF_EX_acgal1p(e)	iAF_EX_so4(e)	0.927296	0.927296
D-Glucose	Ammonium	N-Acetyl-D-galactosamine	Sulfate	iAF_EX_glc(e)	iAF_EX_nh4(e)	iAF_EX_acgal(e)	iAF_EX_so4(e)	0	0
D-Glucose	Ammonium	N-Acetyl-D-glucosamine 1-phosphate	Sulfate	iAF_EX_glc(e)	iAF_EX_nh4(e)	iAF_EX_acgam1p(e)	iAF_EX_so4(e)	1.85459	1.85459
D-Glucose	Ammonium	N-Acetyl-D-glucosamine	Sulfate	iAF_EX_glc(e)	iAF_EX_nh4(e)	iAF_EX_acgam(e)	iAF_EX_so4(e)	0	0
D-Glucose	Ammonium	N-Acetyl-D-mannosamine	Sulfate	iAF_EX_glc(e)	iAF_EX_nh4(e)	iAF_EX_acmana(e)	iAF_EX_so4(e)	0	0
D-Glucose	Ammonium	N-Acetylmuramate	Sulfate	iAF_EX_glc(e)	iAF_EX_nh4(e)	iAF_EX_acmum(e)	iAF_EX_so4(e)	0	0
D-Glucose	Ammonium	N-Acetylneuraminate	Sulfate	iAF_EX_glc(e)	iAF_EX_nh4(e)	iAF_EX_acnam(e)	iAF_EX_so4(e)	0	0
D-Glucose	Ammonium	4-Amino-4-deoxy-L-arabinose modified core oligosaccharide lipid A	Sulfate	iAF_EX_glc(e)	iAF_EX_nh4(e)	iAF_EX_acolipa(e)	iAF_EX_so4(e)	0	0
D-Glucose	Ammonium	O-Acetyl-L-serine	Sulfate	iAF_EX_glc(e)	iAF_EX_nh4(e)	iAF_EX_acser(e)	iAF_EX_so4(e)	0	0
D-Glucose	Ammonium	Adenine	Sulfate	iAF_EX_glc(e)	iAF_EX_nh4(e)	iAF_EX_ade(e)	iAF_EX_so4(e)	0	0
D-Glucose	Ammonium	Adenosine	Sulfate	iAF_EX_glc(e)	iAF_EX_nh4(e)	iAF_EX_adn(e)	iAF_EX_so4(e)	0	0
D-Glucose	Ammonium	Agmatine	Sulfate	iAF_EX_glc(e)	iAF_EX_nh4(e)	iAF_EX_agm(e)	iAF_EX_so4(e)	0	0
D-Glucose	Ammonium	2-Oxoglutarate	Sulfate	iAF_EX_glc(e)	iAF_EX_nh4(e)	iAF_EX_akg(e)	iAF_EX_so4(e)	0	0
D-Glucose	Ammonium	beta-Alanine	Sulfate	iAF_EX_glc(e)	iAF_EX_nh4(e)	iAF_EX_ala_B(e)	iAF_EX_so4(e)	0	0
D-Glucose	Ammonium	D-Alanine	Sulfate	iAF_EX_glc(e)	iAF_EX_nh4(e)	iAF_EX_ala_D(e)	iAF_EX_so4(e)	0	0
D-Glucose	Ammonium	L-Alanine	Sulfate	iAF_EX_glc(e)	iAF_EX_nh4(e)	iAF_EX_ala_L(e)	iAF_EX_so4(e)	0	0
D-Glucose	Ammonium	D-Alanyl-D-alanine	Sulfate	iAF_EX_glc(e)	iAF_EX_nh4(e)	iAF_EX_alaala(e)	iAF_EX_so4(e)	0	0
D-Glucose	Ammonium	D-Allose	Sulfate	iAF_EX_glc(e)	iAF_EX_nh4(e)	iAF_EX_all_D(e)	iAF_EX_so4(e)	0	0
D-Glucose	Ammonium	Allantoin	Sulfate	iAF_EX_glc(e)	iAF_EX_nh4(e)	iAF_EX_alltn(e)	iAF_EX_so4(e)	0	0
D-Glucose	Ammonium	AMP	Sulfate	iAF_EX_glc(e)	iAF_EX_nh4(e)	iAF_EX_amp(e)	iAF_EX_so4(e)	1.9641	3.90758
D-Glucose	Ammonium	N-Acetyl-D-glucosamine(anhydrous)N-Acetylmuramic acid	Sulfate	iAF_EX_glc(e)	iAF_EX_nh4(e)	iAF_EX_anhgm(e)	iAF_EX_so4(e)	0	0
D-Glucose	Ammonium	L-Arabinose	Sulfate	iAF_EX_glc(e)	iAF_EX_nh4(e)	iAF_EX_arab_L(e)	iAF_EX_so4(e)	0	0
D-Glucose	Ammonium	aerobactin minus Fe3	Sulfate	iAF_EX_glc(e)	iAF_EX_nh4(e)	iAF_EX_arbtn(e)	iAF_EX_so4(e)	0	0
D-Glucose	Ammonium	Aerobactin	Sulfate	iAF_EX_glc(e)	iAF_EX_nh4(e)	iAF_EX_arbtn_fe3(e)	iAF_EX_so4(e)	0	0
D-Glucose	Ammonium	L-Arginine	Sulfate	iAF_EX_glc(e)	iAF_EX_nh4(e)	iAF_EX_arg_L(e)	iAF_EX_so4(e)	0	0
D-Glucose	Ammonium	L-Ascorbate	Sulfate	iAF_EX_glc(e)	iAF_EX_nh4(e)	iAF_EX_ascb_L(e)	iAF_EX_so4(e)	0	0
D-Glucose	Ammonium	L-Asparagine	Sulfate	iAF_EX_glc(e)	iAF_EX_nh4(e)	iAF_EX_asn_L(e)	iAF_EX_so4(e)	0	0
D-Glucose	Ammonium	arsenite	Sulfate	iAF_EX_glc(e)	iAF_EX_nh4(e)	iAF_EX_aso3(e)	iAF_EX_so4(e)	0	0
D-Glucose	Ammonium	L-Aspartate	Sulfate	iAF_EX_glc(e)	iAF_EX_nh4(e)	iAF_EX_asp_L(e)	iAF_EX_so4(e)	0	0
D-Glucose	Ammonium	Butyrate (n-C4:0)	Sulfate	iAF_EX_glc(e)	iAF_EX_nh4(e)	iAF_EX_but(e)	iAF_EX_so4(e)	0	0
D-Glucose	Ammonium	butanesulfonate	Sulfate	iAF_EX_glc(e)	iAF_EX_nh4(e)	iAF_EX_butso3(e)	iAF_EX_so4(e)	0	0
D-Glucose	Ammonium	Calcium	Sulfate	iAF_EX_glc(e)	iAF_EX_nh4(e)	iAF_EX_ca2(e)	iAF_EX_so4(e)	0	0
D-Glucose	Ammonium	Cys-Gly	Sulfate	iAF_EX_glc(e)	iAF_EX_nh4(e)	iAF_EX_cgly(e)	iAF_EX_so4(e)	0	0
D-Glucose	Ammonium	Choline	Sulfate	iAF_EX_glc(e)	iAF_EX_nh4(e)	iAF_EX_chol(e)	iAF_EX_so4(e)	0	0
D-Glucose	Ammonium	Citrate	Sulfate	iAF_EX_glc(e)	iAF_EX_nh4(e)	iAF_EX_cit(e)	iAF_EX_so4(e)	0	0
D-Glucose	Ammonium	Chloride	Sulfate	iAF_EX_glc(e)	iAF_EX_nh4(e)	iAF_EX_cl(e)	iAF_EX_so4(e)	0	0
D-Glucose	Ammonium	CMP	Sulfate	iAF_EX_glc(e)	iAF_EX_nh4(e)	iAF_EX_cmp(e)	iAF_EX_so4(e)	1.54322	3.66335
D-Glucose	Ammonium	CO2	Sulfate	iAF_EX_glc(e)	iAF_EX_nh4(e)	iAF_EX_co2(e)	iAF_EX_so4(e)	0	0
D-Glucose	Ammonium	Co2+	Sulfate	iAF_EX_glc(e)	iAF_EX_nh4(e)	iAF_EX_cobalt2(e)	iAF_EX_so4(e)	0	0
D-Glucose	Ammonium	core oligosaccharide lipid A	Sulfate	iAF_EX_glc(e)	iAF_EX_nh4(e)	iAF_EX_colipa(e)	iAF_EX_so4(e)	0	0
D-Glucose	Ammonium	coprogen	Sulfate	iAF_EX_glc(e)	iAF_EX_nh4(e)	iAF_EX_cpgn(e)	iAF_EX_so4(e)	0	0
D-Glucose	Ammonium	coprogen unloaded (no Fe(III))	Sulfate	iAF_EX_glc(e)	iAF_EX_nh4(e)	iAF_EX_cpgn_un(e)	iAF_EX_so4(e)	0	0
D-Glucose	Ammonium	L-Carnitine	Sulfate	iAF_EX_glc(e)	iAF_EX_nh4(e)	iAF_EX_crn(e)	iAF_EX_so4(e)	0	0
D-Glucose	Ammonium	Cytosine	Sulfate	iAF_EX_glc(e)	iAF_EX_nh4(e)	iAF_EX_csn(e)	iAF_EX_so4(e)	0	0
D-Glucose	Ammonium	Cu2+	Sulfate	iAF_EX_glc(e)	iAF_EX_nh4(e)	iAF_EX_cu2(e)	iAF_EX_so4(e)	0	0
D-Glucose	Ammonium	Hydrogen cyanide	Sulfate	iAF_EX_glc(e)	iAF_EX_nh4(e)	iAF_EX_cyan(e)	iAF_EX_so4(e)	0	0
D-Glucose	Ammonium	Cyanate	Sulfate	iAF_EX_glc(e)	iAF_EX_nh4(e)	iAF_EX_cynt(e)	iAF_EX_so4(e)	0	0
D-Glucose	Ammonium	D-Cysteine	Sulfate	iAF_EX_glc(e)	iAF_EX_nh4(e)	iAF_EX_cys_D(e)	iAF_EX_so4(e)	0	0
D-Glucose	Ammonium	L-Cysteine	Sulfate	iAF_EX_glc(e)	iAF_EX_nh4(e)	iAF_EX_cys_L(e)	iAF_EX_so4(e)	0	0
D-Glucose	Ammonium	Cytidine	Sulfate	iAF_EX_glc(e)	iAF_EX_nh4(e)	iAF_EX_cytd(e)	iAF_EX_so4(e)	0	0
D-Glucose	Ammonium	Deoxyadenosine	Sulfate	iAF_EX_glc(e)	iAF_EX_nh4(e)	iAF_EX_dad_2(e)	iAF_EX_so4(e)	0	0
D-Glucose	Ammonium	dAMP	Sulfate	iAF_EX_glc(e)	iAF_EX_nh4(e)	iAF_EX_damp(e)	iAF_EX_so4(e)	2.01836	3.90758
D-Glucose	Ammonium	Decanoate (n-C10:0)	Sulfate	iAF_EX_glc(e)	iAF_EX_nh4(e)	iAF_EX_dca(e)	iAF_EX_so4(e)	0	0
D-Glucose	Ammonium	dCMP	Sulfate	iAF_EX_glc(e)	iAF_EX_nh4(e)	iAF_EX_dcmp(e)	iAF_EX_so4(e)	1.59107	3.66335
D-Glucose	Ammonium	Deoxycytidine	Sulfate	iAF_EX_glc(e)	iAF_EX_nh4(e)	iAF_EX_dcyt(e)	iAF_EX_so4(e)	0	0
D-Glucose	Ammonium	Dodecanoate (n-C12:0)	Sulfate	iAF_EX_glc(e)	iAF_EX_nh4(e)	iAF_EX_ddca(e)	iAF_EX_so4(e)	0	0
D-Glucose	Ammonium	dGMP	Sulfate	iAF_EX_glc(e)	iAF_EX_nh4(e)	iAF_EX_dgmp(e)	iAF_EX_so4(e)	1.96863	3.90758
D-Glucose	Ammonium	Deoxyguanosine	Sulfate	iAF_EX_glc(e)	iAF_EX_nh4(e)	iAF_EX_dgsn(e)	iAF_EX_so4(e)	0	0
D-Glucose	Ammonium	Dihydroxyacetone	Sulfate	iAF_EX_glc(e)	iAF_EX_nh4(e)	iAF_EX_dha(e)	iAF_EX_so4(e)	0	0
D-Glucose	Ammonium	dIMP	Sulfate	iAF_EX_glc(e)	iAF_EX_nh4(e)	iAF_EX_dimp(e)	iAF_EX_so4(e)	2.06852	3.90758
D-Glucose	Ammonium	Deoxyinosine	Sulfate	iAF_EX_glc(e)	iAF_EX_nh4(e)	iAF_EX_din(e)	iAF_EX_so4(e)	0	0
D-Glucose	Ammonium	Dimethyl sulfide	Sulfate	iAF_EX_glc(e)	iAF_EX_nh4(e)	iAF_EX_dms(e)	iAF_EX_so4(e)	0	0
D-Glucose	Ammonium	Dimethyl sulfoxide	Sulfate	iAF_EX_glc(e)	iAF_EX_nh4(e)	iAF_EX_dmso(e)	iAF_EX_so4(e)	0	0
D-Glucose	Ammonium	Dopamine	Sulfate	iAF_EX_glc(e)	iAF_EX_nh4(e)	iAF_EX_dopa(e)	iAF_EX_so4(e)	0	0
D-Glucose	Ammonium	dTMP	Sulfate	iAF_EX_glc(e)	iAF_EX_nh4(e)	iAF_EX_dtmp(e)	iAF_EX_so4(e)	0.931819	2.78189
D-Glucose	Ammonium	dUMP	Sulfate	iAF_EX_glc(e)	iAF_EX_nh4(e)	iAF_EX_dump(e)	iAF_EX_so4(e)	0.987902	2.78189
D-Glucose	Ammonium	Deoxyuridine	Sulfate	iAF_EX_glc(e)	iAF_EX_nh4(e)	iAF_EX_duri(e)	iAF_EX_so4(e)	0	0
D-Glucose	Ammonium	phosphoethanolamine KDO(2)-lipid (A)	Sulfate	iAF_EX_glc(e)	iAF_EX_nh4(e)	iAF_EX_enlipa(e)	iAF_EX_so4(e)	0	0
D-Glucose	Ammonium	Enterochelin	Sulfate	iAF_EX_glc(e)	iAF_EX_nh4(e)	iAF_EX_enter(e)	iAF_EX_so4(e)	0	0
D-Glucose	Ammonium	Ethanolamine	Sulfate	iAF_EX_glc(e)	iAF_EX_nh4(e)	iAF_EX_etha(e)	iAF_EX_so4(e)	0	0
D-Glucose	Ammonium	ethanesulfonate	Sulfate	iAF_EX_glc(e)	iAF_EX_nh4(e)	iAF_EX_ethso3(e)	iAF_EX_so4(e)	0	0
D-Glucose	Ammonium	Ethanol	Sulfate	iAF_EX_glc(e)	iAF_EX_nh4(e)	iAF_EX_etoh(e)	iAF_EX_so4(e)	0	0
D-Glucose	Ammonium	D-Fructose 6-phosphate	Sulfate	iAF_EX_glc(e)	iAF_EX_nh4(e)	iAF_EX_f6p(e)	iAF_EX_so4(e)	0.927296	0.927296
D-Glucose	Ammonium	Formaldehyde	Sulfate	iAF_EX_glc(e)	iAF_EX_nh4(e)	iAF_EX_fald(e)	iAF_EX_so4(e)	0	0
D-Glucose	Ammonium	Fe2+	Sulfate	iAF_EX_glc(e)	iAF_EX_nh4(e)	iAF_EX_fe2(e)	iAF_EX_so4(e)	0	0
D-Glucose	Ammonium	Fe3+	Sulfate	iAF_EX_glc(e)	iAF_EX_nh4(e)	iAF_EX_fe3(e)	iAF_EX_so4(e)	0	0
D-Glucose	Ammonium	Fe(III)dicitrate	Sulfate	iAF_EX_glc(e)	iAF_EX_nh4(e)	iAF_EX_fe3dcit(e)	iAF_EX_so4(e)	0	0
D-Glucose	Ammonium	ferric 2,3-dihydroxybenzoylserine	Sulfate	iAF_EX_glc(e)	iAF_EX_nh4(e)	iAF_EX_fe3dhbzs(e)	iAF_EX_so4(e)	0	0
D-Glucose	Ammonium	Fe(III)hydroxamate	Sulfate	iAF_EX_glc(e)	iAF_EX_nh4(e)	iAF_EX_fe3hox(e)	iAF_EX_so4(e)	0	0
D-Glucose	Ammonium	Fe(III)hydoxamate, unloaded	Sulfate	iAF_EX_glc(e)	iAF_EX_nh4(e)	iAF_EX_fe3hox_un(e)	iAF_EX_so4(e)	0	0
D-Glucose	Ammonium	Ferrichrome	Sulfate	iAF_EX_glc(e)	iAF_EX_nh4(e)	iAF_EX_fecrm(e)	iAF_EX_so4(e)	0	0
D-Glucose	Ammonium	Ferrichrome minus Fe(III)	Sulfate	iAF_EX_glc(e)	iAF_EX_nh4(e)	iAF_EX_fecrm_un(e)	iAF_EX_so4(e)	0	0
D-Glucose	Ammonium	Fe-enterobactin	Sulfate	iAF_EX_glc(e)	iAF_EX_nh4(e)	iAF_EX_feenter(e)	iAF_EX_so4(e)	0	0
D-Glucose	Ammonium	ferroxamine	Sulfate	iAF_EX_glc(e)	iAF_EX_nh4(e)	iAF_EX_feoxam(e)	iAF_EX_so4(e)	0	0
D-Glucose	Ammonium	ferroxamine minus Fe(3)	Sulfate	iAF_EX_glc(e)	iAF_EX_nh4(e)	iAF_EX_feoxam_un(e)	iAF_EX_so4(e)	0	0
D-Glucose	Ammonium	Formate	Sulfate	iAF_EX_glc(e)	iAF_EX_nh4(e)	iAF_EX_for(e)	iAF_EX_so4(e)	0	0
D-Glucose	Ammonium	D-Fructose	Sulfate	iAF_EX_glc(e)	iAF_EX_nh4(e)	iAF_EX_fru(e)	iAF_EX_so4(e)	0	0
D-Glucose	Ammonium	fructoselysine	Sulfate	iAF_EX_glc(e)	iAF_EX_nh4(e)	iAF_EX_frulys(e)	iAF_EX_so4(e)	0	0
D-Glucose	Ammonium	D-Fructuronate	Sulfate	iAF_EX_glc(e)	iAF_EX_nh4(e)	iAF_EX_fruur(e)	iAF_EX_so4(e)	0	0
D-Glucose	Ammonium	L-Fucose	Sulfate	iAF_EX_glc(e)	iAF_EX_nh4(e)	iAF_EX_fuc_L(e)	iAF_EX_so4(e)	0	0
D-Glucose	Ammonium	Fumarate	Sulfate	iAF_EX_glc(e)	iAF_EX_nh4(e)	iAF_EX_fum(e)	iAF_EX_so4(e)	0	0
D-Glucose	Ammonium	D-Glucose 1-phosphate	Sulfate	iAF_EX_glc(e)	iAF_EX_nh4(e)	iAF_EX_g1p(e)	iAF_EX_so4(e)	0.927296	0.927296
D-Glucose	Ammonium	sn-Glycero-3-phosphocholine	Sulfate	iAF_EX_glc(e)	iAF_EX_nh4(e)	iAF_EX_g3pc(e)	iAF_EX_so4(e)	0.927296	1.85459
D-Glucose	Ammonium	sn-Glycero-3-phosphoethanolamine	Sulfate	iAF_EX_glc(e)	iAF_EX_nh4(e)	iAF_EX_g3pe(e)	iAF_EX_so4(e)	1.85459	1.85459
D-Glucose	Ammonium	Glycerophosphoglycerol	Sulfate	iAF_EX_glc(e)	iAF_EX_nh4(e)	iAF_EX_g3pg(e)	iAF_EX_so4(e)	0.927296	0.927296
D-Glucose	Ammonium	sn-Glycero-3-phospho-1-inositol	Sulfate	iAF_EX_glc(e)	iAF_EX_nh4(e)	iAF_EX_g3pi(e)	iAF_EX_so4(e)	0.927296	0.927296
D-Glucose	Ammonium	Glycerophosphoserine	Sulfate	iAF_EX_glc(e)	iAF_EX_nh4(e)	iAF_EX_g3ps(e)	iAF_EX_so4(e)	1.85459	1.85459
D-Glucose	Ammonium	D-Glucose 6-phosphate	Sulfate	iAF_EX_glc(e)	iAF_EX_nh4(e)	iAF_EX_g6p(e)	iAF_EX_so4(e)	0.927296	0.927296
D-Glucose	Ammonium	alpha-D-Galactose 1-phosphate	Sulfate	iAF_EX_glc(e)	iAF_EX_nh4(e)	iAF_EX_gal1p(e)	iAF_EX_so4(e)	0.927296	0.927296
D-Glucose	Ammonium	D-Galactose	Sulfate	iAF_EX_glc(e)	iAF_EX_nh4(e)	iAF_EX_gal(e)	iAF_EX_so4(e)	0	0
D-Glucose	Ammonium	beta D-Galactose	Sulfate	iAF_EX_glc(e)	iAF_EX_nh4(e)	iAF_EX_gal_bD(e)	iAF_EX_so4(e)	0	0
D-Glucose	Ammonium	D-Galactarate	Sulfate	iAF_EX_glc(e)	iAF_EX_nh4(e)	iAF_EX_galct_D(e)	iAF_EX_so4(e)	0	0
D-Glucose	Ammonium	D-Galactonate	Sulfate	iAF_EX_glc(e)	iAF_EX_nh4(e)	iAF_EX_galctn_D(e)	iAF_EX_so4(e)	0	0
D-Glucose	Ammonium	L-Galactonate	Sulfate	iAF_EX_glc(e)	iAF_EX_nh4(e)	iAF_EX_galctn_L(e)	iAF_EX_so4(e)	0	0
D-Glucose	Ammonium	Galactitol	Sulfate	iAF_EX_glc(e)	iAF_EX_nh4(e)	iAF_EX_galt(e)	iAF_EX_so4(e)	0	0
D-Glucose	Ammonium	D-Galacturonate	Sulfate	iAF_EX_glc(e)	iAF_EX_nh4(e)	iAF_EX_galur(e)	iAF_EX_so4(e)	0	0
D-Glucose	Ammonium	D-Glucosamine 6-phosphate	Sulfate	iAF_EX_glc(e)	iAF_EX_nh4(e)	iAF_EX_gam6p(e)	iAF_EX_so4(e)	1.85459	1.85459
D-Glucose	Ammonium	D-Glucosamine	Sulfate	iAF_EX_glc(e)	iAF_EX_nh4(e)	iAF_EX_gam(e)	iAF_EX_so4(e)	0	0
D-Glucose	Ammonium	gamma-butyrobetaine	Sulfate	iAF_EX_glc(e)	iAF_EX_nh4(e)	iAF_EX_gbbtn(e)	iAF_EX_so4(e)	0	0
D-Glucose	Ammonium	GDP	Sulfate	iAF_EX_glc(e)	iAF_EX_nh4(e)	iAF_EX_gdp(e)	iAF_EX_so4(e)	0	0
D-Glucose	Ammonium	D-Glucose	Sulfate	iAF_EX_glc(e)	iAF_EX_nh4(e)	iAF_EX_glc(e)	iAF_EX_so4(e)	0	0
D-Glucose	Ammonium	D-Gluconate	Sulfate	iAF_EX_glc(e)	iAF_EX_nh4(e)	iAF_EX_glcn(e)	iAF_EX_so4(e)	0	0
D-Glucose	Ammonium	D-Glucarate	Sulfate	iAF_EX_glc(e)	iAF_EX_nh4(e)	iAF_EX_glcr(e)	iAF_EX_so4(e)	0	0
D-Glucose	Ammonium	D-Glucuronate 1-phosphate	Sulfate	iAF_EX_glc(e)	iAF_EX_nh4(e)	iAF_EX_glcur1p(e)	iAF_EX_so4(e)	0.927296	0.927296
D-Glucose	Ammonium	D-Glucuronate	Sulfate	iAF_EX_glc(e)	iAF_EX_nh4(e)	iAF_EX_glcur(e)	iAF_EX_so4(e)	0	0
D-Glucose	Ammonium	L-Glutamine	Sulfate	iAF_EX_glc(e)	iAF_EX_nh4(e)	iAF_EX_gln_L(e)	iAF_EX_so4(e)	0	0
D-Glucose	Ammonium	L-Glutamate	Sulfate	iAF_EX_glc(e)	iAF_EX_nh4(e)	iAF_EX_glu_L(e)	iAF_EX_so4(e)	0	0
D-Glucose	Ammonium	Glycine	Sulfate	iAF_EX_glc(e)	iAF_EX_nh4(e)	iAF_EX_gly(e)	iAF_EX_so4(e)	0	0
D-Glucose	Ammonium	D-Glyceraldehyde	Sulfate	iAF_EX_glc(e)	iAF_EX_nh4(e)	iAF_EX_glyald(e)	iAF_EX_so4(e)	0	0
D-Glucose	Ammonium	Glycine betaine	Sulfate	iAF_EX_glc(e)	iAF_EX_nh4(e)	iAF_EX_glyb(e)	iAF_EX_so4(e)	0	0
D-Glucose	Ammonium	Glycerol 2-phosphate	Sulfate	iAF_EX_glc(e)	iAF_EX_nh4(e)	iAF_EX_glyc2p(e)	iAF_EX_so4(e)	0.927296	0.927296
D-Glucose	Ammonium	Glycerol 3-phosphate	Sulfate	iAF_EX_glc(e)	iAF_EX_nh4(e)	iAF_EX_glyc3p(e)	iAF_EX_so4(e)	0.927296	0.927296
D-Glucose	Ammonium	Glycerol	Sulfate	iAF_EX_glc(e)	iAF_EX_nh4(e)	iAF_EX_glyc(e)	iAF_EX_so4(e)	0	0
D-Glucose	Ammonium	(R)-Glycerate	Sulfate	iAF_EX_glc(e)	iAF_EX_nh4(e)	iAF_EX_glyc_R(e)	iAF_EX_so4(e)	0	0
D-Glucose	Ammonium	Glycolate	Sulfate	iAF_EX_glc(e)	iAF_EX_nh4(e)	iAF_EX_glyclt(e)	iAF_EX_so4(e)	0	0
D-Glucose	Ammonium	GMP	Sulfate	iAF_EX_glc(e)	iAF_EX_nh4(e)	iAF_EX_gmp(e)	iAF_EX_so4(e)	1.91514	3.90758
D-Glucose	Ammonium	Guanosine	Sulfate	iAF_EX_glc(e)	iAF_EX_nh4(e)	iAF_EX_gsn(e)	iAF_EX_so4(e)	0	0
D-Glucose	Ammonium	Oxidized glutathione	Sulfate	iAF_EX_glc(e)	iAF_EX_nh4(e)	iAF_EX_gthox(e)	iAF_EX_so4(e)	0	0
D-Glucose	Ammonium	Reduced glutathione	Sulfate	iAF_EX_glc(e)	iAF_EX_nh4(e)	iAF_EX_gthrd(e)	iAF_EX_so4(e)	0	0
D-Glucose	Ammonium	GTP	Sulfate	iAF_EX_glc(e)	iAF_EX_nh4(e)	iAF_EX_gtp(e)	iAF_EX_so4(e)	0.927296	0.927296
D-Glucose	Ammonium	Guanine	Sulfate	iAF_EX_glc(e)	iAF_EX_nh4(e)	iAF_EX_gua(e)	iAF_EX_so4(e)	0	0
D-Glucose	Ammonium	H2	Sulfate	iAF_EX_glc(e)	iAF_EX_nh4(e)	iAF_EX_h2(e)	iAF_EX_so4(e)	0	0
D-Glucose	Ammonium	Hydrogen peroxide	Sulfate	iAF_EX_glc(e)	iAF_EX_nh4(e)	iAF_EX_h2o2(e)	iAF_EX_so4(e)	0	0
D-Glucose	Ammonium	H2O	Sulfate	iAF_EX_glc(e)	iAF_EX_nh4(e)	iAF_EX_h2o(e)	iAF_EX_so4(e)	0	0
D-Glucose	Ammonium	Hydrogen sulfide	Sulfate	iAF_EX_glc(e)	iAF_EX_nh4(e)	iAF_EX_h2s(e)	iAF_EX_so4(e)	0	0
D-Glucose	Ammonium	H+	Sulfate	iAF_EX_glc(e)	iAF_EX_nh4(e)	iAF_EX_h(e)	iAF_EX_so4(e)	0	0
D-Glucose	Ammonium	hepta-acylated core oligosaccharide lipid A (E. coli)	Sulfate	iAF_EX_glc(e)	iAF_EX_nh4(e)	iAF_EX_hacolipa(e)	iAF_EX_so4(e)	0	0
D-Glucose	Ammonium	hepta-acylated KDO(2)-lipid (A)	Sulfate	iAF_EX_glc(e)	iAF_EX_nh4(e)	iAF_EX_halipa(e)	iAF_EX_so4(e)	0	0
D-Glucose	Ammonium	Hexadecanoate (n-C16:0)	Sulfate	iAF_EX_glc(e)	iAF_EX_nh4(e)	iAF_EX_hdca(e)	iAF_EX_so4(e)	0	0
D-Glucose	Ammonium	Hexadecenoate (n-C16:1)	Sulfate	iAF_EX_glc(e)	iAF_EX_nh4(e)	iAF_EX_hdcea(e)	iAF_EX_so4(e)	0	0
D-Glucose	Ammonium	L-Histidine	Sulfate	iAF_EX_glc(e)	iAF_EX_nh4(e)	iAF_EX_his_L(e)	iAF_EX_so4(e)	0	0
D-Glucose	Ammonium	L-Homoserine	Sulfate	iAF_EX_glc(e)	iAF_EX_nh4(e)	iAF_EX_hom_L(e)	iAF_EX_so4(e)	0	0
D-Glucose	Ammonium	Hexanoate (n-C6:0)	Sulfate	iAF_EX_glc(e)	iAF_EX_nh4(e)	iAF_EX_hxa(e)	iAF_EX_so4(e)	0	0
D-Glucose	Ammonium	Hypoxanthine	Sulfate	iAF_EX_glc(e)	iAF_EX_nh4(e)	iAF_EX_hxan(e)	iAF_EX_so4(e)	0	0
D-Glucose	Ammonium	L-Idonate	Sulfate	iAF_EX_glc(e)	iAF_EX_nh4(e)	iAF_EX_idon_L(e)	iAF_EX_so4(e)	0	0
D-Glucose	Ammonium	L-Isoleucine	Sulfate	iAF_EX_glc(e)	iAF_EX_nh4(e)	iAF_EX_ile_L(e)	iAF_EX_so4(e)	0	0
D-Glucose	Ammonium	IMP	Sulfate	iAF_EX_glc(e)	iAF_EX_nh4(e)	iAF_EX_imp(e)	iAF_EX_so4(e)	2.0151	3.13214
D-Glucose	Ammonium	Indole	Sulfate	iAF_EX_glc(e)	iAF_EX_nh4(e)	iAF_EX_indole(e)	iAF_EX_so4(e)	0	0
D-Glucose	Ammonium	myo-Inositol	Sulfate	iAF_EX_glc(e)	iAF_EX_nh4(e)	iAF_EX_inost(e)	iAF_EX_so4(e)	0	0
D-Glucose	Ammonium	Inosine	Sulfate	iAF_EX_glc(e)	iAF_EX_nh4(e)	iAF_EX_ins(e)	iAF_EX_so4(e)	0	0
D-Glucose	Ammonium	Isethionic acid	Sulfate	iAF_EX_glc(e)	iAF_EX_nh4(e)	iAF_EX_isetac(e)	iAF_EX_so4(e)	0	0
D-Glucose	Ammonium	potassium	Sulfate	iAF_EX_glc(e)	iAF_EX_nh4(e)	iAF_EX_k(e)	iAF_EX_so4(e)	0	0
D-Glucose	Ammonium	KDO(2)-lipid IV(A)	Sulfate	iAF_EX_glc(e)	iAF_EX_nh4(e)	iAF_EX_kdo2lipid4(e)	iAF_EX_so4(e)	0	0
D-Glucose	Ammonium	D-Lactate	Sulfate	iAF_EX_glc(e)	iAF_EX_nh4(e)	iAF_EX_lac_D(e)	iAF_EX_so4(e)	0	0
D-Glucose	Ammonium	L-Lactate	Sulfate	iAF_EX_glc(e)	iAF_EX_nh4(e)	iAF_EX_lac_L(e)	iAF_EX_so4(e)	0	0
D-Glucose	Ammonium	Lactose	Sulfate	iAF_EX_glc(e)	iAF_EX_nh4(e)	iAF_EX_lcts(e)	iAF_EX_so4(e)	0	0
D-Glucose	Ammonium	L-Leucine	Sulfate	iAF_EX_glc(e)	iAF_EX_nh4(e)	iAF_EX_leu_L(e)	iAF_EX_so4(e)	0	0
D-Glucose	Ammonium	KDO(2)-lipid (A)	Sulfate	iAF_EX_glc(e)	iAF_EX_nh4(e)	iAF_EX_lipa(e)	iAF_EX_so4(e)	0	0
D-Glucose	Ammonium	cold adapted KDO(2)-lipid (A)	Sulfate	iAF_EX_glc(e)	iAF_EX_nh4(e)	iAF_EX_lipa_cold(e)	iAF_EX_so4(e)	0	0
D-Glucose	Ammonium	L-Lysine	Sulfate	iAF_EX_glc(e)	iAF_EX_nh4(e)	iAF_EX_lys_L(e)	iAF_EX_so4(e)	0	0
D-Glucose	Ammonium	L-Lyxose	Sulfate	iAF_EX_glc(e)	iAF_EX_nh4(e)	iAF_EX_lyx_L(e)	iAF_EX_so4(e)	0	0
D-Glucose	Ammonium	D-Malate	Sulfate	iAF_EX_glc(e)	iAF_EX_nh4(e)	iAF_EX_mal_D(e)	iAF_EX_so4(e)	0	0
D-Glucose	Ammonium	L-Malate	Sulfate	iAF_EX_glc(e)	iAF_EX_nh4(e)	iAF_EX_mal_L(e)	iAF_EX_so4(e)	0	0
D-Glucose	Ammonium	Maltose	Sulfate	iAF_EX_glc(e)	iAF_EX_nh4(e)	iAF_EX_malt(e)	iAF_EX_so4(e)	0	0
D-Glucose	Ammonium	Maltohexaose	Sulfate	iAF_EX_glc(e)	iAF_EX_nh4(e)	iAF_EX_malthx(e)	iAF_EX_so4(e)	0	0
D-Glucose	Ammonium	Maltopentaose	Sulfate	iAF_EX_glc(e)	iAF_EX_nh4(e)	iAF_EX_maltpt(e)	iAF_EX_so4(e)	0	0
D-Glucose	Ammonium	Maltotriose	Sulfate	iAF_EX_glc(e)	iAF_EX_nh4(e)	iAF_EX_malttr(e)	iAF_EX_so4(e)	0	0
D-Glucose	Ammonium	Maltotetraose	Sulfate	iAF_EX_glc(e)	iAF_EX_nh4(e)	iAF_EX_maltttr(e)	iAF_EX_so4(e)	0	0
D-Glucose	Ammonium	D-Mannose 6-phosphate	Sulfate	iAF_EX_glc(e)	iAF_EX_nh4(e)	iAF_EX_man6p(e)	iAF_EX_so4(e)	0.927296	0.927296
D-Glucose	Ammonium	D-Mannose	Sulfate	iAF_EX_glc(e)	iAF_EX_nh4(e)	iAF_EX_man(e)	iAF_EX_so4(e)	0	0
D-Glucose	Ammonium	2(alpha-D-Mannosyl)-D-glycerate	Sulfate	iAF_EX_glc(e)	iAF_EX_nh4(e)	iAF_EX_manglyc(e)	iAF_EX_so4(e)	0	0
D-Glucose	Ammonium	Melibiose	Sulfate	iAF_EX_glc(e)	iAF_EX_nh4(e)	iAF_EX_melib(e)	iAF_EX_so4(e)	0	0
D-Glucose	Ammonium	L-Methionine	Sulfate	iAF_EX_glc(e)	iAF_EX_nh4(e)	iAF_EX_met_L(e)	iAF_EX_so4(e)	0	0
D-Glucose	Ammonium	L-methionine-R-sulfoxide	Sulfate	iAF_EX_glc(e)	iAF_EX_nh4(e)	iAF_EX_metsox_R_L(e)	iAF_EX_so4(e)	0	0
D-Glucose	Ammonium	L-Methionine Sulfoxide	Sulfate	iAF_EX_glc(e)	iAF_EX_nh4(e)	iAF_EX_metsox_S_L(e)	iAF_EX_so4(e)	0	0
D-Glucose	Ammonium	magnesium	Sulfate	iAF_EX_glc(e)	iAF_EX_nh4(e)	iAF_EX_mg2(e)	iAF_EX_so4(e)	0	0
D-Glucose	Ammonium	myo-Inositol hexakisphosphate	Sulfate	iAF_EX_glc(e)	iAF_EX_nh4(e)	iAF_EX_minohp(e)	iAF_EX_so4(e)	0.927296	0.927296
D-Glucose	Ammonium	S-Methyl-L-methionine	Sulfate	iAF_EX_glc(e)	iAF_EX_nh4(e)	iAF_EX_mmet(e)	iAF_EX_so4(e)	0	0
D-Glucose	Ammonium	Mn2+	Sulfate	iAF_EX_glc(e)	iAF_EX_nh4(e)	iAF_EX_mn2(e)	iAF_EX_so4(e)	0	0
D-Glucose	Ammonium	D-Mannitol	Sulfate	iAF_EX_glc(e)	iAF_EX_nh4(e)	iAF_EX_mnl(e)	iAF_EX_so4(e)	0	0
D-Glucose	Ammonium	Molybdate	Sulfate	iAF_EX_glc(e)	iAF_EX_nh4(e)	iAF_EX_mobd(e)	iAF_EX_so4(e)	0	0
D-Glucose	Ammonium	methanesulfonate	Sulfate	iAF_EX_glc(e)	iAF_EX_nh4(e)	iAF_EX_mso3(e)	iAF_EX_so4(e)	0	0
D-Glucose	Ammonium	Nitrous oxide	Sulfate	iAF_EX_glc(e)	iAF_EX_nh4(e)	iAF_EX_n2o(e)	iAF_EX_so4(e)	0	0
D-Glucose	Ammonium	Nicotinate	Sulfate	iAF_EX_glc(e)	iAF_EX_nh4(e)	iAF_EX_nac(e)	iAF_EX_so4(e)	0	0
D-Glucose	Ammonium	Ammonium	Sulfate	iAF_EX_glc(e)	iAF_EX_nh4(e)	iAF_EX_nh4(e)	iAF_EX_so4(e)	0	0
D-Glucose	Ammonium	NMN	Sulfate	iAF_EX_glc(e)	iAF_EX_nh4(e)	iAF_EX_nmn(e)	iAF_EX_so4(e)	0	2.78189
D-Glucose	Ammonium	Nitrite	Sulfate	iAF_EX_glc(e)	iAF_EX_nh4(e)	iAF_EX_no2(e)	iAF_EX_so4(e)	0	0
D-Glucose	Ammonium	Nitrate	Sulfate	iAF_EX_glc(e)	iAF_EX_nh4(e)	iAF_EX_no3(e)	iAF_EX_so4(e)	0	0
D-Glucose	Ammonium	Nitric oxide	Sulfate	iAF_EX_glc(e)	iAF_EX_nh4(e)	iAF_EX_no(e)	iAF_EX_so4(e)	0	0
D-Glucose	Ammonium	O2	Sulfate	iAF_EX_glc(e)	iAF_EX_nh4(e)	iAF_EX_o2(e)	iAF_EX_so4(e)	0	0
D-Glucose	Ammonium	octadecanoate (n-C18:0)	Sulfate	iAF_EX_glc(e)	iAF_EX_nh4(e)	iAF_EX_ocdca(e)	iAF_EX_so4(e)	0	0
D-Glucose	Ammonium	octadecenoate (n-C18:1)	Sulfate	iAF_EX_glc(e)	iAF_EX_nh4(e)	iAF_EX_ocdcea(e)	iAF_EX_so4(e)	0	0
D-Glucose	Ammonium	octanoate (n-C8:0)	Sulfate	iAF_EX_glc(e)	iAF_EX_nh4(e)	iAF_EX_octa(e)	iAF_EX_so4(e)	0	0
D-Glucose	Ammonium	Ornithine	Sulfate	iAF_EX_glc(e)	iAF_EX_nh4(e)	iAF_EX_orn(e)	iAF_EX_so4(e)	0	0
D-Glucose	Ammonium	Orotate	Sulfate	iAF_EX_glc(e)	iAF_EX_nh4(e)	iAF_EX_orot(e)	iAF_EX_so4(e)	0	0
D-Glucose	Ammonium	Phenylacetaldehyde	Sulfate	iAF_EX_glc(e)	iAF_EX_nh4(e)	iAF_EX_pacald(e)	iAF_EX_so4(e)	0	0
D-Glucose	Ammonium	Phenethylamine	Sulfate	iAF_EX_glc(e)	iAF_EX_nh4(e)	iAF_EX_peamn(e)	iAF_EX_so4(e)	0	0
D-Glucose	Ammonium	L-Phenylalanine	Sulfate	iAF_EX_glc(e)	iAF_EX_nh4(e)	iAF_EX_phe_L(e)	iAF_EX_so4(e)	0	0
D-Glucose	Ammonium	Protoheme	Sulfate	iAF_EX_glc(e)	iAF_EX_nh4(e)	iAF_EX_pheme(e)	iAF_EX_so4(e)	0	0
D-Glucose	Ammonium	Phosphate	Sulfate	iAF_EX_glc(e)	iAF_EX_nh4(e)	iAF_EX_pi(e)	iAF_EX_so4(e)	0.927296	0.927296
D-Glucose	Ammonium	(R)-Pantothenate	Sulfate	iAF_EX_glc(e)	iAF_EX_nh4(e)	iAF_EX_pnto_R(e)	iAF_EX_so4(e)	0	0
D-Glucose	Ammonium	Propionate (n-C3:0)	Sulfate	iAF_EX_glc(e)	iAF_EX_nh4(e)	iAF_EX_ppa(e)	iAF_EX_so4(e)	0	0
D-Glucose	Ammonium	Propanal	Sulfate	iAF_EX_glc(e)	iAF_EX_nh4(e)	iAF_EX_ppal(e)	iAF_EX_so4(e)	0	0
D-Glucose	Ammonium	Phenylpropanoate	Sulfate	iAF_EX_glc(e)	iAF_EX_nh4(e)	iAF_EX_pppn(e)	iAF_EX_so4(e)	0	0
D-Glucose	Ammonium	Phosphonate	Sulfate	iAF_EX_glc(e)	iAF_EX_nh4(e)	iAF_EX_ppt(e)	iAF_EX_so4(e)	0.927296	0.927296
D-Glucose	Ammonium	L-Proline	Sulfate	iAF_EX_glc(e)	iAF_EX_nh4(e)	iAF_EX_pro_L(e)	iAF_EX_so4(e)	0	0
D-Glucose	Ammonium	L-Prolinylglycine	Sulfate	iAF_EX_glc(e)	iAF_EX_nh4(e)	iAF_EX_progly(e)	iAF_EX_so4(e)	0	0
D-Glucose	Ammonium	psicoselysine	Sulfate	iAF_EX_glc(e)	iAF_EX_nh4(e)	iAF_EX_psclys(e)	iAF_EX_so4(e)	0	0
D-Glucose	Ammonium	O-Phospho-L-serine	Sulfate	iAF_EX_glc(e)	iAF_EX_nh4(e)	iAF_EX_pser_L(e)	iAF_EX_so4(e)	1.34559	1.85459
D-Glucose	Ammonium	Putrescine	Sulfate	iAF_EX_glc(e)	iAF_EX_nh4(e)	iAF_EX_ptrc(e)	iAF_EX_so4(e)	0	0
D-Glucose	Ammonium	Pyruvate	Sulfate	iAF_EX_glc(e)	iAF_EX_nh4(e)	iAF_EX_pyr(e)	iAF_EX_so4(e)	0	0
D-Glucose	Ammonium	alpha-D-Ribose 5-phosphate	Sulfate	iAF_EX_glc(e)	iAF_EX_nh4(e)	iAF_EX_r5p(e)	iAF_EX_so4(e)	0.927296	0.927296
D-Glucose	Ammonium	D-Ribose	Sulfate	iAF_EX_glc(e)	iAF_EX_nh4(e)	iAF_EX_rib_D(e)	iAF_EX_so4(e)	0	0
D-Glucose	Ammonium	L-Rhamnose	Sulfate	iAF_EX_glc(e)	iAF_EX_nh4(e)	iAF_EX_rmn(e)	iAF_EX_so4(e)	0	0
D-Glucose	Ammonium	D-Sorbitol	Sulfate	iAF_EX_glc(e)	iAF_EX_nh4(e)	iAF_EX_sbt_D(e)	iAF_EX_so4(e)	0	0
D-Glucose	Ammonium	D-Serine	Sulfate	iAF_EX_glc(e)	iAF_EX_nh4(e)	iAF_EX_ser_D(e)	iAF_EX_so4(e)	0	0
D-Glucose	Ammonium	L-Serine	Sulfate	iAF_EX_glc(e)	iAF_EX_nh4(e)	iAF_EX_ser_L(e)	iAF_EX_so4(e)	0	0
D-Glucose	Ammonium	Shikimate	Sulfate	iAF_EX_glc(e)	iAF_EX_nh4(e)	iAF_EX_skm(e)	iAF_EX_so4(e)	0	0
D-Glucose	Ammonium	sulfur dioxide	Sulfate	iAF_EX_glc(e)	iAF_EX_nh4(e)	iAF_EX_so2(e)	iAF_EX_so4(e)	0	0
D-Glucose	Ammonium	Sulfite	Sulfate	iAF_EX_glc(e)	iAF_EX_nh4(e)	iAF_EX_so3(e)	iAF_EX_so4(e)	0	0
D-Glucose	Ammonium	Sulfate	Sulfate	iAF_EX_glc(e)	iAF_EX_nh4(e)	iAF_EX_so4(e)	iAF_EX_so4(e)	0	0
D-Glucose	Ammonium	Spermidine	Sulfate	iAF_EX_glc(e)	iAF_EX_nh4(e)	iAF_EX_spmd(e)	iAF_EX_so4(e)	0	0
D-Glucose	Ammonium	Succinate	Sulfate	iAF_EX_glc(e)	iAF_EX_nh4(e)	iAF_EX_succ(e)	iAF_EX_so4(e)	0	0
D-Glucose	Ammonium	Sucrose	Sulfate	iAF_EX_glc(e)	iAF_EX_nh4(e)	iAF_EX_sucr(e)	iAF_EX_so4(e)	0	0
D-Glucose	Ammonium	sulfoacetate	Sulfate	iAF_EX_glc(e)	iAF_EX_nh4(e)	iAF_EX_sulfac(e)	iAF_EX_so4(e)	0	0
D-Glucose	Ammonium	L-tartrate	Sulfate	iAF_EX_glc(e)	iAF_EX_nh4(e)	iAF_EX_tartr_L(e)	iAF_EX_so4(e)	0	0
D-Glucose	Ammonium	Taurine	Sulfate	iAF_EX_glc(e)	iAF_EX_nh4(e)	iAF_EX_taur(e)	iAF_EX_so4(e)	0	0
D-Glucose	Ammonium	Thiocyanate	Sulfate	iAF_EX_glc(e)	iAF_EX_nh4(e)	iAF_EX_tcynt(e)	iAF_EX_so4(e)	0	0
D-Glucose	Ammonium	Thiamin	Sulfate	iAF_EX_glc(e)	iAF_EX_nh4(e)	iAF_EX_thm(e)	iAF_EX_so4(e)	0	0
D-Glucose	Ammonium	L-Threonine	Sulfate	iAF_EX_glc(e)	iAF_EX_nh4(e)	iAF_EX_thr_L(e)	iAF_EX_so4(e)	0	0
D-Glucose	Ammonium	L-Threonine O-3-phosphate	Sulfate	iAF_EX_glc(e)	iAF_EX_nh4(e)	iAF_EX_thrp(e)	iAF_EX_so4(e)	1.58006	1.85459
D-Glucose	Ammonium	Thymine	Sulfate	iAF_EX_glc(e)	iAF_EX_nh4(e)	iAF_EX_thym(e)	iAF_EX_so4(e)	0	0
D-Glucose	Ammonium	Thymidine	Sulfate	iAF_EX_glc(e)	iAF_EX_nh4(e)	iAF_EX_thymd(e)	iAF_EX_so4(e)	0	0
D-Glucose	Ammonium	trimethylamine	Sulfate	iAF_EX_glc(e)	iAF_EX_nh4(e)	iAF_EX_tma(e)	iAF_EX_so4(e)	0	0
D-Glucose	Ammonium	Trimethylamine N-oxide	Sulfate	iAF_EX_glc(e)	iAF_EX_nh4(e)	iAF_EX_tmao(e)	iAF_EX_so4(e)	0	0
D-Glucose	Ammonium	Trehalose	Sulfate	iAF_EX_glc(e)	iAF_EX_nh4(e)	iAF_EX_tre(e)	iAF_EX_so4(e)	0	0
D-Glucose	Ammonium	L-Tryptophan	Sulfate	iAF_EX_glc(e)	iAF_EX_nh4(e)	iAF_EX_trp_L(e)	iAF_EX_so4(e)	0	0
D-Glucose	Ammonium	Thiosulfate	Sulfate	iAF_EX_glc(e)	iAF_EX_nh4(e)	iAF_EX_tsul(e)	iAF_EX_so4(e)	0	0
D-Glucose	Ammonium	tetradecanoate (n-C14:0)	Sulfate	iAF_EX_glc(e)	iAF_EX_nh4(e)	iAF_EX_ttdca(e)	iAF_EX_so4(e)	0	0
D-Glucose	Ammonium	tetradecenoate (n-C14:1)	Sulfate	iAF_EX_glc(e)	iAF_EX_nh4(e)	iAF_EX_ttdcea(e)	iAF_EX_so4(e)	0	0
D-Glucose	Ammonium	Tyramine	Sulfate	iAF_EX_glc(e)	iAF_EX_nh4(e)	iAF_EX_tym(e)	iAF_EX_so4(e)	0	0
D-Glucose	Ammonium	L-Tyrosine	Sulfate	iAF_EX_glc(e)	iAF_EX_nh4(e)	iAF_EX_tyr_L(e)	iAF_EX_so4(e)	0	0
D-Glucose	Ammonium	Phosphotyrosine	Sulfate	iAF_EX_glc(e)	iAF_EX_nh4(e)	iAF_EX_tyrp(e)	iAF_EX_so4(e)	0.939327	1.85459
D-Glucose	Ammonium	UDP-N-acetyl-D-glucosamine	Sulfate	iAF_EX_glc(e)	iAF_EX_nh4(e)	iAF_EX_uacgam(e)	iAF_EX_so4(e)	1.9758	3.70919
D-Glucose	Ammonium	UDP-N-acetyl-D-galactosamine	Sulfate	iAF_EX_glc(e)	iAF_EX_nh4(e)	iAF_EX_udpacgal(e)	iAF_EX_so4(e)	0.987902	2.78189
D-Glucose	Ammonium	UDPglucose	Sulfate	iAF_EX_glc(e)	iAF_EX_nh4(e)	iAF_EX_udpg(e)	iAF_EX_so4(e)	0.987902	2.78189
D-Glucose	Ammonium	UDPgalactose	Sulfate	iAF_EX_glc(e)	iAF_EX_nh4(e)	iAF_EX_udpgal(e)	iAF_EX_so4(e)	0.987902	2.78189
D-Glucose	Ammonium	UDP-D-glucuronate	Sulfate	iAF_EX_glc(e)	iAF_EX_nh4(e)	iAF_EX_udpglcur(e)	iAF_EX_so4(e)	0.987902	2.78189
D-Glucose	Ammonium	UMP	Sulfate	iAF_EX_glc(e)	iAF_EX_nh4(e)	iAF_EX_ump(e)	iAF_EX_so4(e)	0.987902	2.78189
D-Glucose	Ammonium	Uracil	Sulfate	iAF_EX_glc(e)	iAF_EX_nh4(e)	iAF_EX_ura(e)	iAF_EX_so4(e)	0	0
D-Glucose	Ammonium	Urea	Sulfate	iAF_EX_glc(e)	iAF_EX_nh4(e)	iAF_EX_urea(e)	iAF_EX_so4(e)	0	0
D-Glucose	Ammonium	Uridine	Sulfate	iAF_EX_glc(e)	iAF_EX_nh4(e)	iAF_EX_uri(e)	iAF_EX_so4(e)	0	0
D-Glucose	Ammonium	L-Valine	Sulfate	iAF_EX_glc(e)	iAF_EX_nh4(e)	iAF_EX_val_L(e)	iAF_EX_so4(e)	0	0
D-Glucose	Ammonium	Xanthine	Sulfate	iAF_EX_glc(e)	iAF_EX_nh4(e)	iAF_EX_xan(e)	iAF_EX_so4(e)	0	0
D-Glucose	Ammonium	Xanthosine 5'-phosphate	Sulfate	iAF_EX_glc(e)	iAF_EX_nh4(e)	iAF_EX_xmp(e)	iAF_EX_so4(e)	1.93542	3.07823
D-Glucose	Ammonium	Xanthosine	Sulfate	iAF_EX_glc(e)	iAF_EX_nh4(e)	iAF_EX_xtsn(e)	iAF_EX_so4(e)	0	0
D-Glucose	Ammonium	D-Xylose	Sulfate	iAF_EX_glc(e)	iAF_EX_nh4(e)	iAF_EX_xyl_D(e)	iAF_EX_so4(e)	0	0
D-Glucose	Ammonium	L-Xylulose	Sulfate	iAF_EX_glc(e)	iAF_EX_nh4(e)	iAF_EX_xylu_L(e)	iAF_EX_so4(e)	0	0
D-Glucose	Ammonium	Zinc	Sulfate	iAF_EX_glc(e)	iAF_EX_nh4(e)	iAF_EX_zn2(e)	iAF_EX_so4(e)	0	0
D-Glucose	Ammonium	D-Threonine	Sulfate	iAF_EX_glc(e)	iAF_EX_nh4(e)	EX_cpd00611	iAF_EX_so4(e)	0	0
D-Glucose	Ammonium	2-Oxobutanoate	Sulfate	iAF_EX_glc(e)	iAF_EX_nh4(e)	EX_cpd00094	iAF_EX_so4(e)	0	0
D-Glucose	Ammonium	ala-L-glu-L	Sulfate	iAF_EX_glc(e)	iAF_EX_nh4(e)	EX_cpd11586	iAF_EX_so4(e)	0	0
D-Glucose	Ammonium	Phenylalanine	Sulfate	iAF_EX_glc(e)	iAF_EX_nh4(e)	EX_cpd01400	iAF_EX_so4(e)	0	0
D-Glucose	Ammonium	ACTN	Sulfate	iAF_EX_glc(e)	iAF_EX_nh4(e)	EX_cpd00361	iAF_EX_so4(e)	0	0
D-Glucose	Ammonium	D-Lysine	Sulfate	iAF_EX_glc(e)	iAF_EX_nh4(e)	EX_cpd00549	iAF_EX_so4(e)	0	0
D-Glucose	Ammonium	5-Methylthio-D-ribose	Sulfate	iAF_EX_glc(e)	iAF_EX_nh4(e)	EX_cpd01981	iAF_EX_so4(e)	0	0
D-Glucose	Ammonium	Melitose	Sulfate	iAF_EX_glc(e)	iAF_EX_nh4(e)	EX_cpd00382	iAF_EX_so4(e)	0	0
D-Glucose	Ammonium	6-Phospho-D-gluconate	Sulfate	iAF_EX_glc(e)	iAF_EX_nh4(e)	EX_cpd00284	iAF_EX_so4(e)	0	0.927296
D-Glucose	Ammonium	Inorganic triphosphate	Sulfate	iAF_EX_glc(e)	iAF_EX_nh4(e)	EX_cpd00421	iAF_EX_so4(e)	0	0.927296
D-Glucose	Ammonium	Maltoheptaose	Sulfate	iAF_EX_glc(e)	iAF_EX_nh4(e)	EX_cpd15494	iAF_EX_so4(e)	0	0
D-Glucose	Ammonium	3-Phospho-D-glycerate	Sulfate	iAF_EX_glc(e)	iAF_EX_nh4(e)	EX_cpd00169	iAF_EX_so4(e)	0	0.927296
D-Glucose	Ammonium	Folate	Sulfate	iAF_EX_glc(e)	iAF_EX_nh4(e)	EX_cpd00393	iAF_EX_so4(e)	0	0
D-Glucose	Ammonium	2-Phosphoglycolate	Sulfate	iAF_EX_glc(e)	iAF_EX_nh4(e)	EX_cpd00727	iAF_EX_so4(e)	0	0.927296
D-Glucose	Ammonium	met-L-ala-L	Sulfate	iAF_EX_glc(e)	iAF_EX_nh4(e)	EX_cpd11590	iAF_EX_so4(e)	0	0
D-Glucose	Ammonium	Ciliatine	Sulfate	iAF_EX_glc(e)	iAF_EX_nh4(e)	EX_cpd02233	iAF_EX_so4(e)	0	1.85459
D-Glucose	Ammonium	3-Oxalomalate	Sulfate	iAF_EX_glc(e)	iAF_EX_nh4(e)	EX_cpd01363	iAF_EX_so4(e)	0	0
D-Glucose	Ammonium	Allantoate	Sulfate	iAF_EX_glc(e)	iAF_EX_nh4(e)	EX_cpd00388	iAF_EX_so4(e)	0	0
D-Glucose	Ammonium	D-Tagatose	Sulfate	iAF_EX_glc(e)	iAF_EX_nh4(e)	EX_cpd00589	iAF_EX_so4(e)	0	0
D-Glucose	Ammonium	4-Aminobenzoate	Sulfate	iAF_EX_glc(e)	iAF_EX_nh4(e)	EX_cpd00443	iAF_EX_so4(e)	0	0
D-Glucose	Ammonium	Phosphoethanolamine	Sulfate	iAF_EX_glc(e)	iAF_EX_nh4(e)	EX_cpd00285	iAF_EX_so4(e)	0	1.85459
D-Glucose	Ammonium	Gly-Met	Sulfate	iAF_EX_glc(e)	iAF_EX_nh4(e)	EX_cpd11591	iAF_EX_so4(e)	0	0
D-Glucose	Ammonium	galacturonate	Sulfate	iAF_EX_glc(e)	iAF_EX_nh4(e)	EX_cpd05262	iAF_EX_so4(e)	0	0
D-Glucose	Ammonium	Gly-Gln	Sulfate	iAF_EX_glc(e)	iAF_EX_nh4(e)	EX_cpd11580	iAF_EX_so4(e)	0	0
D-Glucose	Ammonium	S-Citramalate	Sulfate	iAF_EX_glc(e)	iAF_EX_nh4(e)	EX_cpd01701	iAF_EX_so4(e)	0	0
D-Glucose	Ammonium	dTTP	Sulfate	iAF_EX_glc(e)	iAF_EX_nh4(e)	EX_cpd00357	iAF_EX_so4(e)	0	0
D-Glucose	Ammonium	Phosphocreatine	Sulfate	iAF_EX_glc(e)	iAF_EX_nh4(e)	EX_cpd01550	iAF_EX_so4(e)	0	2.21634
D-Glucose	Ammonium	Nicotinamide	Sulfate	iAF_EX_glc(e)	iAF_EX_nh4(e)	EX_cpd00133	iAF_EX_so4(e)	0	0
D-Glucose	Ammonium	Adenosine 3',5'-bisphosphate	Sulfate	iAF_EX_glc(e)	iAF_EX_nh4(e)	EX_cpd00045	iAF_EX_so4(e)	0	0
D-Glucose	Ammonium	Itaconate	Sulfate	iAF_EX_glc(e)	iAF_EX_nh4(e)	EX_cpd00380	iAF_EX_so4(e)	0	0
D-Glucose	Ammonium	Ethylamine	Sulfate	iAF_EX_glc(e)	iAF_EX_nh4(e)	EX_cpd00591	iAF_EX_so4(e)	0	0
D-Glucose	Ammonium	crotonobetaine	Sulfate	iAF_EX_glc(e)	iAF_EX_nh4(e)	EX_cpd08305	iAF_EX_so4(e)	0	0
D-Glucose	Ammonium	Oxaloacetate	Sulfate	iAF_EX_glc(e)	iAF_EX_nh4(e)	EX_cpd00032	iAF_EX_so4(e)	0	0
D-Glucose	Ammonium	5-Oxoproline	Sulfate	iAF_EX_glc(e)	iAF_EX_nh4(e)	EX_cpd01293	iAF_EX_so4(e)	0	0
D-Glucose	Ammonium	Tetrathionate	Sulfate	iAF_EX_glc(e)	iAF_EX_nh4(e)	EX_cpd01414	iAF_EX_so4(e)	0	0
D-Glucose	Ammonium	Ala-Gln	Sulfate	iAF_EX_glc(e)	iAF_EX_nh4(e)	EX_cpd11587	iAF_EX_so4(e)	0	0
D-Glucose	Ammonium	Malonate	Sulfate	iAF_EX_glc(e)	iAF_EX_nh4(e)	EX_cpd00308	iAF_EX_so4(e)	0	0
D-Glucose	Ammonium	Quinate	Sulfate	iAF_EX_glc(e)	iAF_EX_nh4(e)	EX_cpd00248	iAF_EX_so4(e)	0	0
D-Glucose	Ammonium	Stachyose	Sulfate	iAF_EX_glc(e)	iAF_EX_nh4(e)	EX_cpd01133	iAF_EX_so4(e)	0	0
D-Glucose	Ammonium	Pyridoxine	Sulfate	iAF_EX_glc(e)	iAF_EX_nh4(e)	EX_cpd00263	iAF_EX_so4(e)	0	0
D-Glucose	Ammonium	D-Arabinose	Sulfate	iAF_EX_glc(e)	iAF_EX_nh4(e)	EX_cpd00185	iAF_EX_so4(e)	0	0
D-Glucose	Ammonium	Manganese(IV) oxide	Sulfate	iAF_EX_glc(e)	iAF_EX_nh4(e)	EX_cpd17028	iAF_EX_so4(e)	0	0
D-Glucose	Ammonium	8-Amino-7-oxononanoate	Sulfate	iAF_EX_glc(e)	iAF_EX_nh4(e)	EX_cpd00800	iAF_EX_so4(e)	0	0
D-Glucose	Ammonium	Bicarbonate	Sulfate	iAF_EX_glc(e)	iAF_EX_nh4(e)	EX_cpd00242	iAF_EX_so4(e)	0	0
D-Glucose	Ammonium	PeptidoglycansubunitofEscherichiacoli	Sulfate	iAF_EX_glc(e)	iAF_EX_nh4(e)	EX_cpd15654	iAF_EX_so4(e)	0	0
D-Glucose	Ammonium	tricarballylate	Sulfate	iAF_EX_glc(e)	iAF_EX_nh4(e)	EX_cpd16654	iAF_EX_so4(e)	0	0
D-Glucose	Ammonium	SALC	Sulfate	iAF_EX_glc(e)	iAF_EX_nh4(e)	EX_cpd00599	iAF_EX_so4(e)	0	0
D-Glucose	Ammonium	Valine	Sulfate	iAF_EX_glc(e)	iAF_EX_nh4(e)	EX_cpd15141	iAF_EX_so4(e)	0	0
D-Glucose	Ammonium	trans-4-Hydroxy-L-proline	Sulfate	iAF_EX_glc(e)	iAF_EX_nh4(e)	EX_cpd00851	iAF_EX_so4(e)	0	0
D-Glucose	Ammonium	Isocitrate	Sulfate	iAF_EX_glc(e)	iAF_EX_nh4(e)	EX_cpd00260	iAF_EX_so4(e)	0	0
D-Glucose	Ammonium	meso-Tartrate	Sulfate	iAF_EX_glc(e)	iAF_EX_nh4(e)	EX_cpd00432	iAF_EX_so4(e)	0	0
D-Glucose	Ammonium	Ala-His	Sulfate	iAF_EX_glc(e)	iAF_EX_nh4(e)	EX_cpd11584	iAF_EX_so4(e)	0	0
D-Glucose	Ammonium	gly-glu-L	Sulfate	iAF_EX_glc(e)	iAF_EX_nh4(e)	EX_cpd11592	iAF_EX_so4(e)	0	0
D-Glucose	Ammonium	cGMP	Sulfate	iAF_EX_glc(e)	iAF_EX_nh4(e)	EX_cpd00697	iAF_EX_so4(e)	0	0
D-Glucose	Ammonium	Biotin	Sulfate	iAF_EX_glc(e)	iAF_EX_nh4(e)	EX_cpd00104	iAF_EX_so4(e)	0	0
D-Glucose	Ammonium	L-Methionine S-oxide	Sulfate	iAF_EX_glc(e)	iAF_EX_nh4(e)	EX_cpd01914	iAF_EX_so4(e)	0	0
D-Glucose	Ammonium	D-Mannose 1-phosphate	Sulfate	iAF_EX_glc(e)	iAF_EX_nh4(e)	EX_cpd00485	iAF_EX_so4(e)	0	0.927296
D-Glucose	Ammonium	Sulfur	Sulfate	iAF_EX_glc(e)	iAF_EX_nh4(e)	EX_cpd00074	iAF_EX_so4(e)	0	0
D-Glucose	Ammonium	Isobutylamine	Sulfate	iAF_EX_glc(e)	iAF_EX_nh4(e)	EX_cpd01799	iAF_EX_so4(e)	0	0
D-Glucose	Ammonium	DTYL	Sulfate	iAF_EX_glc(e)	iAF_EX_nh4(e)	EX_cpd00551	iAF_EX_so4(e)	0	0
D-Glucose	Ammonium	gly-asp-L	Sulfate	iAF_EX_glc(e)	iAF_EX_nh4(e)	EX_cpd11589	iAF_EX_so4(e)	0	0
D-Glucose	Ammonium	N-Acetyl-L-glutamate	Sulfate	iAF_EX_glc(e)	iAF_EX_nh4(e)	EX_cpd00477	iAF_EX_so4(e)	0	0
D-Glucose	Ammonium	L-Homocysteine	Sulfate	iAF_EX_glc(e)	iAF_EX_nh4(e)	EX_cpd00135	iAF_EX_so4(e)	0	0
D-Glucose	Ammonium	Glyoxylate	Sulfate	iAF_EX_glc(e)	iAF_EX_nh4(e)	EX_cpd00040	iAF_EX_so4(e)	0	0
D-Glucose	Ammonium	Leucine	Sulfate	iAF_EX_glc(e)	iAF_EX_nh4(e)	EX_cpd15143	iAF_EX_so4(e)	0	0
D-Glucose	Ammonium	Anthranilate	Sulfate	iAF_EX_glc(e)	iAF_EX_nh4(e)	EX_cpd00093	iAF_EX_so4(e)	0	0
D-Glucose	Ammonium	Histamine	Sulfate	iAF_EX_glc(e)	iAF_EX_nh4(e)	EX_cpd00312	iAF_EX_so4(e)	0	0
D-Glucose	Ammonium	3-Methyl-2-oxobutanoate	Sulfate	iAF_EX_glc(e)	iAF_EX_nh4(e)	EX_cpd00123	iAF_EX_so4(e)	0	0
D-Glucose	Ammonium	Asparagine	Sulfate	iAF_EX_glc(e)	iAF_EX_nh4(e)	EX_cpd15142	iAF_EX_so4(e)	0	0
D-Glucose	Ammonium	L-Sorbose	Sulfate	iAF_EX_glc(e)	iAF_EX_nh4(e)	EX_cpd00212	iAF_EX_so4(e)	0	0
D-Glucose	Ammonium	Urate	Sulfate	iAF_EX_glc(e)	iAF_EX_nh4(e)	EX_cpd00300	iAF_EX_so4(e)	0	0
D-Glucose	Ammonium	arsenate	Sulfate	iAF_EX_glc(e)	iAF_EX_nh4(e)	EX_cpd01048	iAF_EX_so4(e)	0	0
D-Glucose	Ammonium	Glycolaldehyde	Sulfate	iAF_EX_glc(e)	iAF_EX_nh4(e)	EX_cpd00229	iAF_EX_so4(e)	0	0
D-Glucose	Ammonium	3-Carboxy-3-hydroxy-4-methylpentanoate	Sulfate	iAF_EX_glc(e)	iAF_EX_nh4(e)	EX_cpd01646	iAF_EX_so4(e)	0	0
D-Glucose	Ammonium	D-Glycerate 2-phosphate	Sulfate	iAF_EX_glc(e)	iAF_EX_nh4(e)	EX_cpd00482	iAF_EX_so4(e)	0	0.927296
D-Glucose	Ammonium	Uranium dioxide	Sulfate	iAF_EX_glc(e)	iAF_EX_nh4(e)	EX_cpd17037	iAF_EX_so4(e)	0	0
D-Glucose	Ammonium	glycogen	Sulfate	iAF_EX_glc(e)	iAF_EX_nh4(e)	EX_cpd00155	iAF_EX_so4(e)	0	0
D-Glucose	Ammonium	ala-L-asp-L	Sulfate	iAF_EX_glc(e)	iAF_EX_nh4(e)	EX_cpd11593	iAF_EX_so4(e)	0	0
D-Glucose	Ammonium	Phosphoarginine	Sulfate	iAF_EX_glc(e)	iAF_EX_nh4(e)	EX_cpd03535	iAF_EX_so4(e)	0	2.70168
D-Glucose	Ammonium	beta-Methylglucoside	Sulfate	iAF_EX_glc(e)	iAF_EX_nh4(e)	EX_cpd15585	iAF_EX_so4(e)	0	0
D-Glucose	Ammonium	Phenylacetic acid	Sulfate	iAF_EX_glc(e)	iAF_EX_nh4(e)	EX_cpd00430	iAF_EX_so4(e)	0	0
D-Glucose	Ammonium	BDOH	Sulfate	iAF_EX_glc(e)	iAF_EX_nh4(e)	EX_cpd01947	iAF_EX_so4(e)	0	0
D-Glucose	Ammonium	alpha-Methyl-D-glucoside	Sulfate	iAF_EX_glc(e)	iAF_EX_nh4(e)	EX_cpd15584	iAF_EX_so4(e)	0	0
D-Glucose	Ammonium	Dephospho-CoA	Sulfate	iAF_EX_glc(e)	iAF_EX_nh4(e)	EX_cpd00655	iAF_EX_so4(e)	0	0
D-Glucose	Ammonium	5-Methylthioadenosine	Sulfate	iAF_EX_glc(e)	iAF_EX_nh4(e)	EX_cpd00147	iAF_EX_so4(e)	0	0
D-Glucose	Ammonium	D-Aspartate	Sulfate	iAF_EX_glc(e)	iAF_EX_nh4(e)	EX_cpd00320	iAF_EX_so4(e)	0	0
D-Glucose	Ammonium	Xylitol	Sulfate	iAF_EX_glc(e)	iAF_EX_nh4(e)	EX_cpd00306	iAF_EX_so4(e)	0	0
D-Glucose	Ammonium	Pyridoxal	Sulfate	iAF_EX_glc(e)	iAF_EX_nh4(e)	EX_cpd00215	iAF_EX_so4(e)	0	0
D-Glucose	Ammonium	Diphosphate	Sulfate	iAF_EX_glc(e)	iAF_EX_nh4(e)	EX_cpd00012	iAF_EX_so4(e)	0	0.927296
D-Glucose	Ammonium	Isoleucine	Sulfate	iAF_EX_glc(e)	iAF_EX_nh4(e)	EX_cpd15139	iAF_EX_so4(e)	0	0
D-Glucose	Ammonium	Phosphoenolpyruvate	Sulfate	iAF_EX_glc(e)	iAF_EX_nh4(e)	EX_cpd00061	iAF_EX_so4(e)	0	0.927296
D-Glucose	Ammonium	5-Amino-4-oxopentanoate	Sulfate	iAF_EX_glc(e)	iAF_EX_nh4(e)	EX_cpd00338	iAF_EX_so4(e)	0	0
D-Glucose	Ammonium	gly-asn-L	Sulfate	iAF_EX_glc(e)	iAF_EX_nh4(e)	EX_cpd11581	iAF_EX_so4(e)	0	0
D-Glucose	Ammonium	7,8-Diaminononanoate	Sulfate	iAF_EX_glc(e)	iAF_EX_nh4(e)	EX_cpd00764	iAF_EX_so4(e)	0	0
D-Glucose	Ammonium	Dextrin	Sulfate	iAF_EX_glc(e)	iAF_EX_nh4(e)	EX_cpd11594	iAF_EX_so4(e)	0	0
D-Glucose	Ammonium	4-Hydroxybenzoate	Sulfate	iAF_EX_glc(e)	iAF_EX_nh4(e)	EX_cpd00136	iAF_EX_so4(e)	0	0
D-Glucose	Ammonium	D-Glutamate	Sulfate	iAF_EX_glc(e)	iAF_EX_nh4(e)	EX_cpd00186	iAF_EX_so4(e)	0	0
D-Glucose	Ammonium	Glucosaminate	Sulfate	iAF_EX_glc(e)	iAF_EX_nh4(e)	EX_cpd02351	iAF_EX_so4(e)	0	0
D-Glucose	Ammonium	4-Hydroxy-benzyl alcohol	Sulfate	iAF_EX_glc(e)	iAF_EX_nh4(e)	EX_cpd15378	iAF_EX_so4(e)	0	0
D-Glucose	Ammonium	3,4-dihydroxy-2-butanone 4-phosphate	Sulfate	iAF_EX_glc(e)	iAF_EX_nh4(e)	EX_cpd11225	iAF_EX_so4(e)	0	0.787099
D-Glucose	Ammonium	D-Lyxitol	Sulfate	iAF_EX_glc(e)	iAF_EX_nh4(e)	EX_cpd01307	iAF_EX_so4(e)	0	0
D-Glucose	Ammonium	Phosphocholine	Sulfate	iAF_EX_glc(e)	iAF_EX_nh4(e)	EX_cpd00457	iAF_EX_so4(e)	0	1.85459
D-Glucose	Ammonium	3',5'-Cyclic CMP	Sulfate	iAF_EX_glc(e)	iAF_EX_nh4(e)	EX_cpd00696	iAF_EX_so4(e)	0	0
D-Glucose	Ammonium	Ala-Leu	Sulfate	iAF_EX_glc(e)	iAF_EX_nh4(e)	EX_cpd11583	iAF_EX_so4(e)	0	0
D-Glucose	Ammonium	Phenethyl acetate	Sulfate	iAF_EX_glc(e)	iAF_EX_nh4(e)	EX_cpd09075	iAF_EX_so4(e)	0	0
D-Glucose	Ammonium	Carbamoyl phosphate	Sulfate	iAF_EX_glc(e)	iAF_EX_nh4(e)	EX_cpd00146	iAF_EX_so4(e)	0	1.48694
D-Glucose	Ammonium	Methanamine	Sulfate	iAF_EX_glc(e)	iAF_EX_nh4(e)	EX_cpd00187	iAF_EX_so4(e)	0	0
D-Glucose	Ammonium	Hypotaurine	Sulfate	iAF_EX_glc(e)	iAF_EX_nh4(e)	EX_cpd00406	iAF_EX_so4(e)	0	0
D-Glucose	Ammonium	3-Hydroxyisobutyrate	Sulfate	iAF_EX_glc(e)	iAF_EX_nh4(e)	EX_cpd00876	iAF_EX_so4(e)	0	0
D-Glucose	Ammonium	Formamide	Sulfate	iAF_EX_glc(e)	iAF_EX_nh4(e)	EX_cpd00378	iAF_EX_so4(e)	0	0
D-Glucose	Ammonium	Acetamide	Sulfate	iAF_EX_glc(e)	iAF_EX_nh4(e)	EX_cpd03734	iAF_EX_so4(e)	0	0
D-Glucose	Ammonium	Histidine	Sulfate	iAF_EX_glc(e)	iAF_EX_nh4(e)	EX_cpd00572	iAF_EX_so4(e)	0	0
D-Glucose	Ammonium	Biuret	Sulfate	iAF_EX_glc(e)	iAF_EX_nh4(e)	EX_cpd03963	iAF_EX_so4(e)	0	0
D-Glucose	Ammonium	dGTP	Sulfate	iAF_EX_glc(e)	iAF_EX_nh4(e)	EX_cpd00241	iAF_EX_so4(e)	0	0
D-Glucose	Ammonium	5-Aminopentanoate	Sulfate	iAF_EX_glc(e)	iAF_EX_nh4(e)	EX_cpd00339	iAF_EX_so4(e)	0	0
D-Glucose	Ammonium	4-Hydroxybutanoate	Sulfate	iAF_EX_glc(e)	iAF_EX_nh4(e)	EX_cpd00728	iAF_EX_so4(e)	0	0
D-Glucose	Ammonium	3-Sulfino-L-alanine	Sulfate	iAF_EX_glc(e)	iAF_EX_nh4(e)	EX_cpd00467	iAF_EX_so4(e)	0	0
D-Glucose	Ammonium	S-Ribosyl-L-homocysteine	Sulfate	iAF_EX_glc(e)	iAF_EX_nh4(e)	EX_cpd02227	iAF_EX_so4(e)	0	0
D-Glucose	Ammonium	L-Gulonolactone	Sulfate	iAF_EX_glc(e)	iAF_EX_nh4(e)	EX_cpd00765	iAF_EX_so4(e)	0	0
D-Glucose	Ammonium	(S)-3-Methyl-2-oxopentanoate	Sulfate	iAF_EX_glc(e)	iAF_EX_nh4(e)	EX_cpd00508	iAF_EX_so4(e)	0	0
D-Glucose	Ammonium	Coenzyme A	Sulfate	iAF_EX_glc(e)	iAF_EX_nh4(e)	EX_cpd00010	iAF_EX_so4(e)	0	0
D-Glucose	Ammonium	Citraconate	Sulfate	iAF_EX_glc(e)	iAF_EX_nh4(e)	EX_cpd01502	iAF_EX_so4(e)	0	0
D-Glucose	Ammonium	Nicotinamide adenine dinucleotide phosphate	Sulfate	iAF_EX_glc(e)	iAF_EX_nh4(e)	EX_cpd00006	iAF_EX_so4(e)	0	0
D-Glucose	Ammonium	4-Methyl-2-oxopentanoate	Sulfate	iAF_EX_glc(e)	iAF_EX_nh4(e)	EX_cpd00200	iAF_EX_so4(e)	0	0
D-Glucose	Ammonium	D-O-Phosphoserine	Sulfate	iAF_EX_glc(e)	iAF_EX_nh4(e)	EX_cpd01665	iAF_EX_so4(e)	0	1.85459
D-Glucose	Ammonium	Tryptophol	Sulfate	iAF_EX_glc(e)	iAF_EX_nh4(e)	EX_cpd00704	iAF_EX_so4(e)	0	0
D-Glucose	Ammonium	Ursin	Sulfate	iAF_EX_glc(e)	iAF_EX_nh4(e)	EX_cpd03696	iAF_EX_so4(e)	0	0
D-Glucose	Ammonium	Hydroquinone	Sulfate	iAF_EX_glc(e)	iAF_EX_nh4(e)	EX_cpd00415	iAF_EX_so4(e)	0	0
D-Glucose	Ammonium	L-Citrulline	Sulfate	iAF_EX_glc(e)	iAF_EX_nh4(e)	EX_cpd00274	iAF_EX_so4(e)	0	0
D-Glucose	Ammonium	2-Hydroxybutyrate	Sulfate	iAF_EX_glc(e)	iAF_EX_nh4(e)	EX_cpd03561	iAF_EX_so4(e)	0	0
D-Glucose	Ammonium	Octopamine	Sulfate	iAF_EX_glc(e)	iAF_EX_nh4(e)	EX_cpd02599	iAF_EX_so4(e)	0	0
D-Glucose	Ammonium	Uranyl	Sulfate	iAF_EX_glc(e)	iAF_EX_nh4(e)	EX_cpd17038	iAF_EX_so4(e)	0	0
D-Glucose	Ammonium	dATP	Sulfate	iAF_EX_glc(e)	iAF_EX_nh4(e)	EX_cpd00115	iAF_EX_so4(e)	0	0
D-Glucose	Ammonium	Ribitol	Sulfate	iAF_EX_glc(e)	iAF_EX_nh4(e)	EX_cpd00366	iAF_EX_so4(e)	0	0
D-Glucose	Ammonium	4-Hydroxyphenylacetate	Sulfate	iAF_EX_glc(e)	iAF_EX_nh4(e)	EX_cpd00489	iAF_EX_so4(e)	0	0
D-Glucose	Ammonium	Palatinose	Sulfate	iAF_EX_glc(e)	iAF_EX_nh4(e)	EX_cpd01200	iAF_EX_so4(e)	0	0
D-Glucose	Ammonium	CELB	Sulfate	iAF_EX_glc(e)	iAF_EX_nh4(e)	EX_cpd00158	iAF_EX_so4(e)	0	0
D-Glucose	Ammonium	Fosfonet	Sulfate	iAF_EX_glc(e)	iAF_EX_nh4(e)	EX_cpd03385	iAF_EX_so4(e)	0	0.927296
D-Glucose	Ammonium	Co3+	Sulfate	iAF_EX_glc(e)	iAF_EX_nh4(e)	EX_cpd17005	iAF_EX_so4(e)	0	0
D-Glucose	Ammonium	5'-Deoxyadenosine	Sulfate	iAF_EX_glc(e)	iAF_EX_nh4(e)	EX_cpd03091	iAF_EX_so4(e)	0	0
D-Glucose	Ammonium	L-Cysteate	Sulfate	iAF_EX_glc(e)	iAF_EX_nh4(e)	EX_cpd00395	iAF_EX_so4(e)	0	0
D-Glucose	Ammonium	Riboflavin	Sulfate	iAF_EX_glc(e)	iAF_EX_nh4(e)	EX_cpd00220	iAF_EX_so4(e)	0	0
D-Glucose	Ammonium	Thiamin monophosphate	Sulfate	iAF_EX_glc(e)	iAF_EX_nh4(e)	EX_cpd00793	iAF_EX_so4(e)	0	0
D-Glucose	Ammonium	Urocanate	Sulfate	iAF_EX_glc(e)	iAF_EX_nh4(e)	EX_cpd00581	iAF_EX_so4(e)	0	0
D-Glucose	Ammonium	(S)-2-Acetolactate	Sulfate	iAF_EX_glc(e)	iAF_EX_nh4(e)	EX_cpd00668	iAF_EX_so4(e)	0	0
D-Glucose	Ammonium	S-Adenosyl-L-methionine	Sulfate	iAF_EX_glc(e)	iAF_EX_nh4(e)	EX_cpd00017	iAF_EX_so4(e)	0	0
D-Glucose	Ammonium	2-Dehydro-D-gluconate	Sulfate	iAF_EX_glc(e)	iAF_EX_nh4(e)	EX_cpd00480	iAF_EX_so4(e)	0	0
D-Glucose	Ammonium	Trimetaphosphate	Sulfate	iAF_EX_glc(e)	iAF_EX_nh4(e)	EX_cpd01622	iAF_EX_so4(e)	0	0.927296
D-Glucose	Ammonium	Cysteine	Sulfate	iAF_EX_glc(e)	iAF_EX_nh4(e)	EX_cpd00547	iAF_EX_so4(e)	0	0
D-Glucose	Ammonium	Oxalate	Sulfate	iAF_EX_glc(e)	iAF_EX_nh4(e)	EX_cpd00180	iAF_EX_so4(e)	0	0
D-Glucose	Ammonium	ala-L-Thr-L	Sulfate	iAF_EX_glc(e)	iAF_EX_nh4(e)	EX_cpd11582	iAF_EX_so4(e)	0	0
D-Glucose	Ammonium	chorismate	Sulfate	iAF_EX_glc(e)	iAF_EX_nh4(e)	EX_cpd00216	iAF_EX_so4(e)	0	0
D-Glucose	Ammonium	Spermine	Sulfate	iAF_EX_glc(e)	iAF_EX_nh4(e)	EX_cpd00558	iAF_EX_so4(e)	0	0
D-Glucose	Ammonium	Cysteamine	Sulfate	iAF_EX_glc(e)	iAF_EX_nh4(e)	EX_cpd01160	iAF_EX_so4(e)	0	0
D-Glucose	Ammonium	L-Lyxitol	Sulfate	iAF_EX_glc(e)	iAF_EX_nh4(e)	EX_cpd00417	iAF_EX_so4(e)	0	0
D-Glucose	Ammonium	L-alanylglycine	Sulfate	iAF_EX_glc(e)	iAF_EX_nh4(e)	EX_cpd11585	iAF_EX_so4(e)	0	0
D-Glucose	Ammonium	Hydroxylamine	Sulfate	iAF_EX_glc(e)	iAF_EX_nh4(e)	EX_cpd00165	iAF_EX_so4(e)	0	0
D-Glucose	Ammonium	Pantetheine	Sulfate	iAF_EX_glc(e)	iAF_EX_nh4(e)	EX_cpd00620	iAF_EX_so4(e)	0	0
D-Glucose	Ammonium	Galactose	Sulfate	iAF_EX_glc(e)	iAF_EX_nh4(e)	EX_cpd01112	iAF_EX_so4(e)	0	0
D-Glucose	Ammonium	Phosphate	(R)-Propane-1,2-diol	iAF_EX_glc(e)	iAF_EX_nh4(e)	iAF_EX_pi(e)	iAF_EX_12ppd_R(e)	0	0
D-Glucose	Ammonium	Phosphate	(S)-Propane-1,2-diol	iAF_EX_glc(e)	iAF_EX_nh4(e)	iAF_EX_pi(e)	iAF_EX_12ppd_S(e)	0	0
D-Glucose	Ammonium	Phosphate	1,4-alpha-D-glucan	iAF_EX_glc(e)	iAF_EX_nh4(e)	iAF_EX_pi(e)	iAF_EX_14glucan(e)	0	0
D-Glucose	Ammonium	Phosphate	1,5-Diaminopentane	iAF_EX_glc(e)	iAF_EX_nh4(e)	iAF_EX_pi(e)	iAF_EX_15dap(e)	0	0
D-Glucose	Ammonium	Phosphate	2',3'-Cyclic AMP	iAF_EX_glc(e)	iAF_EX_nh4(e)	iAF_EX_pi(e)	iAF_EX_23camp(e)	0	0
D-Glucose	Ammonium	Phosphate	2',3'-Cyclic CMP	iAF_EX_glc(e)	iAF_EX_nh4(e)	iAF_EX_pi(e)	iAF_EX_23ccmp(e)	0	0
D-Glucose	Ammonium	Phosphate	2',3'-Cyclic GMP	iAF_EX_glc(e)	iAF_EX_nh4(e)	iAF_EX_pi(e)	iAF_EX_23cgmp(e)	0	0
D-Glucose	Ammonium	Phosphate	2',3'-Cyclic UMP	iAF_EX_glc(e)	iAF_EX_nh4(e)	iAF_EX_pi(e)	iAF_EX_23cump(e)	0	0
D-Glucose	Ammonium	Phosphate	2,3-diaminopropionate	iAF_EX_glc(e)	iAF_EX_nh4(e)	iAF_EX_pi(e)	iAF_EX_23dappa(e)	0	0
D-Glucose	Ammonium	Phosphate	meso-2,6-Diaminoheptanedioate	iAF_EX_glc(e)	iAF_EX_nh4(e)	iAF_EX_pi(e)	iAF_EX_26dap_M(e)	0	0
D-Glucose	Ammonium	Phosphate	2-Dehydro-3-deoxy-D-gluconate	iAF_EX_glc(e)	iAF_EX_nh4(e)	iAF_EX_pi(e)	iAF_EX_2ddglcn(e)	0	0
D-Glucose	Ammonium	Phosphate	3,4-Dihydroxyphenylacetaldehyde	iAF_EX_glc(e)	iAF_EX_nh4(e)	iAF_EX_pi(e)	iAF_EX_34dhpac(e)	0	0
D-Glucose	Ammonium	Phosphate	3'-AMP	iAF_EX_glc(e)	iAF_EX_nh4(e)	iAF_EX_pi(e)	iAF_EX_3amp(e)	0	0
D-Glucose	Ammonium	Phosphate	3'-cmp	iAF_EX_glc(e)	iAF_EX_nh4(e)	iAF_EX_pi(e)	iAF_EX_3cmp(e)	0	0
D-Glucose	Ammonium	Phosphate	3'-GMP	iAF_EX_glc(e)	iAF_EX_nh4(e)	iAF_EX_pi(e)	iAF_EX_3gmp(e)	0	0
D-Glucose	Ammonium	Phosphate	3-hydroxycinnamic acid	iAF_EX_glc(e)	iAF_EX_nh4(e)	iAF_EX_pi(e)	iAF_EX_3hcinnm(e)	0	0
D-Glucose	Ammonium	Phosphate	3-(3-hydroxy-phenyl)propionate	iAF_EX_glc(e)	iAF_EX_nh4(e)	iAF_EX_pi(e)	iAF_EX_3hpppn(e)	0	0
D-Glucose	Ammonium	Phosphate	3'-UMP	iAF_EX_glc(e)	iAF_EX_nh4(e)	iAF_EX_pi(e)	iAF_EX_3ump(e)	0	0
D-Glucose	Ammonium	Phosphate	4-Aminobutanoate	iAF_EX_glc(e)	iAF_EX_nh4(e)	iAF_EX_pi(e)	iAF_EX_4abut(e)	0	0
D-Glucose	Ammonium	Phosphate	4-Hydroxyphenylacetaldehyde	iAF_EX_glc(e)	iAF_EX_nh4(e)	iAF_EX_pi(e)	iAF_EX_4hoxpacd(e)	0	0
D-Glucose	Ammonium	Phosphate	5-Dehydro-D-gluconate	iAF_EX_glc(e)	iAF_EX_nh4(e)	iAF_EX_pi(e)	iAF_EX_5dglcn(e)	0	0
D-Glucose	Ammonium	Phosphate	L-alanine-D-glutamate-meso-2,6-diaminoheptanedioate-D-alanine	iAF_EX_glc(e)	iAF_EX_nh4(e)	iAF_EX_pi(e)	iAF_EX_LalaDgluMdapDala(e)	0	0
D-Glucose	Ammonium	Phosphate	L-alanine-D-glutamate-meso-2,6-diaminoheptanedioate	iAF_EX_glc(e)	iAF_EX_nh4(e)	iAF_EX_pi(e)	iAF_EX_LalaDgluMdap(e)	0	0
D-Glucose	Ammonium	Phosphate	Acetate	iAF_EX_glc(e)	iAF_EX_nh4(e)	iAF_EX_pi(e)	iAF_EX_ac(e)	0	0
D-Glucose	Ammonium	Phosphate	Acetoacetate	iAF_EX_glc(e)	iAF_EX_nh4(e)	iAF_EX_pi(e)	iAF_EX_acac(e)	0	0
D-Glucose	Ammonium	Phosphate	Acetaldehyde	iAF_EX_glc(e)	iAF_EX_nh4(e)	iAF_EX_pi(e)	iAF_EX_acald(e)	0	0
D-Glucose	Ammonium	Phosphate	N-Acetyl-D-galactosamine 1-phosphate	iAF_EX_glc(e)	iAF_EX_nh4(e)	iAF_EX_pi(e)	iAF_EX_acgal1p(e)	0	0
D-Glucose	Ammonium	Phosphate	N-Acetyl-D-galactosamine	iAF_EX_glc(e)	iAF_EX_nh4(e)	iAF_EX_pi(e)	iAF_EX_acgal(e)	0	0
D-Glucose	Ammonium	Phosphate	N-Acetyl-D-glucosamine 1-phosphate	iAF_EX_glc(e)	iAF_EX_nh4(e)	iAF_EX_pi(e)	iAF_EX_acgam1p(e)	0	0
D-Glucose	Ammonium	Phosphate	N-Acetyl-D-glucosamine	iAF_EX_glc(e)	iAF_EX_nh4(e)	iAF_EX_pi(e)	iAF_EX_acgam(e)	0	0
D-Glucose	Ammonium	Phosphate	N-Acetyl-D-mannosamine	iAF_EX_glc(e)	iAF_EX_nh4(e)	iAF_EX_pi(e)	iAF_EX_acmana(e)	0	0
D-Glucose	Ammonium	Phosphate	N-Acetylmuramate	iAF_EX_glc(e)	iAF_EX_nh4(e)	iAF_EX_pi(e)	iAF_EX_acmum(e)	0	0
D-Glucose	Ammonium	Phosphate	N-Acetylneuraminate	iAF_EX_glc(e)	iAF_EX_nh4(e)	iAF_EX_pi(e)	iAF_EX_acnam(e)	0	0
D-Glucose	Ammonium	Phosphate	4-Amino-4-deoxy-L-arabinose modified core oligosaccharide lipid A	iAF_EX_glc(e)	iAF_EX_nh4(e)	iAF_EX_pi(e)	iAF_EX_acolipa(e)	0	0
D-Glucose	Ammonium	Phosphate	O-Acetyl-L-serine	iAF_EX_glc(e)	iAF_EX_nh4(e)	iAF_EX_pi(e)	iAF_EX_acser(e)	0	0
D-Glucose	Ammonium	Phosphate	Adenine	iAF_EX_glc(e)	iAF_EX_nh4(e)	iAF_EX_pi(e)	iAF_EX_ade(e)	0	0
D-Glucose	Ammonium	Phosphate	Adenosine	iAF_EX_glc(e)	iAF_EX_nh4(e)	iAF_EX_pi(e)	iAF_EX_adn(e)	0	0
D-Glucose	Ammonium	Phosphate	Agmatine	iAF_EX_glc(e)	iAF_EX_nh4(e)	iAF_EX_pi(e)	iAF_EX_agm(e)	0	0
D-Glucose	Ammonium	Phosphate	2-Oxoglutarate	iAF_EX_glc(e)	iAF_EX_nh4(e)	iAF_EX_pi(e)	iAF_EX_akg(e)	0	0
D-Glucose	Ammonium	Phosphate	beta-Alanine	iAF_EX_glc(e)	iAF_EX_nh4(e)	iAF_EX_pi(e)	iAF_EX_ala_B(e)	0	0
D-Glucose	Ammonium	Phosphate	D-Alanine	iAF_EX_glc(e)	iAF_EX_nh4(e)	iAF_EX_pi(e)	iAF_EX_ala_D(e)	0	0
D-Glucose	Ammonium	Phosphate	L-Alanine	iAF_EX_glc(e)	iAF_EX_nh4(e)	iAF_EX_pi(e)	iAF_EX_ala_L(e)	0	0
D-Glucose	Ammonium	Phosphate	D-Alanyl-D-alanine	iAF_EX_glc(e)	iAF_EX_nh4(e)	iAF_EX_pi(e)	iAF_EX_alaala(e)	0	0
D-Glucose	Ammonium	Phosphate	D-Allose	iAF_EX_glc(e)	iAF_EX_nh4(e)	iAF_EX_pi(e)	iAF_EX_all_D(e)	0	0
D-Glucose	Ammonium	Phosphate	Allantoin	iAF_EX_glc(e)	iAF_EX_nh4(e)	iAF_EX_pi(e)	iAF_EX_alltn(e)	0	0
D-Glucose	Ammonium	Phosphate	AMP	iAF_EX_glc(e)	iAF_EX_nh4(e)	iAF_EX_pi(e)	iAF_EX_amp(e)	0	0
D-Glucose	Ammonium	Phosphate	N-Acetyl-D-glucosamine(anhydrous)N-Acetylmuramic acid	iAF_EX_glc(e)	iAF_EX_nh4(e)	iAF_EX_pi(e)	iAF_EX_anhgm(e)	0	0
D-Glucose	Ammonium	Phosphate	L-Arabinose	iAF_EX_glc(e)	iAF_EX_nh4(e)	iAF_EX_pi(e)	iAF_EX_arab_L(e)	0	0
D-Glucose	Ammonium	Phosphate	aerobactin minus Fe3	iAF_EX_glc(e)	iAF_EX_nh4(e)	iAF_EX_pi(e)	iAF_EX_arbtn(e)	0	0
D-Glucose	Ammonium	Phosphate	Aerobactin	iAF_EX_glc(e)	iAF_EX_nh4(e)	iAF_EX_pi(e)	iAF_EX_arbtn_fe3(e)	0	0
D-Glucose	Ammonium	Phosphate	L-Arginine	iAF_EX_glc(e)	iAF_EX_nh4(e)	iAF_EX_pi(e)	iAF_EX_arg_L(e)	0	0
D-Glucose	Ammonium	Phosphate	L-Ascorbate	iAF_EX_glc(e)	iAF_EX_nh4(e)	iAF_EX_pi(e)	iAF_EX_ascb_L(e)	0	0
D-Glucose	Ammonium	Phosphate	L-Asparagine	iAF_EX_glc(e)	iAF_EX_nh4(e)	iAF_EX_pi(e)	iAF_EX_asn_L(e)	0	0
D-Glucose	Ammonium	Phosphate	arsenite	iAF_EX_glc(e)	iAF_EX_nh4(e)	iAF_EX_pi(e)	iAF_EX_aso3(e)	0	0
D-Glucose	Ammonium	Phosphate	L-Aspartate	iAF_EX_glc(e)	iAF_EX_nh4(e)	iAF_EX_pi(e)	iAF_EX_asp_L(e)	0	0
D-Glucose	Ammonium	Phosphate	Butyrate (n-C4:0)	iAF_EX_glc(e)	iAF_EX_nh4(e)	iAF_EX_pi(e)	iAF_EX_but(e)	0	0
D-Glucose	Ammonium	Phosphate	butanesulfonate	iAF_EX_glc(e)	iAF_EX_nh4(e)	iAF_EX_pi(e)	iAF_EX_butso3(e)	0.927296	0.927296
D-Glucose	Ammonium	Phosphate	Calcium	iAF_EX_glc(e)	iAF_EX_nh4(e)	iAF_EX_pi(e)	iAF_EX_ca2(e)	0	0
D-Glucose	Ammonium	Phosphate	Cys-Gly	iAF_EX_glc(e)	iAF_EX_nh4(e)	iAF_EX_pi(e)	iAF_EX_cgly(e)	1.52458	2.68646
D-Glucose	Ammonium	Phosphate	Choline	iAF_EX_glc(e)	iAF_EX_nh4(e)	iAF_EX_pi(e)	iAF_EX_chol(e)	0	0
D-Glucose	Ammonium	Phosphate	Citrate	iAF_EX_glc(e)	iAF_EX_nh4(e)	iAF_EX_pi(e)	iAF_EX_cit(e)	0	0
D-Glucose	Ammonium	Phosphate	Chloride	iAF_EX_glc(e)	iAF_EX_nh4(e)	iAF_EX_pi(e)	iAF_EX_cl(e)	0	0
D-Glucose	Ammonium	Phosphate	CMP	iAF_EX_glc(e)	iAF_EX_nh4(e)	iAF_EX_pi(e)	iAF_EX_cmp(e)	0	0
D-Glucose	Ammonium	Phosphate	CO2	iAF_EX_glc(e)	iAF_EX_nh4(e)	iAF_EX_pi(e)	iAF_EX_co2(e)	0	0
D-Glucose	Ammonium	Phosphate	Co2+	iAF_EX_glc(e)	iAF_EX_nh4(e)	iAF_EX_pi(e)	iAF_EX_cobalt2(e)	0	0
D-Glucose	Ammonium	Phosphate	core oligosaccharide lipid A	iAF_EX_glc(e)	iAF_EX_nh4(e)	iAF_EX_pi(e)	iAF_EX_colipa(e)	0	0
D-Glucose	Ammonium	Phosphate	coprogen	iAF_EX_glc(e)	iAF_EX_nh4(e)	iAF_EX_pi(e)	iAF_EX_cpgn(e)	0	0
D-Glucose	Ammonium	Phosphate	coprogen unloaded (no Fe(III))	iAF_EX_glc(e)	iAF_EX_nh4(e)	iAF_EX_pi(e)	iAF_EX_cpgn_un(e)	0	0
D-Glucose	Ammonium	Phosphate	L-Carnitine	iAF_EX_glc(e)	iAF_EX_nh4(e)	iAF_EX_pi(e)	iAF_EX_crn(e)	0	0
D-Glucose	Ammonium	Phosphate	Cytosine	iAF_EX_glc(e)	iAF_EX_nh4(e)	iAF_EX_pi(e)	iAF_EX_csn(e)	0	0
D-Glucose	Ammonium	Phosphate	Cu2+	iAF_EX_glc(e)	iAF_EX_nh4(e)	iAF_EX_pi(e)	iAF_EX_cu2(e)	0	0
D-Glucose	Ammonium	Phosphate	Hydrogen cyanide	iAF_EX_glc(e)	iAF_EX_nh4(e)	iAF_EX_pi(e)	iAF_EX_cyan(e)	0	0
D-Glucose	Ammonium	Phosphate	Cyanate	iAF_EX_glc(e)	iAF_EX_nh4(e)	iAF_EX_pi(e)	iAF_EX_cynt(e)	0	0
D-Glucose	Ammonium	Phosphate	D-Cysteine	iAF_EX_glc(e)	iAF_EX_nh4(e)	iAF_EX_pi(e)	iAF_EX_cys_D(e)	1.31696	1.85459
D-Glucose	Ammonium	Phosphate	L-Cysteine	iAF_EX_glc(e)	iAF_EX_nh4(e)	iAF_EX_pi(e)	iAF_EX_cys_L(e)	1.32028	1.85459
D-Glucose	Ammonium	Phosphate	Cytidine	iAF_EX_glc(e)	iAF_EX_nh4(e)	iAF_EX_pi(e)	iAF_EX_cytd(e)	0	0
D-Glucose	Ammonium	Phosphate	Deoxyadenosine	iAF_EX_glc(e)	iAF_EX_nh4(e)	iAF_EX_pi(e)	iAF_EX_dad_2(e)	0	0
D-Glucose	Ammonium	Phosphate	dAMP	iAF_EX_glc(e)	iAF_EX_nh4(e)	iAF_EX_pi(e)	iAF_EX_damp(e)	0	0
D-Glucose	Ammonium	Phosphate	Decanoate (n-C10:0)	iAF_EX_glc(e)	iAF_EX_nh4(e)	iAF_EX_pi(e)	iAF_EX_dca(e)	0	0
D-Glucose	Ammonium	Phosphate	dCMP	iAF_EX_glc(e)	iAF_EX_nh4(e)	iAF_EX_pi(e)	iAF_EX_dcmp(e)	0	0
D-Glucose	Ammonium	Phosphate	Deoxycytidine	iAF_EX_glc(e)	iAF_EX_nh4(e)	iAF_EX_pi(e)	iAF_EX_dcyt(e)	0	0
D-Glucose	Ammonium	Phosphate	Dodecanoate (n-C12:0)	iAF_EX_glc(e)	iAF_EX_nh4(e)	iAF_EX_pi(e)	iAF_EX_ddca(e)	0	0
D-Glucose	Ammonium	Phosphate	dGMP	iAF_EX_glc(e)	iAF_EX_nh4(e)	iAF_EX_pi(e)	iAF_EX_dgmp(e)	0	0
D-Glucose	Ammonium	Phosphate	Deoxyguanosine	iAF_EX_glc(e)	iAF_EX_nh4(e)	iAF_EX_pi(e)	iAF_EX_dgsn(e)	0	0
D-Glucose	Ammonium	Phosphate	Dihydroxyacetone	iAF_EX_glc(e)	iAF_EX_nh4(e)	iAF_EX_pi(e)	iAF_EX_dha(e)	0	0
D-Glucose	Ammonium	Phosphate	dIMP	iAF_EX_glc(e)	iAF_EX_nh4(e)	iAF_EX_pi(e)	iAF_EX_dimp(e)	0	0
D-Glucose	Ammonium	Phosphate	Deoxyinosine	iAF_EX_glc(e)	iAF_EX_nh4(e)	iAF_EX_pi(e)	iAF_EX_din(e)	0	0
D-Glucose	Ammonium	Phosphate	Dimethyl sulfide	iAF_EX_glc(e)	iAF_EX_nh4(e)	iAF_EX_pi(e)	iAF_EX_dms(e)	0	0.927296
D-Glucose	Ammonium	Phosphate	Dimethyl sulfoxide	iAF_EX_glc(e)	iAF_EX_nh4(e)	iAF_EX_pi(e)	iAF_EX_dmso(e)	0	0.927296
D-Glucose	Ammonium	Phosphate	Dopamine	iAF_EX_glc(e)	iAF_EX_nh4(e)	iAF_EX_pi(e)	iAF_EX_dopa(e)	0	0
D-Glucose	Ammonium	Phosphate	dTMP	iAF_EX_glc(e)	iAF_EX_nh4(e)	iAF_EX_pi(e)	iAF_EX_dtmp(e)	0	0
D-Glucose	Ammonium	Phosphate	dUMP	iAF_EX_glc(e)	iAF_EX_nh4(e)	iAF_EX_pi(e)	iAF_EX_dump(e)	0	0
D-Glucose	Ammonium	Phosphate	Deoxyuridine	iAF_EX_glc(e)	iAF_EX_nh4(e)	iAF_EX_pi(e)	iAF_EX_duri(e)	0	0
D-Glucose	Ammonium	Phosphate	phosphoethanolamine KDO(2)-lipid (A)	iAF_EX_glc(e)	iAF_EX_nh4(e)	iAF_EX_pi(e)	iAF_EX_enlipa(e)	0	0
D-Glucose	Ammonium	Phosphate	Enterochelin	iAF_EX_glc(e)	iAF_EX_nh4(e)	iAF_EX_pi(e)	iAF_EX_enter(e)	0	0
D-Glucose	Ammonium	Phosphate	Ethanolamine	iAF_EX_glc(e)	iAF_EX_nh4(e)	iAF_EX_pi(e)	iAF_EX_etha(e)	0	0
D-Glucose	Ammonium	Phosphate	ethanesulfonate	iAF_EX_glc(e)	iAF_EX_nh4(e)	iAF_EX_pi(e)	iAF_EX_ethso3(e)	0.927296	0.927296
D-Glucose	Ammonium	Phosphate	Ethanol	iAF_EX_glc(e)	iAF_EX_nh4(e)	iAF_EX_pi(e)	iAF_EX_etoh(e)	0	0
D-Glucose	Ammonium	Phosphate	D-Fructose 6-phosphate	iAF_EX_glc(e)	iAF_EX_nh4(e)	iAF_EX_pi(e)	iAF_EX_f6p(e)	0	0
D-Glucose	Ammonium	Phosphate	Formaldehyde	iAF_EX_glc(e)	iAF_EX_nh4(e)	iAF_EX_pi(e)	iAF_EX_fald(e)	0	0
D-Glucose	Ammonium	Phosphate	Fe2+	iAF_EX_glc(e)	iAF_EX_nh4(e)	iAF_EX_pi(e)	iAF_EX_fe2(e)	0	0
D-Glucose	Ammonium	Phosphate	Fe3+	iAF_EX_glc(e)	iAF_EX_nh4(e)	iAF_EX_pi(e)	iAF_EX_fe3(e)	0	0
D-Glucose	Ammonium	Phosphate	Fe(III)dicitrate	iAF_EX_glc(e)	iAF_EX_nh4(e)	iAF_EX_pi(e)	iAF_EX_fe3dcit(e)	0	0
D-Glucose	Ammonium	Phosphate	ferric 2,3-dihydroxybenzoylserine	iAF_EX_glc(e)	iAF_EX_nh4(e)	iAF_EX_pi(e)	iAF_EX_fe3dhbzs(e)	0	0
D-Glucose	Ammonium	Phosphate	Fe(III)hydroxamate	iAF_EX_glc(e)	iAF_EX_nh4(e)	iAF_EX_pi(e)	iAF_EX_fe3hox(e)	0	0
D-Glucose	Ammonium	Phosphate	Fe(III)hydoxamate, unloaded	iAF_EX_glc(e)	iAF_EX_nh4(e)	iAF_EX_pi(e)	iAF_EX_fe3hox_un(e)	0	0
D-Glucose	Ammonium	Phosphate	Ferrichrome	iAF_EX_glc(e)	iAF_EX_nh4(e)	iAF_EX_pi(e)	iAF_EX_fecrm(e)	0	0
D-Glucose	Ammonium	Phosphate	Ferrichrome minus Fe(III)	iAF_EX_glc(e)	iAF_EX_nh4(e)	iAF_EX_pi(e)	iAF_EX_fecrm_un(e)	0	0
D-Glucose	Ammonium	Phosphate	Fe-enterobactin	iAF_EX_glc(e)	iAF_EX_nh4(e)	iAF_EX_pi(e)	iAF_EX_feenter(e)	0	0
D-Glucose	Ammonium	Phosphate	ferroxamine	iAF_EX_glc(e)	iAF_EX_nh4(e)	iAF_EX_pi(e)	iAF_EX_feoxam(e)	0	0
D-Glucose	Ammonium	Phosphate	ferroxamine minus Fe(3)	iAF_EX_glc(e)	iAF_EX_nh4(e)	iAF_EX_pi(e)	iAF_EX_feoxam_un(e)	0	0
D-Glucose	Ammonium	Phosphate	Formate	iAF_EX_glc(e)	iAF_EX_nh4(e)	iAF_EX_pi(e)	iAF_EX_for(e)	0	0
D-Glucose	Ammonium	Phosphate	D-Fructose	iAF_EX_glc(e)	iAF_EX_nh4(e)	iAF_EX_pi(e)	iAF_EX_fru(e)	0	0
D-Glucose	Ammonium	Phosphate	fructoselysine	iAF_EX_glc(e)	iAF_EX_nh4(e)	iAF_EX_pi(e)	iAF_EX_frulys(e)	0	0
D-Glucose	Ammonium	Phosphate	D-Fructuronate	iAF_EX_glc(e)	iAF_EX_nh4(e)	iAF_EX_pi(e)	iAF_EX_fruur(e)	0	0
D-Glucose	Ammonium	Phosphate	L-Fucose	iAF_EX_glc(e)	iAF_EX_nh4(e)	iAF_EX_pi(e)	iAF_EX_fuc_L(e)	0	0
D-Glucose	Ammonium	Phosphate	Fumarate	iAF_EX_glc(e)	iAF_EX_nh4(e)	iAF_EX_pi(e)	iAF_EX_fum(e)	0	0
D-Glucose	Ammonium	Phosphate	D-Glucose 1-phosphate	iAF_EX_glc(e)	iAF_EX_nh4(e)	iAF_EX_pi(e)	iAF_EX_g1p(e)	0	0
D-Glucose	Ammonium	Phosphate	sn-Glycero-3-phosphocholine	iAF_EX_glc(e)	iAF_EX_nh4(e)	iAF_EX_pi(e)	iAF_EX_g3pc(e)	0	0
D-Glucose	Ammonium	Phosphate	sn-Glycero-3-phosphoethanolamine	iAF_EX_glc(e)	iAF_EX_nh4(e)	iAF_EX_pi(e)	iAF_EX_g3pe(e)	0	0
D-Glucose	Ammonium	Phosphate	Glycerophosphoglycerol	iAF_EX_glc(e)	iAF_EX_nh4(e)	iAF_EX_pi(e)	iAF_EX_g3pg(e)	0	0
D-Glucose	Ammonium	Phosphate	sn-Glycero-3-phospho-1-inositol	iAF_EX_glc(e)	iAF_EX_nh4(e)	iAF_EX_pi(e)	iAF_EX_g3pi(e)	0	0
D-Glucose	Ammonium	Phosphate	Glycerophosphoserine	iAF_EX_glc(e)	iAF_EX_nh4(e)	iAF_EX_pi(e)	iAF_EX_g3ps(e)	0	0
D-Glucose	Ammonium	Phosphate	D-Glucose 6-phosphate	iAF_EX_glc(e)	iAF_EX_nh4(e)	iAF_EX_pi(e)	iAF_EX_g6p(e)	0	0
D-Glucose	Ammonium	Phosphate	alpha-D-Galactose 1-phosphate	iAF_EX_glc(e)	iAF_EX_nh4(e)	iAF_EX_pi(e)	iAF_EX_gal1p(e)	0	0
D-Glucose	Ammonium	Phosphate	D-Galactose	iAF_EX_glc(e)	iAF_EX_nh4(e)	iAF_EX_pi(e)	iAF_EX_gal(e)	0	0
D-Glucose	Ammonium	Phosphate	beta D-Galactose	iAF_EX_glc(e)	iAF_EX_nh4(e)	iAF_EX_pi(e)	iAF_EX_gal_bD(e)	0	0
D-Glucose	Ammonium	Phosphate	D-Galactarate	iAF_EX_glc(e)	iAF_EX_nh4(e)	iAF_EX_pi(e)	iAF_EX_galct_D(e)	0	0
D-Glucose	Ammonium	Phosphate	D-Galactonate	iAF_EX_glc(e)	iAF_EX_nh4(e)	iAF_EX_pi(e)	iAF_EX_galctn_D(e)	0	0
D-Glucose	Ammonium	Phosphate	L-Galactonate	iAF_EX_glc(e)	iAF_EX_nh4(e)	iAF_EX_pi(e)	iAF_EX_galctn_L(e)	0	0
D-Glucose	Ammonium	Phosphate	Galactitol	iAF_EX_glc(e)	iAF_EX_nh4(e)	iAF_EX_pi(e)	iAF_EX_galt(e)	0	0
D-Glucose	Ammonium	Phosphate	D-Galacturonate	iAF_EX_glc(e)	iAF_EX_nh4(e)	iAF_EX_pi(e)	iAF_EX_galur(e)	0	0
D-Glucose	Ammonium	Phosphate	D-Glucosamine 6-phosphate	iAF_EX_glc(e)	iAF_EX_nh4(e)	iAF_EX_pi(e)	iAF_EX_gam6p(e)	0	0
D-Glucose	Ammonium	Phosphate	D-Glucosamine	iAF_EX_glc(e)	iAF_EX_nh4(e)	iAF_EX_pi(e)	iAF_EX_gam(e)	0	0
D-Glucose	Ammonium	Phosphate	gamma-butyrobetaine	iAF_EX_glc(e)	iAF_EX_nh4(e)	iAF_EX_pi(e)	iAF_EX_gbbtn(e)	0	0
D-Glucose	Ammonium	Phosphate	GDP	iAF_EX_glc(e)	iAF_EX_nh4(e)	iAF_EX_pi(e)	iAF_EX_gdp(e)	0	0
D-Glucose	Ammonium	Phosphate	D-Glucose	iAF_EX_glc(e)	iAF_EX_nh4(e)	iAF_EX_pi(e)	iAF_EX_glc(e)	0	0
D-Glucose	Ammonium	Phosphate	D-Gluconate	iAF_EX_glc(e)	iAF_EX_nh4(e)	iAF_EX_pi(e)	iAF_EX_glcn(e)	0	0
D-Glucose	Ammonium	Phosphate	D-Glucarate	iAF_EX_glc(e)	iAF_EX_nh4(e)	iAF_EX_pi(e)	iAF_EX_glcr(e)	0	0
D-Glucose	Ammonium	Phosphate	D-Glucuronate 1-phosphate	iAF_EX_glc(e)	iAF_EX_nh4(e)	iAF_EX_pi(e)	iAF_EX_glcur1p(e)	0	0
D-Glucose	Ammonium	Phosphate	D-Glucuronate	iAF_EX_glc(e)	iAF_EX_nh4(e)	iAF_EX_pi(e)	iAF_EX_glcur(e)	0	0
D-Glucose	Ammonium	Phosphate	L-Glutamine	iAF_EX_glc(e)	iAF_EX_nh4(e)	iAF_EX_pi(e)	iAF_EX_gln_L(e)	0	0
D-Glucose	Ammonium	Phosphate	L-Glutamate	iAF_EX_glc(e)	iAF_EX_nh4(e)	iAF_EX_pi(e)	iAF_EX_glu_L(e)	0	0
D-Glucose	Ammonium	Phosphate	Glycine	iAF_EX_glc(e)	iAF_EX_nh4(e)	iAF_EX_pi(e)	iAF_EX_gly(e)	0	0
D-Glucose	Ammonium	Phosphate	D-Glyceraldehyde	iAF_EX_glc(e)	iAF_EX_nh4(e)	iAF_EX_pi(e)	iAF_EX_glyald(e)	0	0
D-Glucose	Ammonium	Phosphate	Glycine betaine	iAF_EX_glc(e)	iAF_EX_nh4(e)	iAF_EX_pi(e)	iAF_EX_glyb(e)	0	0
D-Glucose	Ammonium	Phosphate	Glycerol 2-phosphate	iAF_EX_glc(e)	iAF_EX_nh4(e)	iAF_EX_pi(e)	iAF_EX_glyc2p(e)	0	0
D-Glucose	Ammonium	Phosphate	Glycerol 3-phosphate	iAF_EX_glc(e)	iAF_EX_nh4(e)	iAF_EX_pi(e)	iAF_EX_glyc3p(e)	0	0
D-Glucose	Ammonium	Phosphate	Glycerol	iAF_EX_glc(e)	iAF_EX_nh4(e)	iAF_EX_pi(e)	iAF_EX_glyc(e)	0	0
D-Glucose	Ammonium	Phosphate	(R)-Glycerate	iAF_EX_glc(e)	iAF_EX_nh4(e)	iAF_EX_pi(e)	iAF_EX_glyc_R(e)	0	0
D-Glucose	Ammonium	Phosphate	Glycolate	iAF_EX_glc(e)	iAF_EX_nh4(e)	iAF_EX_pi(e)	iAF_EX_glyclt(e)	0	0
D-Glucose	Ammonium	Phosphate	GMP	iAF_EX_glc(e)	iAF_EX_nh4(e)	iAF_EX_pi(e)	iAF_EX_gmp(e)	0	0
D-Glucose	Ammonium	Phosphate	Guanosine	iAF_EX_glc(e)	iAF_EX_nh4(e)	iAF_EX_pi(e)	iAF_EX_gsn(e)	0	0
D-Glucose	Ammonium	Phosphate	Oxidized glutathione	iAF_EX_glc(e)	iAF_EX_nh4(e)	iAF_EX_pi(e)	iAF_EX_gthox(e)	0	0
D-Glucose	Ammonium	Phosphate	Reduced glutathione	iAF_EX_glc(e)	iAF_EX_nh4(e)	iAF_EX_pi(e)	iAF_EX_gthrd(e)	2.13434	3.70919
D-Glucose	Ammonium	Phosphate	GTP	iAF_EX_glc(e)	iAF_EX_nh4(e)	iAF_EX_pi(e)	iAF_EX_gtp(e)	0	0
D-Glucose	Ammonium	Phosphate	Guanine	iAF_EX_glc(e)	iAF_EX_nh4(e)	iAF_EX_pi(e)	iAF_EX_gua(e)	0	0
D-Glucose	Ammonium	Phosphate	H2	iAF_EX_glc(e)	iAF_EX_nh4(e)	iAF_EX_pi(e)	iAF_EX_h2(e)	0	0
D-Glucose	Ammonium	Phosphate	Hydrogen peroxide	iAF_EX_glc(e)	iAF_EX_nh4(e)	iAF_EX_pi(e)	iAF_EX_h2o2(e)	0	0
D-Glucose	Ammonium	Phosphate	H2O	iAF_EX_glc(e)	iAF_EX_nh4(e)	iAF_EX_pi(e)	iAF_EX_h2o(e)	0	0
D-Glucose	Ammonium	Phosphate	Hydrogen sulfide	iAF_EX_glc(e)	iAF_EX_nh4(e)	iAF_EX_pi(e)	iAF_EX_h2s(e)	0	0.927296
D-Glucose	Ammonium	Phosphate	H+	iAF_EX_glc(e)	iAF_EX_nh4(e)	iAF_EX_pi(e)	iAF_EX_h(e)	0	0
D-Glucose	Ammonium	Phosphate	hepta-acylated core oligosaccharide lipid A (E. coli)	iAF_EX_glc(e)	iAF_EX_nh4(e)	iAF_EX_pi(e)	iAF_EX_hacolipa(e)	0	0
D-Glucose	Ammonium	Phosphate	hepta-acylated KDO(2)-lipid (A)	iAF_EX_glc(e)	iAF_EX_nh4(e)	iAF_EX_pi(e)	iAF_EX_halipa(e)	0	0
D-Glucose	Ammonium	Phosphate	Hexadecanoate (n-C16:0)	iAF_EX_glc(e)	iAF_EX_nh4(e)	iAF_EX_pi(e)	iAF_EX_hdca(e)	0	0
D-Glucose	Ammonium	Phosphate	Hexadecenoate (n-C16:1)	iAF_EX_glc(e)	iAF_EX_nh4(e)	iAF_EX_pi(e)	iAF_EX_hdcea(e)	0	0
D-Glucose	Ammonium	Phosphate	L-Histidine	iAF_EX_glc(e)	iAF_EX_nh4(e)	iAF_EX_pi(e)	iAF_EX_his_L(e)	0	0
D-Glucose	Ammonium	Phosphate	L-Homoserine	iAF_EX_glc(e)	iAF_EX_nh4(e)	iAF_EX_pi(e)	iAF_EX_hom_L(e)	0	0
D-Glucose	Ammonium	Phosphate	Hexanoate (n-C6:0)	iAF_EX_glc(e)	iAF_EX_nh4(e)	iAF_EX_pi(e)	iAF_EX_hxa(e)	0	0
D-Glucose	Ammonium	Phosphate	Hypoxanthine	iAF_EX_glc(e)	iAF_EX_nh4(e)	iAF_EX_pi(e)	iAF_EX_hxan(e)	0	0
D-Glucose	Ammonium	Phosphate	L-Idonate	iAF_EX_glc(e)	iAF_EX_nh4(e)	iAF_EX_pi(e)	iAF_EX_idon_L(e)	0	0
D-Glucose	Ammonium	Phosphate	L-Isoleucine	iAF_EX_glc(e)	iAF_EX_nh4(e)	iAF_EX_pi(e)	iAF_EX_ile_L(e)	0	0
D-Glucose	Ammonium	Phosphate	IMP	iAF_EX_glc(e)	iAF_EX_nh4(e)	iAF_EX_pi(e)	iAF_EX_imp(e)	0	0
D-Glucose	Ammonium	Phosphate	Indole	iAF_EX_glc(e)	iAF_EX_nh4(e)	iAF_EX_pi(e)	iAF_EX_indole(e)	0	0
D-Glucose	Ammonium	Phosphate	myo-Inositol	iAF_EX_glc(e)	iAF_EX_nh4(e)	iAF_EX_pi(e)	iAF_EX_inost(e)	0	0
D-Glucose	Ammonium	Phosphate	Inosine	iAF_EX_glc(e)	iAF_EX_nh4(e)	iAF_EX_pi(e)	iAF_EX_ins(e)	0	0
D-Glucose	Ammonium	Phosphate	Isethionic acid	iAF_EX_glc(e)	iAF_EX_nh4(e)	iAF_EX_pi(e)	iAF_EX_isetac(e)	0.927296	0.927296
D-Glucose	Ammonium	Phosphate	potassium	iAF_EX_glc(e)	iAF_EX_nh4(e)	iAF_EX_pi(e)	iAF_EX_k(e)	0	0
D-Glucose	Ammonium	Phosphate	KDO(2)-lipid IV(A)	iAF_EX_glc(e)	iAF_EX_nh4(e)	iAF_EX_pi(e)	iAF_EX_kdo2lipid4(e)	0	0
D-Glucose	Ammonium	Phosphate	D-Lactate	iAF_EX_glc(e)	iAF_EX_nh4(e)	iAF_EX_pi(e)	iAF_EX_lac_D(e)	0	0
D-Glucose	Ammonium	Phosphate	L-Lactate	iAF_EX_glc(e)	iAF_EX_nh4(e)	iAF_EX_pi(e)	iAF_EX_lac_L(e)	0	0
D-Glucose	Ammonium	Phosphate	Lactose	iAF_EX_glc(e)	iAF_EX_nh4(e)	iAF_EX_pi(e)	iAF_EX_lcts(e)	0	0
D-Glucose	Ammonium	Phosphate	L-Leucine	iAF_EX_glc(e)	iAF_EX_nh4(e)	iAF_EX_pi(e)	iAF_EX_leu_L(e)	0	0
D-Glucose	Ammonium	Phosphate	KDO(2)-lipid (A)	iAF_EX_glc(e)	iAF_EX_nh4(e)	iAF_EX_pi(e)	iAF_EX_lipa(e)	0	0
D-Glucose	Ammonium	Phosphate	cold adapted KDO(2)-lipid (A)	iAF_EX_glc(e)	iAF_EX_nh4(e)	iAF_EX_pi(e)	iAF_EX_lipa_cold(e)	0	0
D-Glucose	Ammonium	Phosphate	L-Lysine	iAF_EX_glc(e)	iAF_EX_nh4(e)	iAF_EX_pi(e)	iAF_EX_lys_L(e)	0	0
D-Glucose	Ammonium	Phosphate	L-Lyxose	iAF_EX_glc(e)	iAF_EX_nh4(e)	iAF_EX_pi(e)	iAF_EX_lyx_L(e)	0	0
D-Glucose	Ammonium	Phosphate	D-Malate	iAF_EX_glc(e)	iAF_EX_nh4(e)	iAF_EX_pi(e)	iAF_EX_mal_D(e)	0	0
D-Glucose	Ammonium	Phosphate	L-Malate	iAF_EX_glc(e)	iAF_EX_nh4(e)	iAF_EX_pi(e)	iAF_EX_mal_L(e)	0	0
D-Glucose	Ammonium	Phosphate	Maltose	iAF_EX_glc(e)	iAF_EX_nh4(e)	iAF_EX_pi(e)	iAF_EX_malt(e)	0	0
D-Glucose	Ammonium	Phosphate	Maltohexaose	iAF_EX_glc(e)	iAF_EX_nh4(e)	iAF_EX_pi(e)	iAF_EX_malthx(e)	0	0
D-Glucose	Ammonium	Phosphate	Maltopentaose	iAF_EX_glc(e)	iAF_EX_nh4(e)	iAF_EX_pi(e)	iAF_EX_maltpt(e)	0	0
D-Glucose	Ammonium	Phosphate	Maltotriose	iAF_EX_glc(e)	iAF_EX_nh4(e)	iAF_EX_pi(e)	iAF_EX_malttr(e)	0	0
D-Glucose	Ammonium	Phosphate	Maltotetraose	iAF_EX_glc(e)	iAF_EX_nh4(e)	iAF_EX_pi(e)	iAF_EX_maltttr(e)	0	0
D-Glucose	Ammonium	Phosphate	D-Mannose 6-phosphate	iAF_EX_glc(e)	iAF_EX_nh4(e)	iAF_EX_pi(e)	iAF_EX_man6p(e)	0	0
D-Glucose	Ammonium	Phosphate	D-Mannose	iAF_EX_glc(e)	iAF_EX_nh4(e)	iAF_EX_pi(e)	iAF_EX_man(e)	0	0
D-Glucose	Ammonium	Phosphate	2(alpha-D-Mannosyl)-D-glycerate	iAF_EX_glc(e)	iAF_EX_nh4(e)	iAF_EX_pi(e)	iAF_EX_manglyc(e)	0	0
D-Glucose	Ammonium	Phosphate	Melibiose	iAF_EX_glc(e)	iAF_EX_nh4(e)	iAF_EX_pi(e)	iAF_EX_melib(e)	0	0
D-Glucose	Ammonium	Phosphate	L-Methionine	iAF_EX_glc(e)	iAF_EX_nh4(e)	iAF_EX_pi(e)	iAF_EX_met_L(e)	0	1.85459
D-Glucose	Ammonium	Phosphate	L-methionine-R-sulfoxide	iAF_EX_glc(e)	iAF_EX_nh4(e)	iAF_EX_pi(e)	iAF_EX_metsox_R_L(e)	0	1.85459
D-Glucose	Ammonium	Phosphate	L-Methionine Sulfoxide	iAF_EX_glc(e)	iAF_EX_nh4(e)	iAF_EX_pi(e)	iAF_EX_metsox_S_L(e)	0	1.85459
D-Glucose	Ammonium	Phosphate	magnesium	iAF_EX_glc(e)	iAF_EX_nh4(e)	iAF_EX_pi(e)	iAF_EX_mg2(e)	0	0
D-Glucose	Ammonium	Phosphate	myo-Inositol hexakisphosphate	iAF_EX_glc(e)	iAF_EX_nh4(e)	iAF_EX_pi(e)	iAF_EX_minohp(e)	0	0
D-Glucose	Ammonium	Phosphate	S-Methyl-L-methionine	iAF_EX_glc(e)	iAF_EX_nh4(e)	iAF_EX_pi(e)	iAF_EX_mmet(e)	0	1.85459
D-Glucose	Ammonium	Phosphate	Mn2+	iAF_EX_glc(e)	iAF_EX_nh4(e)	iAF_EX_pi(e)	iAF_EX_mn2(e)	0	0
D-Glucose	Ammonium	Phosphate	D-Mannitol	iAF_EX_glc(e)	iAF_EX_nh4(e)	iAF_EX_pi(e)	iAF_EX_mnl(e)	0	0
D-Glucose	Ammonium	Phosphate	Molybdate	iAF_EX_glc(e)	iAF_EX_nh4(e)	iAF_EX_pi(e)	iAF_EX_mobd(e)	0	0
D-Glucose	Ammonium	Phosphate	methanesulfonate	iAF_EX_glc(e)	iAF_EX_nh4(e)	iAF_EX_pi(e)	iAF_EX_mso3(e)	0.927296	0.927296
D-Glucose	Ammonium	Phosphate	Nitrous oxide	iAF_EX_glc(e)	iAF_EX_nh4(e)	iAF_EX_pi(e)	iAF_EX_n2o(e)	0	0
D-Glucose	Ammonium	Phosphate	Nicotinate	iAF_EX_glc(e)	iAF_EX_nh4(e)	iAF_EX_pi(e)	iAF_EX_nac(e)	0	0
D-Glucose	Ammonium	Phosphate	Ammonium	iAF_EX_glc(e)	iAF_EX_nh4(e)	iAF_EX_pi(e)	iAF_EX_nh4(e)	0	0
D-Glucose	Ammonium	Phosphate	NMN	iAF_EX_glc(e)	iAF_EX_nh4(e)	iAF_EX_pi(e)	iAF_EX_nmn(e)	0	0
D-Glucose	Ammonium	Phosphate	Nitrite	iAF_EX_glc(e)	iAF_EX_nh4(e)	iAF_EX_pi(e)	iAF_EX_no2(e)	0	0
D-Glucose	Ammonium	Phosphate	Nitrate	iAF_EX_glc(e)	iAF_EX_nh4(e)	iAF_EX_pi(e)	iAF_EX_no3(e)	0	0
D-Glucose	Ammonium	Phosphate	Nitric oxide	iAF_EX_glc(e)	iAF_EX_nh4(e)	iAF_EX_pi(e)	iAF_EX_no(e)	0	0
D-Glucose	Ammonium	Phosphate	O2	iAF_EX_glc(e)	iAF_EX_nh4(e)	iAF_EX_pi(e)	iAF_EX_o2(e)	0	0
D-Glucose	Ammonium	Phosphate	octadecanoate (n-C18:0)	iAF_EX_glc(e)	iAF_EX_nh4(e)	iAF_EX_pi(e)	iAF_EX_ocdca(e)	0	0
D-Glucose	Ammonium	Phosphate	octadecenoate (n-C18:1)	iAF_EX_glc(e)	iAF_EX_nh4(e)	iAF_EX_pi(e)	iAF_EX_ocdcea(e)	0	0
D-Glucose	Ammonium	Phosphate	octanoate (n-C8:0)	iAF_EX_glc(e)	iAF_EX_nh4(e)	iAF_EX_pi(e)	iAF_EX_octa(e)	0	0
D-Glucose	Ammonium	Phosphate	Ornithine	iAF_EX_glc(e)	iAF_EX_nh4(e)	iAF_EX_pi(e)	iAF_EX_orn(e)	0	0
D-Glucose	Ammonium	Phosphate	Orotate	iAF_EX_glc(e)	iAF_EX_nh4(e)	iAF_EX_pi(e)	iAF_EX_orot(e)	0	0
D-Glucose	Ammonium	Phosphate	Phenylacetaldehyde	iAF_EX_glc(e)	iAF_EX_nh4(e)	iAF_EX_pi(e)	iAF_EX_pacald(e)	0	0
D-Glucose	Ammonium	Phosphate	Phenethylamine	iAF_EX_glc(e)	iAF_EX_nh4(e)	iAF_EX_pi(e)	iAF_EX_peamn(e)	0	0
D-Glucose	Ammonium	Phosphate	L-Phenylalanine	iAF_EX_glc(e)	iAF_EX_nh4(e)	iAF_EX_pi(e)	iAF_EX_phe_L(e)	0	0
D-Glucose	Ammonium	Phosphate	Protoheme	iAF_EX_glc(e)	iAF_EX_nh4(e)	iAF_EX_pi(e)	iAF_EX_pheme(e)	0	0
D-Glucose	Ammonium	Phosphate	Phosphate	iAF_EX_glc(e)	iAF_EX_nh4(e)	iAF_EX_pi(e)	iAF_EX_pi(e)	0	0
D-Glucose	Ammonium	Phosphate	(R)-Pantothenate	iAF_EX_glc(e)	iAF_EX_nh4(e)	iAF_EX_pi(e)	iAF_EX_pnto_R(e)	0	0
D-Glucose	Ammonium	Phosphate	Propionate (n-C3:0)	iAF_EX_glc(e)	iAF_EX_nh4(e)	iAF_EX_pi(e)	iAF_EX_ppa(e)	0	0
D-Glucose	Ammonium	Phosphate	Propanal	iAF_EX_glc(e)	iAF_EX_nh4(e)	iAF_EX_pi(e)	iAF_EX_ppal(e)	0	0
D-Glucose	Ammonium	Phosphate	Phenylpropanoate	iAF_EX_glc(e)	iAF_EX_nh4(e)	iAF_EX_pi(e)	iAF_EX_pppn(e)	0	0
D-Glucose	Ammonium	Phosphate	Phosphonate	iAF_EX_glc(e)	iAF_EX_nh4(e)	iAF_EX_pi(e)	iAF_EX_ppt(e)	0	0
D-Glucose	Ammonium	Phosphate	L-Proline	iAF_EX_glc(e)	iAF_EX_nh4(e)	iAF_EX_pi(e)	iAF_EX_pro_L(e)	0	0
D-Glucose	Ammonium	Phosphate	L-Prolinylglycine	iAF_EX_glc(e)	iAF_EX_nh4(e)	iAF_EX_pi(e)	iAF_EX_progly(e)	0	0
D-Glucose	Ammonium	Phosphate	psicoselysine	iAF_EX_glc(e)	iAF_EX_nh4(e)	iAF_EX_pi(e)	iAF_EX_psclys(e)	0	0
D-Glucose	Ammonium	Phosphate	O-Phospho-L-serine	iAF_EX_glc(e)	iAF_EX_nh4(e)	iAF_EX_pi(e)	iAF_EX_pser_L(e)	0	0
D-Glucose	Ammonium	Phosphate	Putrescine	iAF_EX_glc(e)	iAF_EX_nh4(e)	iAF_EX_pi(e)	iAF_EX_ptrc(e)	0	0
D-Glucose	Ammonium	Phosphate	Pyruvate	iAF_EX_glc(e)	iAF_EX_nh4(e)	iAF_EX_pi(e)	iAF_EX_pyr(e)	0	0
D-Glucose	Ammonium	Phosphate	alpha-D-Ribose 5-phosphate	iAF_EX_glc(e)	iAF_EX_nh4(e)	iAF_EX_pi(e)	iAF_EX_r5p(e)	0	0
D-Glucose	Ammonium	Phosphate	D-Ribose	iAF_EX_glc(e)	iAF_EX_nh4(e)	iAF_EX_pi(e)	iAF_EX_rib_D(e)	0	0
D-Glucose	Ammonium	Phosphate	L-Rhamnose	iAF_EX_glc(e)	iAF_EX_nh4(e)	iAF_EX_pi(e)	iAF_EX_rmn(e)	0	0
D-Glucose	Ammonium	Phosphate	D-Sorbitol	iAF_EX_glc(e)	iAF_EX_nh4(e)	iAF_EX_pi(e)	iAF_EX_sbt_D(e)	0	0
D-Glucose	Ammonium	Phosphate	D-Serine	iAF_EX_glc(e)	iAF_EX_nh4(e)	iAF_EX_pi(e)	iAF_EX_ser_D(e)	0	0
D-Glucose	Ammonium	Phosphate	L-Serine	iAF_EX_glc(e)	iAF_EX_nh4(e)	iAF_EX_pi(e)	iAF_EX_ser_L(e)	0	0
D-Glucose	Ammonium	Phosphate	Shikimate	iAF_EX_glc(e)	iAF_EX_nh4(e)	iAF_EX_pi(e)	iAF_EX_skm(e)	0	0
D-Glucose	Ammonium	Phosphate	sulfur dioxide	iAF_EX_glc(e)	iAF_EX_nh4(e)	iAF_EX_pi(e)	iAF_EX_so2(e)	0	0
D-Glucose	Ammonium	Phosphate	Sulfite	iAF_EX_glc(e)	iAF_EX_nh4(e)	iAF_EX_pi(e)	iAF_EX_so3(e)	0	0.927296
D-Glucose	Ammonium	Phosphate	Sulfate	iAF_EX_glc(e)	iAF_EX_nh4(e)	iAF_EX_pi(e)	iAF_EX_so4(e)	0.927296	0.927296
D-Glucose	Ammonium	Phosphate	Spermidine	iAF_EX_glc(e)	iAF_EX_nh4(e)	iAF_EX_pi(e)	iAF_EX_spmd(e)	0	0
D-Glucose	Ammonium	Phosphate	Succinate	iAF_EX_glc(e)	iAF_EX_nh4(e)	iAF_EX_pi(e)	iAF_EX_succ(e)	0	0
D-Glucose	Ammonium	Phosphate	Sucrose	iAF_EX_glc(e)	iAF_EX_nh4(e)	iAF_EX_pi(e)	iAF_EX_sucr(e)	0	0
D-Glucose	Ammonium	Phosphate	sulfoacetate	iAF_EX_glc(e)	iAF_EX_nh4(e)	iAF_EX_pi(e)	iAF_EX_sulfac(e)	0.927296	0.927296
D-Glucose	Ammonium	Phosphate	L-tartrate	iAF_EX_glc(e)	iAF_EX_nh4(e)	iAF_EX_pi(e)	iAF_EX_tartr_L(e)	0	0
D-Glucose	Ammonium	Phosphate	Taurine	iAF_EX_glc(e)	iAF_EX_nh4(e)	iAF_EX_pi(e)	iAF_EX_taur(e)	0.927296	1.80588
D-Glucose	Ammonium	Phosphate	Thiocyanate	iAF_EX_glc(e)	iAF_EX_nh4(e)	iAF_EX_pi(e)	iAF_EX_tcynt(e)	0	0
D-Glucose	Ammonium	Phosphate	Thiamin	iAF_EX_glc(e)	iAF_EX_nh4(e)	iAF_EX_pi(e)	iAF_EX_thm(e)	0	0
D-Glucose	Ammonium	Phosphate	L-Threonine	iAF_EX_glc(e)	iAF_EX_nh4(e)	iAF_EX_pi(e)	iAF_EX_thr_L(e)	0	0
D-Glucose	Ammonium	Phosphate	L-Threonine O-3-phosphate	iAF_EX_glc(e)	iAF_EX_nh4(e)	iAF_EX_pi(e)	iAF_EX_thrp(e)	0	0
D-Glucose	Ammonium	Phosphate	Thymine	iAF_EX_glc(e)	iAF_EX_nh4(e)	iAF_EX_pi(e)	iAF_EX_thym(e)	0	0
D-Glucose	Ammonium	Phosphate	Thymidine	iAF_EX_glc(e)	iAF_EX_nh4(e)	iAF_EX_pi(e)	iAF_EX_thymd(e)	0	0
D-Glucose	Ammonium	Phosphate	trimethylamine	iAF_EX_glc(e)	iAF_EX_nh4(e)	iAF_EX_pi(e)	iAF_EX_tma(e)	0	0
D-Glucose	Ammonium	Phosphate	Trimethylamine N-oxide	iAF_EX_glc(e)	iAF_EX_nh4(e)	iAF_EX_pi(e)	iAF_EX_tmao(e)	0	0
D-Glucose	Ammonium	Phosphate	Trehalose	iAF_EX_glc(e)	iAF_EX_nh4(e)	iAF_EX_pi(e)	iAF_EX_tre(e)	0	0
D-Glucose	Ammonium	Phosphate	L-Tryptophan	iAF_EX_glc(e)	iAF_EX_nh4(e)	iAF_EX_pi(e)	iAF_EX_trp_L(e)	0	0
D-Glucose	Ammonium	Phosphate	Thiosulfate	iAF_EX_glc(e)	iAF_EX_nh4(e)	iAF_EX_pi(e)	iAF_EX_tsul(e)	0	0
D-Glucose	Ammonium	Phosphate	tetradecanoate (n-C14:0)	iAF_EX_glc(e)	iAF_EX_nh4(e)	iAF_EX_pi(e)	iAF_EX_ttdca(e)	0	0
D-Glucose	Ammonium	Phosphate	tetradecenoate (n-C14:1)	iAF_EX_glc(e)	iAF_EX_nh4(e)	iAF_EX_pi(e)	iAF_EX_ttdcea(e)	0	0
D-Glucose	Ammonium	Phosphate	Tyramine	iAF_EX_glc(e)	iAF_EX_nh4(e)	iAF_EX_pi(e)	iAF_EX_tym(e)	0	0
D-Glucose	Ammonium	Phosphate	L-Tyrosine	iAF_EX_glc(e)	iAF_EX_nh4(e)	iAF_EX_pi(e)	iAF_EX_tyr_L(e)	0	0
D-Glucose	Ammonium	Phosphate	Phosphotyrosine	iAF_EX_glc(e)	iAF_EX_nh4(e)	iAF_EX_pi(e)	iAF_EX_tyrp(e)	0	0
D-Glucose	Ammonium	Phosphate	UDP-N-acetyl-D-glucosamine	iAF_EX_glc(e)	iAF_EX_nh4(e)	iAF_EX_pi(e)	iAF_EX_uacgam(e)	0	0
D-Glucose	Ammonium	Phosphate	UDP-N-acetyl-D-galactosamine	iAF_EX_glc(e)	iAF_EX_nh4(e)	iAF_EX_pi(e)	iAF_EX_udpacgal(e)	0	0
D-Glucose	Ammonium	Phosphate	UDPglucose	iAF_EX_glc(e)	iAF_EX_nh4(e)	iAF_EX_pi(e)	iAF_EX_udpg(e)	0	0
D-Glucose	Ammonium	Phosphate	UDPgalactose	iAF_EX_glc(e)	iAF_EX_nh4(e)	iAF_EX_pi(e)	iAF_EX_udpgal(e)	0	0
D-Glucose	Ammonium	Phosphate	UDP-D-glucuronate	iAF_EX_glc(e)	iAF_EX_nh4(e)	iAF_EX_pi(e)	iAF_EX_udpglcur(e)	0	0
D-Glucose	Ammonium	Phosphate	UMP	iAF_EX_glc(e)	iAF_EX_nh4(e)	iAF_EX_pi(e)	iAF_EX_ump(e)	0	0
D-Glucose	Ammonium	Phosphate	Uracil	iAF_EX_glc(e)	iAF_EX_nh4(e)	iAF_EX_pi(e)	iAF_EX_ura(e)	0	0
D-Glucose	Ammonium	Phosphate	Urea	iAF_EX_glc(e)	iAF_EX_nh4(e)	iAF_EX_pi(e)	iAF_EX_urea(e)	0	0
D-Glucose	Ammonium	Phosphate	Uridine	iAF_EX_glc(e)	iAF_EX_nh4(e)	iAF_EX_pi(e)	iAF_EX_uri(e)	0	0
D-Glucose	Ammonium	Phosphate	L-Valine	iAF_EX_glc(e)	iAF_EX_nh4(e)	iAF_EX_pi(e)	iAF_EX_val_L(e)	0	0
D-Glucose	Ammonium	Phosphate	Xanthine	iAF_EX_glc(e)	iAF_EX_nh4(e)	iAF_EX_pi(e)	iAF_EX_xan(e)	0	0
D-Glucose	Ammonium	Phosphate	Xanthosine 5'-phosphate	iAF_EX_glc(e)	iAF_EX_nh4(e)	iAF_EX_pi(e)	iAF_EX_xmp(e)	0	0
D-Glucose	Ammonium	Phosphate	Xanthosine	iAF_EX_glc(e)	iAF_EX_nh4(e)	iAF_EX_pi(e)	iAF_EX_xtsn(e)	0	0
D-Glucose	Ammonium	Phosphate	D-Xylose	iAF_EX_glc(e)	iAF_EX_nh4(e)	iAF_EX_pi(e)	iAF_EX_xyl_D(e)	0	0
D-Glucose	Ammonium	Phosphate	L-Xylulose	iAF_EX_glc(e)	iAF_EX_nh4(e)	iAF_EX_pi(e)	iAF_EX_xylu_L(e)	0	0
D-Glucose	Ammonium	Phosphate	Zinc	iAF_EX_glc(e)	iAF_EX_nh4(e)	iAF_EX_pi(e)	iAF_EX_zn2(e)	0	0
D-Glucose	Ammonium	Phosphate	D-Threonine	iAF_EX_glc(e)	iAF_EX_nh4(e)	iAF_EX_pi(e)	EX_cpd00611	0	0
D-Glucose	Ammonium	Phosphate	2-Oxobutanoate	iAF_EX_glc(e)	iAF_EX_nh4(e)	iAF_EX_pi(e)	EX_cpd00094	0	0
D-Glucose	Ammonium	Phosphate	ala-L-glu-L	iAF_EX_glc(e)	iAF_EX_nh4(e)	iAF_EX_pi(e)	EX_cpd11586	0	0
D-Glucose	Ammonium	Phosphate	Phenylalanine	iAF_EX_glc(e)	iAF_EX_nh4(e)	iAF_EX_pi(e)	EX_cpd01400	0	0
D-Glucose	Ammonium	Phosphate	ACTN	iAF_EX_glc(e)	iAF_EX_nh4(e)	iAF_EX_pi(e)	EX_cpd00361	0	0
D-Glucose	Ammonium	Phosphate	D-Lysine	iAF_EX_glc(e)	iAF_EX_nh4(e)	iAF_EX_pi(e)	EX_cpd00549	0	0
D-Glucose	Ammonium	Phosphate	5-Methylthio-D-ribose	iAF_EX_glc(e)	iAF_EX_nh4(e)	iAF_EX_pi(e)	EX_cpd01981	0	0.927296
D-Glucose	Ammonium	Phosphate	Melitose	iAF_EX_glc(e)	iAF_EX_nh4(e)	iAF_EX_pi(e)	EX_cpd00382	0	0
D-Glucose	Ammonium	Phosphate	6-Phospho-D-gluconate	iAF_EX_glc(e)	iAF_EX_nh4(e)	iAF_EX_pi(e)	EX_cpd00284	0	0
D-Glucose	Ammonium	Phosphate	Inorganic triphosphate	iAF_EX_glc(e)	iAF_EX_nh4(e)	iAF_EX_pi(e)	EX_cpd00421	0	0
D-Glucose	Ammonium	Phosphate	Maltoheptaose	iAF_EX_glc(e)	iAF_EX_nh4(e)	iAF_EX_pi(e)	EX_cpd15494	0	0
D-Glucose	Ammonium	Phosphate	3-Phospho-D-glycerate	iAF_EX_glc(e)	iAF_EX_nh4(e)	iAF_EX_pi(e)	EX_cpd00169	0	0
D-Glucose	Ammonium	Phosphate	Folate	iAF_EX_glc(e)	iAF_EX_nh4(e)	iAF_EX_pi(e)	EX_cpd00393	0	0
D-Glucose	Ammonium	Phosphate	2-Phosphoglycolate	iAF_EX_glc(e)	iAF_EX_nh4(e)	iAF_EX_pi(e)	EX_cpd00727	0	0
D-Glucose	Ammonium	Phosphate	met-L-ala-L	iAF_EX_glc(e)	iAF_EX_nh4(e)	iAF_EX_pi(e)	EX_cpd11590	0	2.78189
D-Glucose	Ammonium	Phosphate	Ciliatine	iAF_EX_glc(e)	iAF_EX_nh4(e)	iAF_EX_pi(e)	EX_cpd02233	0	0
D-Glucose	Ammonium	Phosphate	3-Oxalomalate	iAF_EX_glc(e)	iAF_EX_nh4(e)	iAF_EX_pi(e)	EX_cpd01363	0	0
D-Glucose	Ammonium	Phosphate	Allantoate	iAF_EX_glc(e)	iAF_EX_nh4(e)	iAF_EX_pi(e)	EX_cpd00388	0	0
D-Glucose	Ammonium	Phosphate	D-Tagatose	iAF_EX_glc(e)	iAF_EX_nh4(e)	iAF_EX_pi(e)	EX_cpd00589	0	0
D-Glucose	Ammonium	Phosphate	4-Aminobenzoate	iAF_EX_glc(e)	iAF_EX_nh4(e)	iAF_EX_pi(e)	EX_cpd00443	0	0
D-Glucose	Ammonium	Phosphate	Phosphoethanolamine	iAF_EX_glc(e)	iAF_EX_nh4(e)	iAF_EX_pi(e)	EX_cpd00285	0	0
D-Glucose	Ammonium	Phosphate	Gly-Met	iAF_EX_glc(e)	iAF_EX_nh4(e)	iAF_EX_pi(e)	EX_cpd11591	0	2.78189
D-Glucose	Ammonium	Phosphate	galacturonate	iAF_EX_glc(e)	iAF_EX_nh4(e)	iAF_EX_pi(e)	EX_cpd05262	0	0
D-Glucose	Ammonium	Phosphate	Gly-Gln	iAF_EX_glc(e)	iAF_EX_nh4(e)	iAF_EX_pi(e)	EX_cpd11580	0	0
D-Glucose	Ammonium	Phosphate	S-Citramalate	iAF_EX_glc(e)	iAF_EX_nh4(e)	iAF_EX_pi(e)	EX_cpd01701	0	0
D-Glucose	Ammonium	Phosphate	dTTP	iAF_EX_glc(e)	iAF_EX_nh4(e)	iAF_EX_pi(e)	EX_cpd00357	0	0
D-Glucose	Ammonium	Phosphate	Phosphocreatine	iAF_EX_glc(e)	iAF_EX_nh4(e)	iAF_EX_pi(e)	EX_cpd01550	0	0
D-Glucose	Ammonium	Phosphate	Nicotinamide	iAF_EX_glc(e)	iAF_EX_nh4(e)	iAF_EX_pi(e)	EX_cpd00133	0	0
D-Glucose	Ammonium	Phosphate	Adenosine 3',5'-bisphosphate	iAF_EX_glc(e)	iAF_EX_nh4(e)	iAF_EX_pi(e)	EX_cpd00045	0	0
D-Glucose	Ammonium	Phosphate	Itaconate	iAF_EX_glc(e)	iAF_EX_nh4(e)	iAF_EX_pi(e)	EX_cpd00380	0	0
D-Glucose	Ammonium	Phosphate	Ethylamine	iAF_EX_glc(e)	iAF_EX_nh4(e)	iAF_EX_pi(e)	EX_cpd00591	0	0
D-Glucose	Ammonium	Phosphate	crotonobetaine	iAF_EX_glc(e)	iAF_EX_nh4(e)	iAF_EX_pi(e)	EX_cpd08305	0	0
D-Glucose	Ammonium	Phosphate	Oxaloacetate	iAF_EX_glc(e)	iAF_EX_nh4(e)	iAF_EX_pi(e)	EX_cpd00032	0	0
D-Glucose	Ammonium	Phosphate	5-Oxoproline	iAF_EX_glc(e)	iAF_EX_nh4(e)	iAF_EX_pi(e)	EX_cpd01293	0	0
D-Glucose	Ammonium	Phosphate	Tetrathionate	iAF_EX_glc(e)	iAF_EX_nh4(e)	iAF_EX_pi(e)	EX_cpd01414	0	0
D-Glucose	Ammonium	Phosphate	Ala-Gln	iAF_EX_glc(e)	iAF_EX_nh4(e)	iAF_EX_pi(e)	EX_cpd11587	0	0
D-Glucose	Ammonium	Phosphate	Malonate	iAF_EX_glc(e)	iAF_EX_nh4(e)	iAF_EX_pi(e)	EX_cpd00308	0	0
D-Glucose	Ammonium	Phosphate	Quinate	iAF_EX_glc(e)	iAF_EX_nh4(e)	iAF_EX_pi(e)	EX_cpd00248	0	0
D-Glucose	Ammonium	Phosphate	Stachyose	iAF_EX_glc(e)	iAF_EX_nh4(e)	iAF_EX_pi(e)	EX_cpd01133	0	0
D-Glucose	Ammonium	Phosphate	Pyridoxine	iAF_EX_glc(e)	iAF_EX_nh4(e)	iAF_EX_pi(e)	EX_cpd00263	0	0
D-Glucose	Ammonium	Phosphate	D-Arabinose	iAF_EX_glc(e)	iAF_EX_nh4(e)	iAF_EX_pi(e)	EX_cpd00185	0	0
D-Glucose	Ammonium	Phosphate	Manganese(IV) oxide	iAF_EX_glc(e)	iAF_EX_nh4(e)	iAF_EX_pi(e)	EX_cpd17028	0	0
D-Glucose	Ammonium	Phosphate	8-Amino-7-oxononanoate	iAF_EX_glc(e)	iAF_EX_nh4(e)	iAF_EX_pi(e)	EX_cpd00800	0	0
D-Glucose	Ammonium	Phosphate	Bicarbonate	iAF_EX_glc(e)	iAF_EX_nh4(e)	iAF_EX_pi(e)	EX_cpd00242	0	0
D-Glucose	Ammonium	Phosphate	PeptidoglycansubunitofEscherichiacoli	iAF_EX_glc(e)	iAF_EX_nh4(e)	iAF_EX_pi(e)	EX_cpd15654	0	0
D-Glucose	Ammonium	Phosphate	tricarballylate	iAF_EX_glc(e)	iAF_EX_nh4(e)	iAF_EX_pi(e)	EX_cpd16654	0	0
D-Glucose	Ammonium	Phosphate	SALC	iAF_EX_glc(e)	iAF_EX_nh4(e)	iAF_EX_pi(e)	EX_cpd00599	0	0
D-Glucose	Ammonium	Phosphate	Valine	iAF_EX_glc(e)	iAF_EX_nh4(e)	iAF_EX_pi(e)	EX_cpd15141	0	0
D-Glucose	Ammonium	Phosphate	trans-4-Hydroxy-L-proline	iAF_EX_glc(e)	iAF_EX_nh4(e)	iAF_EX_pi(e)	EX_cpd00851	0	0
D-Glucose	Ammonium	Phosphate	Isocitrate	iAF_EX_glc(e)	iAF_EX_nh4(e)	iAF_EX_pi(e)	EX_cpd00260	0	0
D-Glucose	Ammonium	Phosphate	meso-Tartrate	iAF_EX_glc(e)	iAF_EX_nh4(e)	iAF_EX_pi(e)	EX_cpd00432	0	0
D-Glucose	Ammonium	Phosphate	Ala-His	iAF_EX_glc(e)	iAF_EX_nh4(e)	iAF_EX_pi(e)	EX_cpd11584	0	0
D-Glucose	Ammonium	Phosphate	gly-glu-L	iAF_EX_glc(e)	iAF_EX_nh4(e)	iAF_EX_pi(e)	EX_cpd11592	0	0
D-Glucose	Ammonium	Phosphate	cGMP	iAF_EX_glc(e)	iAF_EX_nh4(e)	iAF_EX_pi(e)	EX_cpd00697	0	0
D-Glucose	Ammonium	Phosphate	Biotin	iAF_EX_glc(e)	iAF_EX_nh4(e)	iAF_EX_pi(e)	EX_cpd00104	0	0
D-Glucose	Ammonium	Phosphate	L-Methionine S-oxide	iAF_EX_glc(e)	iAF_EX_nh4(e)	iAF_EX_pi(e)	EX_cpd01914	0	1.85459
D-Glucose	Ammonium	Phosphate	D-Mannose 1-phosphate	iAF_EX_glc(e)	iAF_EX_nh4(e)	iAF_EX_pi(e)	EX_cpd00485	0	0
D-Glucose	Ammonium	Phosphate	Sulfur	iAF_EX_glc(e)	iAF_EX_nh4(e)	iAF_EX_pi(e)	EX_cpd00074	0	0
D-Glucose	Ammonium	Phosphate	Isobutylamine	iAF_EX_glc(e)	iAF_EX_nh4(e)	iAF_EX_pi(e)	EX_cpd01799	0	0
D-Glucose	Ammonium	Phosphate	DTYL	iAF_EX_glc(e)	iAF_EX_nh4(e)	iAF_EX_pi(e)	EX_cpd00551	0	0
D-Glucose	Ammonium	Phosphate	gly-asp-L	iAF_EX_glc(e)	iAF_EX_nh4(e)	iAF_EX_pi(e)	EX_cpd11589	0	0
D-Glucose	Ammonium	Phosphate	N-Acetyl-L-glutamate	iAF_EX_glc(e)	iAF_EX_nh4(e)	iAF_EX_pi(e)	EX_cpd00477	0	0
D-Glucose	Ammonium	Phosphate	L-Homocysteine	iAF_EX_glc(e)	iAF_EX_nh4(e)	iAF_EX_pi(e)	EX_cpd00135	0	1.85459
D-Glucose	Ammonium	Phosphate	Glyoxylate	iAF_EX_glc(e)	iAF_EX_nh4(e)	iAF_EX_pi(e)	EX_cpd00040	0	0
D-Glucose	Ammonium	Phosphate	Leucine	iAF_EX_glc(e)	iAF_EX_nh4(e)	iAF_EX_pi(e)	EX_cpd15143	0	0
D-Glucose	Ammonium	Phosphate	Anthranilate	iAF_EX_glc(e)	iAF_EX_nh4(e)	iAF_EX_pi(e)	EX_cpd00093	0	0
D-Glucose	Ammonium	Phosphate	Histamine	iAF_EX_glc(e)	iAF_EX_nh4(e)	iAF_EX_pi(e)	EX_cpd00312	0	0
D-Glucose	Ammonium	Phosphate	3-Methyl-2-oxobutanoate	iAF_EX_glc(e)	iAF_EX_nh4(e)	iAF_EX_pi(e)	EX_cpd00123	0	0
D-Glucose	Ammonium	Phosphate	Asparagine	iAF_EX_glc(e)	iAF_EX_nh4(e)	iAF_EX_pi(e)	EX_cpd15142	0	0
D-Glucose	Ammonium	Phosphate	L-Sorbose	iAF_EX_glc(e)	iAF_EX_nh4(e)	iAF_EX_pi(e)	EX_cpd00212	0	0
D-Glucose	Ammonium	Phosphate	Urate	iAF_EX_glc(e)	iAF_EX_nh4(e)	iAF_EX_pi(e)	EX_cpd00300	0	0
D-Glucose	Ammonium	Phosphate	arsenate	iAF_EX_glc(e)	iAF_EX_nh4(e)	iAF_EX_pi(e)	EX_cpd01048	0	0
D-Glucose	Ammonium	Phosphate	Glycolaldehyde	iAF_EX_glc(e)	iAF_EX_nh4(e)	iAF_EX_pi(e)	EX_cpd00229	0	0
D-Glucose	Ammonium	Phosphate	3-Carboxy-3-hydroxy-4-methylpentanoate	iAF_EX_glc(e)	iAF_EX_nh4(e)	iAF_EX_pi(e)	EX_cpd01646	0	0
D-Glucose	Ammonium	Phosphate	D-Glycerate 2-phosphate	iAF_EX_glc(e)	iAF_EX_nh4(e)	iAF_EX_pi(e)	EX_cpd00482	0	0
D-Glucose	Ammonium	Phosphate	Uranium dioxide	iAF_EX_glc(e)	iAF_EX_nh4(e)	iAF_EX_pi(e)	EX_cpd17037	0	0
D-Glucose	Ammonium	Phosphate	glycogen	iAF_EX_glc(e)	iAF_EX_nh4(e)	iAF_EX_pi(e)	EX_cpd00155	0	0
D-Glucose	Ammonium	Phosphate	ala-L-asp-L	iAF_EX_glc(e)	iAF_EX_nh4(e)	iAF_EX_pi(e)	EX_cpd11593	0	0
D-Glucose	Ammonium	Phosphate	Phosphoarginine	iAF_EX_glc(e)	iAF_EX_nh4(e)	iAF_EX_pi(e)	EX_cpd03535	0	0
D-Glucose	Ammonium	Phosphate	beta-Methylglucoside	iAF_EX_glc(e)	iAF_EX_nh4(e)	iAF_EX_pi(e)	EX_cpd15585	0	0
D-Glucose	Ammonium	Phosphate	Phenylacetic acid	iAF_EX_glc(e)	iAF_EX_nh4(e)	iAF_EX_pi(e)	EX_cpd00430	0	0
D-Glucose	Ammonium	Phosphate	BDOH	iAF_EX_glc(e)	iAF_EX_nh4(e)	iAF_EX_pi(e)	EX_cpd01947	0	0
D-Glucose	Ammonium	Phosphate	alpha-Methyl-D-glucoside	iAF_EX_glc(e)	iAF_EX_nh4(e)	iAF_EX_pi(e)	EX_cpd15584	0	0
D-Glucose	Ammonium	Phosphate	Dephospho-CoA	iAF_EX_glc(e)	iAF_EX_nh4(e)	iAF_EX_pi(e)	EX_cpd00655	0	0
D-Glucose	Ammonium	Phosphate	5-Methylthioadenosine	iAF_EX_glc(e)	iAF_EX_nh4(e)	iAF_EX_pi(e)	EX_cpd00147	0	3.31861
D-Glucose	Ammonium	Phosphate	D-Aspartate	iAF_EX_glc(e)	iAF_EX_nh4(e)	iAF_EX_pi(e)	EX_cpd00320	0	0
D-Glucose	Ammonium	Phosphate	Xylitol	iAF_EX_glc(e)	iAF_EX_nh4(e)	iAF_EX_pi(e)	EX_cpd00306	0	0
D-Glucose	Ammonium	Phosphate	Pyridoxal	iAF_EX_glc(e)	iAF_EX_nh4(e)	iAF_EX_pi(e)	EX_cpd00215	0	0
D-Glucose	Ammonium	Phosphate	Diphosphate	iAF_EX_glc(e)	iAF_EX_nh4(e)	iAF_EX_pi(e)	EX_cpd00012	0	0
D-Glucose	Ammonium	Phosphate	Isoleucine	iAF_EX_glc(e)	iAF_EX_nh4(e)	iAF_EX_pi(e)	EX_cpd15139	0	0
D-Glucose	Ammonium	Phosphate	Phosphoenolpyruvate	iAF_EX_glc(e)	iAF_EX_nh4(e)	iAF_EX_pi(e)	EX_cpd00061	0	0
D-Glucose	Ammonium	Phosphate	5-Amino-4-oxopentanoate	iAF_EX_glc(e)	iAF_EX_nh4(e)	iAF_EX_pi(e)	EX_cpd00338	0	0
D-Glucose	Ammonium	Phosphate	gly-asn-L	iAF_EX_glc(e)	iAF_EX_nh4(e)	iAF_EX_pi(e)	EX_cpd11581	0	0
D-Glucose	Ammonium	Phosphate	7,8-Diaminononanoate	iAF_EX_glc(e)	iAF_EX_nh4(e)	iAF_EX_pi(e)	EX_cpd00764	0	0
D-Glucose	Ammonium	Phosphate	Dextrin	iAF_EX_glc(e)	iAF_EX_nh4(e)	iAF_EX_pi(e)	EX_cpd11594	0	0
D-Glucose	Ammonium	Phosphate	4-Hydroxybenzoate	iAF_EX_glc(e)	iAF_EX_nh4(e)	iAF_EX_pi(e)	EX_cpd00136	0	0
D-Glucose	Ammonium	Phosphate	D-Glutamate	iAF_EX_glc(e)	iAF_EX_nh4(e)	iAF_EX_pi(e)	EX_cpd00186	0	0
D-Glucose	Ammonium	Phosphate	Glucosaminate	iAF_EX_glc(e)	iAF_EX_nh4(e)	iAF_EX_pi(e)	EX_cpd02351	0	0
D-Glucose	Ammonium	Phosphate	4-Hydroxy-benzyl alcohol	iAF_EX_glc(e)	iAF_EX_nh4(e)	iAF_EX_pi(e)	EX_cpd15378	0	0
D-Glucose	Ammonium	Phosphate	3,4-dihydroxy-2-butanone 4-phosphate	iAF_EX_glc(e)	iAF_EX_nh4(e)	iAF_EX_pi(e)	EX_cpd11225	0	0
D-Glucose	Ammonium	Phosphate	D-Lyxitol	iAF_EX_glc(e)	iAF_EX_nh4(e)	iAF_EX_pi(e)	EX_cpd01307	0	0
D-Glucose	Ammonium	Phosphate	Phosphocholine	iAF_EX_glc(e)	iAF_EX_nh4(e)	iAF_EX_pi(e)	EX_cpd00457	0	0
D-Glucose	Ammonium	Phosphate	3',5'-Cyclic CMP	iAF_EX_glc(e)	iAF_EX_nh4(e)	iAF_EX_pi(e)	EX_cpd00696	0	0
D-Glucose	Ammonium	Phosphate	Ala-Leu	iAF_EX_glc(e)	iAF_EX_nh4(e)	iAF_EX_pi(e)	EX_cpd11583	0	0
D-Glucose	Ammonium	Phosphate	Phenethyl acetate	iAF_EX_glc(e)	iAF_EX_nh4(e)	iAF_EX_pi(e)	EX_cpd09075	0	0
D-Glucose	Ammonium	Phosphate	Carbamoyl phosphate	iAF_EX_glc(e)	iAF_EX_nh4(e)	iAF_EX_pi(e)	EX_cpd00146	0	0
D-Glucose	Ammonium	Phosphate	Methanamine	iAF_EX_glc(e)	iAF_EX_nh4(e)	iAF_EX_pi(e)	EX_cpd00187	0	0
D-Glucose	Ammonium	Phosphate	Hypotaurine	iAF_EX_glc(e)	iAF_EX_nh4(e)	iAF_EX_pi(e)	EX_cpd00406	0	1.85121
D-Glucose	Ammonium	Phosphate	3-Hydroxyisobutyrate	iAF_EX_glc(e)	iAF_EX_nh4(e)	iAF_EX_pi(e)	EX_cpd00876	0	0
D-Glucose	Ammonium	Phosphate	Formamide	iAF_EX_glc(e)	iAF_EX_nh4(e)	iAF_EX_pi(e)	EX_cpd00378	0	0
D-Glucose	Ammonium	Phosphate	Acetamide	iAF_EX_glc(e)	iAF_EX_nh4(e)	iAF_EX_pi(e)	EX_cpd03734	0	0
D-Glucose	Ammonium	Phosphate	Histidine	iAF_EX_glc(e)	iAF_EX_nh4(e)	iAF_EX_pi(e)	EX_cpd00572	0	0
D-Glucose	Ammonium	Phosphate	Biuret	iAF_EX_glc(e)	iAF_EX_nh4(e)	iAF_EX_pi(e)	EX_cpd03963	0	0
D-Glucose	Ammonium	Phosphate	dGTP	iAF_EX_glc(e)	iAF_EX_nh4(e)	iAF_EX_pi(e)	EX_cpd00241	0	0
D-Glucose	Ammonium	Phosphate	5-Aminopentanoate	iAF_EX_glc(e)	iAF_EX_nh4(e)	iAF_EX_pi(e)	EX_cpd00339	0	0
D-Glucose	Ammonium	Phosphate	4-Hydroxybutanoate	iAF_EX_glc(e)	iAF_EX_nh4(e)	iAF_EX_pi(e)	EX_cpd00728	0	0
D-Glucose	Ammonium	Phosphate	3-Sulfino-L-alanine	iAF_EX_glc(e)	iAF_EX_nh4(e)	iAF_EX_pi(e)	EX_cpd00467	0	0
D-Glucose	Ammonium	Phosphate	S-Ribosyl-L-homocysteine	iAF_EX_glc(e)	iAF_EX_nh4(e)	iAF_EX_pi(e)	EX_cpd02227	0	1.85459
D-Glucose	Ammonium	Phosphate	L-Gulonolactone	iAF_EX_glc(e)	iAF_EX_nh4(e)	iAF_EX_pi(e)	EX_cpd00765	0	0
D-Glucose	Ammonium	Phosphate	(S)-3-Methyl-2-oxopentanoate	iAF_EX_glc(e)	iAF_EX_nh4(e)	iAF_EX_pi(e)	EX_cpd00508	0	0
D-Glucose	Ammonium	Phosphate	Coenzyme A	iAF_EX_glc(e)	iAF_EX_nh4(e)	iAF_EX_pi(e)	EX_cpd00010	0	0
D-Glucose	Ammonium	Phosphate	Citraconate	iAF_EX_glc(e)	iAF_EX_nh4(e)	iAF_EX_pi(e)	EX_cpd01502	0	0
D-Glucose	Ammonium	Phosphate	Nicotinamide adenine dinucleotide phosphate	iAF_EX_glc(e)	iAF_EX_nh4(e)	iAF_EX_pi(e)	EX_cpd00006	0	0
D-Glucose	Ammonium	Phosphate	4-Methyl-2-oxopentanoate	iAF_EX_glc(e)	iAF_EX_nh4(e)	iAF_EX_pi(e)	EX_cpd00200	0	0
D-Glucose	Ammonium	Phosphate	D-O-Phosphoserine	iAF_EX_glc(e)	iAF_EX_nh4(e)	iAF_EX_pi(e)	EX_cpd01665	0	0
D-Glucose	Ammonium	Phosphate	Tryptophol	iAF_EX_glc(e)	iAF_EX_nh4(e)	iAF_EX_pi(e)	EX_cpd00704	0	0
D-Glucose	Ammonium	Phosphate	Ursin	iAF_EX_glc(e)	iAF_EX_nh4(e)	iAF_EX_pi(e)	EX_cpd03696	0	0
D-Glucose	Ammonium	Phosphate	Hydroquinone	iAF_EX_glc(e)	iAF_EX_nh4(e)	iAF_EX_pi(e)	EX_cpd00415	0	0
D-Glucose	Ammonium	Phosphate	L-Citrulline	iAF_EX_glc(e)	iAF_EX_nh4(e)	iAF_EX_pi(e)	EX_cpd00274	0	0
D-Glucose	Ammonium	Phosphate	2-Hydroxybutyrate	iAF_EX_glc(e)	iAF_EX_nh4(e)	iAF_EX_pi(e)	EX_cpd03561	0	0
D-Glucose	Ammonium	Phosphate	Octopamine	iAF_EX_glc(e)	iAF_EX_nh4(e)	iAF_EX_pi(e)	EX_cpd02599	0	0
D-Glucose	Ammonium	Phosphate	Uranyl	iAF_EX_glc(e)	iAF_EX_nh4(e)	iAF_EX_pi(e)	EX_cpd17038	0	0
D-Glucose	Ammonium	Phosphate	dATP	iAF_EX_glc(e)	iAF_EX_nh4(e)	iAF_EX_pi(e)	EX_cpd00115	0	0
D-Glucose	Ammonium	Phosphate	Ribitol	iAF_EX_glc(e)	iAF_EX_nh4(e)	iAF_EX_pi(e)	EX_cpd00366	0	0
D-Glucose	Ammonium	Phosphate	4-Hydroxyphenylacetate	iAF_EX_glc(e)	iAF_EX_nh4(e)	iAF_EX_pi(e)	EX_cpd00489	0	0
D-Glucose	Ammonium	Phosphate	Palatinose	iAF_EX_glc(e)	iAF_EX_nh4(e)	iAF_EX_pi(e)	EX_cpd01200	0	0
D-Glucose	Ammonium	Phosphate	CELB	iAF_EX_glc(e)	iAF_EX_nh4(e)	iAF_EX_pi(e)	EX_cpd00158	0	0
D-Glucose	Ammonium	Phosphate	Fosfonet	iAF_EX_glc(e)	iAF_EX_nh4(e)	iAF_EX_pi(e)	EX_cpd03385	0	0
D-Glucose	Ammonium	Phosphate	Co3+	iAF_EX_glc(e)	iAF_EX_nh4(e)	iAF_EX_pi(e)	EX_cpd17005	0	0
D-Glucose	Ammonium	Phosphate	5'-Deoxyadenosine	iAF_EX_glc(e)	iAF_EX_nh4(e)	iAF_EX_pi(e)	EX_cpd03091	0	0
D-Glucose	Ammonium	Phosphate	L-Cysteate	iAF_EX_glc(e)	iAF_EX_nh4(e)	iAF_EX_pi(e)	EX_cpd00395	0	1.85459
D-Glucose	Ammonium	Phosphate	Riboflavin	iAF_EX_glc(e)	iAF_EX_nh4(e)	iAF_EX_pi(e)	EX_cpd00220	0	0
D-Glucose	Ammonium	Phosphate	Thiamin monophosphate	iAF_EX_glc(e)	iAF_EX_nh4(e)	iAF_EX_pi(e)	EX_cpd00793	0	0
D-Glucose	Ammonium	Phosphate	Urocanate	iAF_EX_glc(e)	iAF_EX_nh4(e)	iAF_EX_pi(e)	EX_cpd00581	0	0
D-Glucose	Ammonium	Phosphate	(S)-2-Acetolactate	iAF_EX_glc(e)	iAF_EX_nh4(e)	iAF_EX_pi(e)	EX_cpd00668	0	0
D-Glucose	Ammonium	Phosphate	S-Adenosyl-L-methionine	iAF_EX_glc(e)	iAF_EX_nh4(e)	iAF_EX_pi(e)	EX_cpd00017	0	4.26889
D-Glucose	Ammonium	Phosphate	2-Dehydro-D-gluconate	iAF_EX_glc(e)	iAF_EX_nh4(e)	iAF_EX_pi(e)	EX_cpd00480	0	0
D-Glucose	Ammonium	Phosphate	Trimetaphosphate	iAF_EX_glc(e)	iAF_EX_nh4(e)	iAF_EX_pi(e)	EX_cpd01622	0	0
D-Glucose	Ammonium	Phosphate	Cysteine	iAF_EX_glc(e)	iAF_EX_nh4(e)	iAF_EX_pi(e)	EX_cpd00547	0	1.85459
D-Glucose	Ammonium	Phosphate	Oxalate	iAF_EX_glc(e)	iAF_EX_nh4(e)	iAF_EX_pi(e)	EX_cpd00180	0	0
D-Glucose	Ammonium	Phosphate	ala-L-Thr-L	iAF_EX_glc(e)	iAF_EX_nh4(e)	iAF_EX_pi(e)	EX_cpd11582	0	0
D-Glucose	Ammonium	Phosphate	chorismate	iAF_EX_glc(e)	iAF_EX_nh4(e)	iAF_EX_pi(e)	EX_cpd00216	0	0
D-Glucose	Ammonium	Phosphate	Spermine	iAF_EX_glc(e)	iAF_EX_nh4(e)	iAF_EX_pi(e)	EX_cpd00558	0	0
D-Glucose	Ammonium	Phosphate	Cysteamine	iAF_EX_glc(e)	iAF_EX_nh4(e)	iAF_EX_pi(e)	EX_cpd01160	0	1.85459
D-Glucose	Ammonium	Phosphate	L-Lyxitol	iAF_EX_glc(e)	iAF_EX_nh4(e)	iAF_EX_pi(e)	EX_cpd00417	0	0
D-Glucose	Ammonium	Phosphate	L-alanylglycine	iAF_EX_glc(e)	iAF_EX_nh4(e)	iAF_EX_pi(e)	EX_cpd11585	0	0
D-Glucose	Ammonium	Phosphate	Hydroxylamine	iAF_EX_glc(e)	iAF_EX_nh4(e)	iAF_EX_pi(e)	EX_cpd00165	0	0
D-Glucose	Ammonium	Phosphate	Pantetheine	iAF_EX_glc(e)	iAF_EX_nh4(e)	iAF_EX_pi(e)	EX_cpd00620	0	2.78189
D-Glucose	Ammonium	Phosphate	Galactose	iAF_EX_glc(e)	iAF_EX_nh4(e)	iAF_EX_pi(e)	EX_cpd01112	0	0
