# Supplementary material for: Adaptive evolution of complex innovations through stepwise metabolic niche expansion
Source: Nat Commun. 2016 May 20;7:11607. doi: 10.1038/ncomms11607 (PMC5411730; doi:10.1038/ncomms11607)
Supplement: Supplementary Dataset 2 — lists the reactions which enable in silico growth in a condition where the E. coli metabolic network cannot grow [file ncomms11607-s3.xlsx]

## Sheet: Description
Supplementary Data 2 lists the reactions which enable in silico growth in a condition where the E. coli metabolic network cannot grow
Carbon	Name of carbon source
Nitrogen	Name of nitrogen source
Phosphorus	Name of phosphorous source
Sulfur	Name of sulfur source
Carbon.exchangeReaction	Exchange reaction in the model defining the carbon source
Nitrogen.exchangeReaction	Exchange reaction in the model defining the nitrogen source
Phosphorus.exchangeReaction	Exchange reaction in the model defining the phosphorous source
Sulfur.exchangeReaction	Exchange reaction in the model defining the sulfur source
Reaction.id	ID of the reaction
Reaction.equation.with.metabolite.ids	Reaction equation containing the SEED metabolite ids
Reaction.equation.with.metabolite.names	Reaction equation containing the names of the metabolites
Reaction.enables.growth.on.its.own.in.a.different.environment	This value is 1 if the reaction enables growth when added to the E. coli model on its own in a condition, 0 otherwise
In.silico.biomass.Ecoli.model.extended.with.reaction	In silico calculated biomass flux for the E. coli network extended with the reaction

## Sheet: Growth enabling reactions
Carbon	Nitrogen	Phosphorus	Sulfur	Carbon.exchangeReaction	Nitrogen.exchangeReaction	Phosphorus.exchangeReaction	Sulfur.exchangeReaction	Reaction.id	Reaction.equation.with.metabolite.ids	Reaction.equation.with.metabolite.names	In.silico.biomass.Ecoli.model.extended.with.reaction
(R)-Propane-1,2-diol	Ammonium	Phosphate	Sulfate	iAF_EX_12ppd_R(e)	iAF_EX_nh4(e)	iAF_EX_pi(e)	iAF_EX_so4(e)	rxn02211	cpd00003[c] + cpd00042[c] + cpd00693[c] <-> cpd00067[c] + cpd00004[c] + cpd02182[c]	Nicotinamide adenine dinucleotide + Reduced glutathione + D-Lactaldehyde <-> H+ + Nicotinamide adenine dinucleotide - reduced + (R)-S-Lactoylglutathione	0.558811
(R)-Propane-1,2-diol	Ammonium	Phosphate	Sulfate	iAF_EX_12ppd_R(e)	iAF_EX_nh4(e)	iAF_EX_pi(e)	iAF_EX_so4(e)	rxn01831	cpd00003[c] + cpd00693[c] <-> cpd00067[c] + cpd00004[c] + cpd00428[c]	Nicotinamide adenine dinucleotide + D-Lactaldehyde <-> H+ + Nicotinamide adenine dinucleotide - reduced + Methylglyoxal	0.558811
(R)-Propane-1,2-diol	Ammonium	Phosphate	Sulfate	iAF_EX_12ppd_R(e)	iAF_EX_nh4(e)	iAF_EX_pi(e)	iAF_EX_so4(e)	rxn01273	cpd00001[c] + cpd00003[c] + cpd00693[c] -> 2 cpd00067[c] + cpd00004[c] + cpd00221[c]	H2O + Nicotinamide adenine dinucleotide + D-Lactaldehyde -> 2 H+ + Nicotinamide adenine dinucleotide - reduced + D-Lactate	0.558811
Adenine	Ammonium	Phosphate	Sulfate	iAF_EX_ade(e)	iAF_EX_nh4(e)	iAF_EX_pi(e)	iAF_EX_so4(e)	rxn05636	cpd00067[e] + cpd00300[e] <-> cpd00067[c] + cpd00300[c]	H+ + Urate <-> H+ + Urate	0.0329784
Adenine	Ammonium	Phosphate	Sulfate	iAF_EX_ade(e)	iAF_EX_nh4(e)	iAF_EX_pi(e)	iAF_EX_so4(e)	rxn05292	cpd10516[e] -> cpd10516[c]	Fe3+ -> Fe3+	0.0137839
Adenine	Ammonium	Phosphate	Sulfate	iAF_EX_ade(e)	iAF_EX_nh4(e)	iAF_EX_pi(e)	iAF_EX_so4(e)	rxn01746	cpd00001[c] + cpd00388[c] <-> cpd00073[c] + cpd00465[c]	H2O + Allantoate <-> Urea + (-)-Ureidoglycolate	0.0508974
Adenine	Ammonium	Phosphate	Sulfate	iAF_EX_ade(e)	iAF_EX_nh4(e)	iAF_EX_pi(e)	iAF_EX_so4(e)	rxn00394	cpd00001[c] + cpd00051[c] -> cpd00064[c] + cpd00073[c]	H2O + L-Arginine -> Ornithine + Urea	0.00671848
Adenine	Ammonium	Phosphate	Sulfate	iAF_EX_ade(e)	iAF_EX_nh4(e)	iAF_EX_pi(e)	iAF_EX_so4(e)	rxn00353	2 cpd00042[c] -> 2 cpd00067[c] + cpd00111[c]	2 Reduced glutathione -> 2 H+ + Oxidized glutathione	0.0137831
Adenine	Ammonium	Phosphate	Sulfate	iAF_EX_ade(e)	iAF_EX_nh4(e)	iAF_EX_pi(e)	iAF_EX_so4(e)	rxn07077	2 cpd00067[c] + cpd00015[c] <-- cpd00982[c]	2 H+ + Flavin adenine dinucleotide oxidized <-- Flavin adenine dinucleotide reduced	0.0433393
Adenine	Ammonium	Phosphate	Sulfate	iAF_EX_ade(e)	iAF_EX_nh4(e)	iAF_EX_pi(e)	iAF_EX_so4(e)	rxn09697	cpd00388[e] <-> cpd00388[c]	Allantoate <-> Allantoate	0.0245335
Adenine	Ammonium	Phosphate	Sulfate	iAF_EX_ade(e)	iAF_EX_nh4(e)	iAF_EX_pi(e)	iAF_EX_so4(e)	rxn10826	cpd00242[e] <-- cpd00242[c]	Bicarbonate <-- Bicarbonate	0.15682
Adenine	Ammonium	Phosphate	Sulfate	iAF_EX_ade(e)	iAF_EX_nh4(e)	iAF_EX_pi(e)	iAF_EX_so4(e)	rxn12519	2 cpd00067[e] + cpd00146[e] <-> 2 cpd00067[c] + cpd00146[c]	2 H+ + Carbamoyl phosphate <-> 2 H+ + Carbamoyl phosphate	0.0163175
Adenine	Ammonium	Phosphate	Sulfate	iAF_EX_ade(e)	iAF_EX_nh4(e)	iAF_EX_pi(e)	iAF_EX_so4(e)	rxn12800	cpd00971[e] + cpd00242[e] <-> cpd00242[c] + cpd00971[c]	Sodium + Bicarbonate <-> Bicarbonate + Sodium	0.189926
Adenine	Ammonium	Phosphate	Sulfate	iAF_EX_ade(e)	iAF_EX_nh4(e)	iAF_EX_pi(e)	iAF_EX_so4(e)	rxn12950	cpd00004[c] -> cpd00067[c] + cpd00003[c]	Nicotinamide adenine dinucleotide - reduced -> H+ + Nicotinamide adenine dinucleotide	0.0433393
Adenine	Ammonium	Phosphate	Sulfate	iAF_EX_ade(e)	iAF_EX_nh4(e)	iAF_EX_pi(e)	iAF_EX_so4(e)	rxn12951	cpd00005[c] -> cpd00067[c] + cpd00006[c]	Nicotinamide adenine dinucleotide phosphate - reduced -> H+ + Nicotinamide adenine dinucleotide phosphate	0.0137831
Allantoin	Ammonium	Phosphate	Sulfate	iAF_EX_alltn(e)	iAF_EX_nh4(e)	iAF_EX_pi(e)	iAF_EX_so4(e)	rxn01746	cpd00001[c] + cpd00388[c] <-> cpd00073[c] + cpd00465[c]	H2O + Allantoate <-> Urea + (-)-Ureidoglycolate	0.0769311
Allantoin	Ammonium	Phosphate	Sulfate	iAF_EX_alltn(e)	iAF_EX_nh4(e)	iAF_EX_pi(e)	iAF_EX_so4(e)	rxn09697	cpd00388[e] <-> cpd00388[c]	Allantoate <-> Allantoate	0.0248647
Allantoin	Ammonium	Phosphate	Sulfate	iAF_EX_alltn(e)	iAF_EX_nh4(e)	iAF_EX_pi(e)	iAF_EX_so4(e)	rxn10826	cpd00242[e] <-- cpd00242[c]	Bicarbonate <-- Bicarbonate	0.110548
Allantoin	Ammonium	Phosphate	Sulfate	iAF_EX_alltn(e)	iAF_EX_nh4(e)	iAF_EX_pi(e)	iAF_EX_so4(e)	rxn12519	2 cpd00067[e] + cpd00146[e] <-> 2 cpd00067[c] + cpd00146[c]	2 H+ + Carbamoyl phosphate <-> 2 H+ + Carbamoyl phosphate	0.015957
Allantoin	Ammonium	Phosphate	Sulfate	iAF_EX_alltn(e)	iAF_EX_nh4(e)	iAF_EX_pi(e)	iAF_EX_so4(e)	rxn12800	cpd00971[e] + cpd00242[e] <-> cpd00242[c] + cpd00971[c]	Sodium + Bicarbonate <-> Bicarbonate + Sodium	0.138653
ethanesulfonate	Ammonium	Phosphate	Sulfate	iAF_EX_ethso3(e)	iAF_EX_nh4(e)	iAF_EX_pi(e)	iAF_EX_so4(e)	rxn05651	cpd00067[e] + cpd00048[e] <-> cpd00067[c] + cpd00048[c]	H+ + Sulfate <-> H+ + Sulfate	0.00354126
ethanesulfonate	Ammonium	Phosphate	Sulfate	iAF_EX_ethso3(e)	iAF_EX_nh4(e)	iAF_EX_pi(e)	iAF_EX_so4(e)	rxn10604	cpd00067[e] + cpd00081[e] <-> cpd00067[c] + cpd00081[c]	H+ + Sulfite <-> H+ + Sulfite	0.250901
ethanesulfonate	Ammonium	Phosphate	Sulfate	iAF_EX_ethso3(e)	iAF_EX_nh4(e)	iAF_EX_pi(e)	iAF_EX_so4(e)	rxn12369	cpd00067[p] + cpd00048[e] <-> cpd00067[c] + cpd00048[c]	H+ + Sulfate <-> H+ + Sulfate	0.00354126
ethanesulfonate	Ammonium	Phosphate	Sulfate	iAF_EX_ethso3(e)	iAF_EX_nh4(e)	iAF_EX_pi(e)	iAF_EX_so4(e)	rxn12800	cpd00971[e] + cpd00242[e] <-> cpd00242[c] + cpd00971[c]	Sodium + Bicarbonate <-> Bicarbonate + Sodium	0.00705829
Formate	Ammonium	Phosphate	Sulfate	iAF_EX_for(e)	iAF_EX_nh4(e)	iAF_EX_pi(e)	iAF_EX_so4(e)	rxn10826	cpd00242[e] <-- cpd00242[c]	Bicarbonate <-- Bicarbonate	0.00809624
Formate	Ammonium	Phosphate	Sulfate	iAF_EX_for(e)	iAF_EX_nh4(e)	iAF_EX_pi(e)	iAF_EX_so4(e)	rxn12519	2 cpd00067[e] + cpd00146[e] <-> 2 cpd00067[c] + cpd00146[c]	2 H+ + Carbamoyl phosphate <-> 2 H+ + Carbamoyl phosphate	0.00330423
Formate	Ammonium	Phosphate	Sulfate	iAF_EX_for(e)	iAF_EX_nh4(e)	iAF_EX_pi(e)	iAF_EX_so4(e)	rxn12800	cpd00971[e] + cpd00242[e] <-> cpd00242[c] + cpd00971[c]	Sodium + Bicarbonate <-> Bicarbonate + Sodium	0.00965149
Guanine	Ammonium	Phosphate	Sulfate	iAF_EX_gua(e)	iAF_EX_nh4(e)	iAF_EX_pi(e)	iAF_EX_so4(e)	rxn01746	cpd00001[c] + cpd00388[c] <-> cpd00073[c] + cpd00465[c]	H2O + Allantoate <-> Urea + (-)-Ureidoglycolate	0.00391442
Guanine	Ammonium	Phosphate	Sulfate	iAF_EX_gua(e)	iAF_EX_nh4(e)	iAF_EX_pi(e)	iAF_EX_so4(e)	rxn10826	cpd00242[e] <-- cpd00242[c]	Bicarbonate <-- Bicarbonate	0.109752
Guanine	Ammonium	Phosphate	Sulfate	iAF_EX_gua(e)	iAF_EX_nh4(e)	iAF_EX_pi(e)	iAF_EX_so4(e)	rxn12800	cpd00971[e] + cpd00242[e] <-> cpd00242[c] + cpd00971[c]	Sodium + Bicarbonate <-> Bicarbonate + Sodium	0.144317
L-Homoserine	Ammonium	Phosphate	Sulfate	iAF_EX_hom_L(e)	iAF_EX_nh4(e)	iAF_EX_pi(e)	iAF_EX_so4(e)	rxn05684	cpd00067[e] + cpd00227[e] <-> cpd00067[c] + cpd00227[c]	H+ + L-Homoserine <-> H+ + L-Homoserine	0.597044
myo-Inositol	Ammonium	Phosphate	Sulfate	iAF_EX_inost(e)	iAF_EX_nh4(e)	iAF_EX_pi(e)	iAF_EX_so4(e)	rxn00880	cpd00007[c] + cpd00121[c] -> cpd00001[c] + cpd00067[c] + cpd00164[c]	O2 + myo-Inositol -> H2O + H+ + D-Glucuronate	0.767435
Isethionic acid	Ammonium	Phosphate	Sulfate	iAF_EX_isetac(e)	iAF_EX_nh4(e)	iAF_EX_pi(e)	iAF_EX_so4(e)	rxn10604	cpd00067[e] + cpd00081[e] <-> cpd00067[c] + cpd00081[c]	H+ + Sulfite <-> H+ + Sulfite	0.151829
myo-Inositol hexakisphosphate	Ammonium	Phosphate	Sulfate	iAF_EX_minohp(e)	iAF_EX_nh4(e)	iAF_EX_pi(e)	iAF_EX_so4(e)	rxn00880	cpd00007[c] + cpd00121[c] -> cpd00001[c] + cpd00067[c] + cpd00164[c]	O2 + myo-Inositol -> H2O + H+ + D-Glucuronate	0.767435
methanesulfonate	Ammonium	Phosphate	Sulfate	iAF_EX_mso3(e)	iAF_EX_nh4(e)	iAF_EX_pi(e)	iAF_EX_so4(e)	rxn10604	cpd00067[e] + cpd00081[e] <-> cpd00067[c] + cpd00081[c]	H+ + Sulfite <-> H+ + Sulfite	0.00201985
NMN	Ammonium	Phosphate	Sulfate	iAF_EX_nmn(e)	iAF_EX_nh4(e)	iAF_EX_pi(e)	iAF_EX_so4(e)	rxn05310	cpd00218[e] <-> cpd00218[c]	Nicotinate <-> Nicotinate	0.842738
NMN	Ammonium	Phosphate	Sulfate	iAF_EX_nmn(e)	iAF_EX_nh4(e)	iAF_EX_pi(e)	iAF_EX_so4(e)	rxn10867	cpd00133[e] <-> cpd00133[c]	Nicotinamide <-> Nicotinamide	0.842738
L-Phenylalanine	Ammonium	Phosphate	Sulfate	iAF_EX_phe_L(e)	iAF_EX_nh4(e)	iAF_EX_pi(e)	iAF_EX_so4(e)	rxn00495	cpd00066[c] -> cpd00013[c] + cpd00333[c]	L-Phenylalanine -> Ammonium + trans-Cinnamate	1.20185
Shikimate	Ammonium	Phosphate	Sulfate	iAF_EX_skm(e)	iAF_EX_nh4(e)	iAF_EX_pi(e)	iAF_EX_so4(e)	rxn00495	cpd00066[c] -> cpd00013[c] + cpd00333[c]	L-Phenylalanine -> Ammonium + trans-Cinnamate	0.608199
sulfoacetate	Ammonium	Phosphate	Sulfate	iAF_EX_sulfac(e)	iAF_EX_nh4(e)	iAF_EX_pi(e)	iAF_EX_so4(e)	rxn10604	cpd00067[e] + cpd00081[e] <-> cpd00067[c] + cpd00081[c]	H+ + Sulfite <-> H+ + Sulfite	0.0471194
Xanthine	Ammonium	Phosphate	Sulfate	iAF_EX_xan(e)	iAF_EX_nh4(e)	iAF_EX_pi(e)	iAF_EX_so4(e)	rxn05636	cpd00067[e] + cpd00300[e] <-> cpd00067[c] + cpd00300[c]	H+ + Urate <-> H+ + Urate	0.0478588
Xanthine	Ammonium	Phosphate	Sulfate	iAF_EX_xan(e)	iAF_EX_nh4(e)	iAF_EX_pi(e)	iAF_EX_so4(e)	rxn04952	cpd00001[c] + cpd00003[c] + cpd00041[c] <-> cpd00067[c] + cpd00004[c] + cpd00013[c] + cpd00032[c]	H2O + Nicotinamide adenine dinucleotide + L-Aspartate <-> H+ + Nicotinamide adenine dinucleotide - reduced + Ammonium + Oxaloacetate	0.00420034
Xanthine	Ammonium	Phosphate	Sulfate	iAF_EX_xan(e)	iAF_EX_nh4(e)	iAF_EX_pi(e)	iAF_EX_so4(e)	rxn04662	cpd00003[c] + cpd00383[c] <-> cpd00067[c] + cpd00004[c] + cpd01716[c]	Nicotinamide adenine dinucleotide + Shikimate <-> H+ + Nicotinamide adenine dinucleotide - reduced + 3-Dehydroshikimate	0.00420034
Xanthine	Ammonium	Phosphate	Sulfate	iAF_EX_xan(e)	iAF_EX_nh4(e)	iAF_EX_pi(e)	iAF_EX_so4(e)	rxn03954	cpd00006[c] + cpd00573[c] <-> cpd00067[c] + cpd00005[c] + cpd00781[c]	Nicotinamide adenine dinucleotide phosphate + L-Idonate <-> H+ + Nicotinamide adenine dinucleotide phosphate - reduced + 5-Dehydro-D-gluconate	0.00420034
Xanthine	Ammonium	Phosphate	Sulfate	iAF_EX_xan(e)	iAF_EX_nh4(e)	iAF_EX_pi(e)	iAF_EX_so4(e)	rxn01912	cpd00006[c] + cpd00473[c] <-> cpd00067[c] + cpd00005[c] + cpd02784[c]	Nicotinamide adenine dinucleotide phosphate + 3-Dehydro-L-gulonate <-> H+ + Nicotinamide adenine dinucleotide phosphate - reduced + 2,3-Dioxo-L-gulonate	0.00420034
Xanthine	Ammonium	Phosphate	Sulfate	iAF_EX_xan(e)	iAF_EX_nh4(e)	iAF_EX_pi(e)	iAF_EX_so4(e)	rxn01746	cpd00001[c] + cpd00388[c] <-> cpd00073[c] + cpd00465[c]	H2O + Allantoate <-> Urea + (-)-Ureidoglycolate	0.0702629
Xanthine	Ammonium	Phosphate	Sulfate	iAF_EX_xan(e)	iAF_EX_nh4(e)	iAF_EX_pi(e)	iAF_EX_so4(e)	rxn01617	cpd00453[c] + cpd00006[c] <-> cpd00067[c] + cpd00005[c] + cpd00334[c]	(S)-Propane-1,2-diol + Nicotinamide adenine dinucleotide phosphate <-> H+ + Nicotinamide adenine dinucleotide phosphate - reduced + L-Lactaldehyde	0.00420034
Xanthine	Ammonium	Phosphate	Sulfate	iAF_EX_xan(e)	iAF_EX_nh4(e)	iAF_EX_pi(e)	iAF_EX_so4(e)	rxn01573	cpd00001[c] + cpd00003[c] + cpd00322[c] <-> cpd00067[c] + cpd00004[c] + cpd00013[c] + cpd00508[c]	H2O + Nicotinamide adenine dinucleotide + L-Isoleucine <-> H+ + Nicotinamide adenine dinucleotide - reduced + Ammonium + (S)-3-Methyl-2-oxopentanoate	0.00420034
Xanthine	Ammonium	Phosphate	Sulfate	iAF_EX_xan(e)	iAF_EX_nh4(e)	iAF_EX_pi(e)	iAF_EX_so4(e)	rxn01328	cpd00006[c] + cpd00491[c] <-> cpd00067[c] + cpd00005[c] + cpd00235[c]	Nicotinamide adenine dinucleotide phosphate + D-Mannitol 1-phosphate <-> H+ + Nicotinamide adenine dinucleotide phosphate - reduced + D-Mannose 6-phosphate	0.00420034
Xanthine	Ammonium	Phosphate	Sulfate	iAF_EX_xan(e)	iAF_EX_nh4(e)	iAF_EX_pi(e)	iAF_EX_so4(e)	rxn01301	cpd00003[c] + cpd00227[c] <-> cpd00067[c] + cpd00004[c] + cpd00346[c]	Nicotinamide adenine dinucleotide + L-Homoserine <-> H+ + Nicotinamide adenine dinucleotide - reduced + L-Aspartate 4-semialdehyde	0.00420034
Xanthine	Ammonium	Phosphate	Sulfate	iAF_EX_xan(e)	iAF_EX_nh4(e)	iAF_EX_pi(e)	iAF_EX_so4(e)	rxn01281	cpd00006[c] + cpd00223[c] <-> cpd00067[c] + cpd00005[c] + cpd00843[c]	Nicotinamide adenine dinucleotide phosphate + (R)-Glycerate <-> H+ + Nicotinamide adenine dinucleotide phosphate - reduced + 2-Hydroxy-3-oxopropanoate	0.00420034
Xanthine	Ammonium	Phosphate	Sulfate	iAF_EX_xan(e)	iAF_EX_nh4(e)	iAF_EX_pi(e)	iAF_EX_so4(e)	rxn01277	cpd00222[c] + cpd00006[c] <-> cpd00067[c] + cpd00480[c] + cpd00005[c]	D-Gluconate + Nicotinamide adenine dinucleotide phosphate <-> H+ + 2-Dehydro-D-gluconate + Nicotinamide adenine dinucleotide phosphate - reduced	0.00420034
Xanthine	Ammonium	Phosphate	Sulfate	iAF_EX_xan(e)	iAF_EX_nh4(e)	iAF_EX_pi(e)	iAF_EX_so4(e)	rxn01276	cpd00222[c] + cpd00003[c] <-> cpd00067[c] + cpd00004[c] + cpd00781[c]	D-Gluconate + Nicotinamide adenine dinucleotide <-> H+ + Nicotinamide adenine dinucleotide - reduced + 5-Dehydro-D-gluconate	0.00420034
Xanthine	Ammonium	Phosphate	Sulfate	iAF_EX_xan(e)	iAF_EX_nh4(e)	iAF_EX_pi(e)	iAF_EX_so4(e)	rxn01045	cpd00001[c] + cpd00003[c] + cpd00156[c] <-> cpd00067[c] + cpd00004[c] + cpd00013[c] + cpd00123[c]	H2O + Nicotinamide adenine dinucleotide + L-Valine <-> H+ + Nicotinamide adenine dinucleotide - reduced + Ammonium + 3-Methyl-2-oxobutanoate	0.00420034
Xanthine	Ammonium	Phosphate	Sulfate	iAF_EX_xan(e)	iAF_EX_nh4(e)	iAF_EX_pi(e)	iAF_EX_so4(e)	rxn01013	cpd00006[c] + cpd00223[c] <-> cpd00067[c] + cpd00005[c] + cpd00145[c]	Nicotinamide adenine dinucleotide phosphate + (R)-Glycerate <-> H+ + Nicotinamide adenine dinucleotide phosphate - reduced + Hydroxypyruvate	0.00420034
Xanthine	Ammonium	Phosphate	Sulfate	iAF_EX_xan(e)	iAF_EX_nh4(e)	iAF_EX_pi(e)	iAF_EX_so4(e)	rxn00906	cpd00003[c] + cpd00125[c] <-> cpd00004[c] + cpd00347[c]	Nicotinamide adenine dinucleotide + 5,10-Methylenetetrahydrofolate <-> Nicotinamide adenine dinucleotide - reduced + 5,10-Methenyltetrahydrofolate	0.00420034
Xanthine	Ammonium	Phosphate	Sulfate	iAF_EX_xan(e)	iAF_EX_nh4(e)	iAF_EX_pi(e)	iAF_EX_so4(e)	rxn00765	cpd00006[c] + cpd00100[c] <-> cpd00067[c] + cpd00005[c] + cpd00448[c]	Nicotinamide adenine dinucleotide phosphate + Glycerol <-> H+ + Nicotinamide adenine dinucleotide phosphate - reduced + D-Glyceraldehyde	0.00420034
Xanthine	Ammonium	Phosphate	Sulfate	iAF_EX_xan(e)	iAF_EX_nh4(e)	iAF_EX_pi(e)	iAF_EX_so4(e)	rxn00684	cpd00003[c] + cpd00087[c] <-> cpd00067[c] + cpd00004[c] + cpd00330[c]	Nicotinamide adenine dinucleotide + 5,6,7,8-Tetrahydrofolate <-> H+ + Nicotinamide adenine dinucleotide - reduced + 7,8-Dihydrofolate	0.00420034
Xanthine	Ammonium	Phosphate	Sulfate	iAF_EX_xan(e)	iAF_EX_nh4(e)	iAF_EX_pi(e)	iAF_EX_so4(e)	rxn00616	cpd00015[c] + cpd00080[c] <-> cpd00982[c] + cpd00095[c]	Flavin adenine dinucleotide oxidized + Glycerol 3-phosphate <-> Flavin adenine dinucleotide reduced + Dihydroxyacetone phosphate	0.00420034
Xanthine	Ammonium	Phosphate	Sulfate	iAF_EX_xan(e)	iAF_EX_nh4(e)	iAF_EX_pi(e)	iAF_EX_so4(e)	rxn00611	cpd00003[c] + cpd00080[c] <-> cpd00067[c] + cpd00004[c] + cpd00095[c]	Nicotinamide adenine dinucleotide + Glycerol 3-phosphate <-> H+ + Nicotinamide adenine dinucleotide - reduced + Dihydroxyacetone phosphate	0.00420034
Xanthine	Ammonium	Phosphate	Sulfate	iAF_EX_xan(e)	iAF_EX_nh4(e)	iAF_EX_pi(e)	iAF_EX_so4(e)	rxn00603	cpd00006[c] + cpd00804[c] <-> cpd00067[c] + cpd00005[c] + cpd00079[c]	Nicotinamide adenine dinucleotide phosphate + D-Sorbitol 6-phosphate <-> H+ + Nicotinamide adenine dinucleotide phosphate - reduced + D-Glucose 6-phosphate	0.00420034
Xanthine	Ammonium	Phosphate	Sulfate	iAF_EX_xan(e)	iAF_EX_nh4(e)	iAF_EX_pi(e)	iAF_EX_so4(e)	rxn00536	cpd00006[c] + cpd00363[c] <-> cpd00067[c] + cpd00005[c] + cpd00071[c]	Nicotinamide adenine dinucleotide phosphate + Ethanol <-> H+ + Nicotinamide adenine dinucleotide phosphate - reduced + Acetaldehyde	0.00420034
Xanthine	Ammonium	Phosphate	Sulfate	iAF_EX_xan(e)	iAF_EX_nh4(e)	iAF_EX_pi(e)	iAF_EX_so4(e)	rxn00487	cpd00001[c] + cpd00003[c] + cpd00066[c] <-> cpd00067[c] + cpd00004[c] + cpd00013[c] + cpd00143[c]	H2O + Nicotinamide adenine dinucleotide + L-Phenylalanine <-> H+ + Nicotinamide adenine dinucleotide - reduced + Ammonium + Phenylpyruvate	0.00420034
Xanthine	Ammonium	Phosphate	Sulfate	iAF_EX_xan(e)	iAF_EX_nh4(e)	iAF_EX_pi(e)	iAF_EX_so4(e)	rxn00324	cpd00006[c] + cpd00139[c] <-> cpd00067[c] + cpd00005[c] + cpd00040[c]	Nicotinamide adenine dinucleotide phosphate + Glycolate <-> H+ + Nicotinamide adenine dinucleotide phosphate - reduced + Glyoxylate	0.00420036
Xanthine	Ammonium	Phosphate	Sulfate	iAF_EX_xan(e)	iAF_EX_nh4(e)	iAF_EX_pi(e)	iAF_EX_so4(e)	rxn00278	cpd00001[c] + cpd00003[c] + cpd00035[c] <-> cpd00067[c] + cpd00004[c] + cpd00013[c] + cpd00020[c]	H2O + Nicotinamide adenine dinucleotide + L-Alanine <-> H+ + Nicotinamide adenine dinucleotide - reduced + Ammonium + Pyruvate	0.00420034
Xanthine	Ammonium	Phosphate	Sulfate	iAF_EX_xan(e)	iAF_EX_nh4(e)	iAF_EX_pi(e)	iAF_EX_so4(e)	rxn00249	cpd00006[c] + cpd00130[c] <-> cpd00067[c] + cpd00005[c] + cpd00032[c]	Nicotinamide adenine dinucleotide phosphate + L-Malate <-> H+ + Nicotinamide adenine dinucleotide phosphate - reduced + Oxaloacetate	0.00420034
Xanthine	Ammonium	Phosphate	Sulfate	iAF_EX_xan(e)	iAF_EX_nh4(e)	iAF_EX_pi(e)	iAF_EX_so4(e)	rxn00182	cpd00001[c] + cpd00003[c] + cpd00023[c] <-> cpd00067[c] + cpd00004[c] + cpd00013[c] + cpd00024[c]	H2O + Nicotinamide adenine dinucleotide + L-Glutamate <-> H+ + Nicotinamide adenine dinucleotide - reduced + Ammonium + 2-Oxoglutarate	0.00420034
Xanthine	Ammonium	Phosphate	Sulfate	iAF_EX_xan(e)	iAF_EX_nh4(e)	iAF_EX_pi(e)	iAF_EX_so4(e)	rxn00070	cpd00003[c] + 2 cpd00042[c] <-> cpd00067[c] + cpd00004[c] + cpd00111[c]	Nicotinamide adenine dinucleotide + 2 Reduced glutathione <-> H+ + Nicotinamide adenine dinucleotide - reduced + Oxidized glutathione	0.00420034
Xanthine	Ammonium	Phosphate	Sulfate	iAF_EX_xan(e)	iAF_EX_nh4(e)	iAF_EX_pi(e)	iAF_EX_so4(e)	rxn00066	cpd00067[c] + cpd00004[c] + cpd00025[c] -> 2 cpd00001[c] + cpd00003[c]	H+ + Nicotinamide adenine dinucleotide - reduced + Hydrogen peroxide -> 2 H2O + Nicotinamide adenine dinucleotide	0.00414361
Xanthine	Ammonium	Phosphate	Sulfate	iAF_EX_xan(e)	iAF_EX_nh4(e)	iAF_EX_pi(e)	iAF_EX_so4(e)	rxn07077	2 cpd00067[c] + cpd00015[c] <-- cpd00982[c]	2 H+ + Flavin adenine dinucleotide oxidized <-- Flavin adenine dinucleotide reduced	0.00728717
Xanthine	Ammonium	Phosphate	Sulfate	iAF_EX_xan(e)	iAF_EX_nh4(e)	iAF_EX_pi(e)	iAF_EX_so4(e)	rxn09566	2 cpd00001[c] + 0.5 cpd00007[c] + cpd00013[c] + cpd00215[c] <-- 2 cpd00025[c] + cpd00419[c]	2 H2O + 0.5 O2 + Ammonium + Pyridoxal <-- 2 Hydrogen peroxide + Pyridoxamine	0.0103543
Xanthine	Ammonium	Phosphate	Sulfate	iAF_EX_xan(e)	iAF_EX_nh4(e)	iAF_EX_pi(e)	iAF_EX_so4(e)	rxn09697	cpd00388[e] <-> cpd00388[c]	Allantoate <-> Allantoate	0.0158659
Xanthine	Ammonium	Phosphate	Sulfate	iAF_EX_xan(e)	iAF_EX_nh4(e)	iAF_EX_pi(e)	iAF_EX_so4(e)	rxn10826	cpd00242[e] <-- cpd00242[c]	Bicarbonate <-- Bicarbonate	0.13872
Xanthine	Ammonium	Phosphate	Sulfate	iAF_EX_xan(e)	iAF_EX_nh4(e)	iAF_EX_pi(e)	iAF_EX_so4(e)	rxn10902	cpd00003[c] + cpd00079[c] <-> cpd00067[c] + cpd00004[c] + cpd00911[c]	Nicotinamide adenine dinucleotide + D-Glucose 6-phosphate <-> H+ + Nicotinamide adenine dinucleotide - reduced + 6-phospho-D-glucono-1,5-lactone	0.00420034
Xanthine	Ammonium	Phosphate	Sulfate	iAF_EX_xan(e)	iAF_EX_nh4(e)	iAF_EX_pi(e)	iAF_EX_so4(e)	rxn12519	2 cpd00067[e] + cpd00146[e] <-> 2 cpd00067[c] + cpd00146[c]	2 H+ + Carbamoyl phosphate <-> 2 H+ + Carbamoyl phosphate	0.0137167
Xanthine	Ammonium	Phosphate	Sulfate	iAF_EX_xan(e)	iAF_EX_nh4(e)	iAF_EX_pi(e)	iAF_EX_so4(e)	rxn12800	cpd00971[e] + cpd00242[e] <-> cpd00242[c] + cpd00971[c]	Sodium + Bicarbonate <-> Bicarbonate + Sodium	0.176744
Xanthine	Ammonium	Phosphate	Sulfate	iAF_EX_xan(e)	iAF_EX_nh4(e)	iAF_EX_pi(e)	iAF_EX_so4(e)	rxn12950	cpd00004[c] -> cpd00067[c] + cpd00003[c]	Nicotinamide adenine dinucleotide - reduced -> H+ + Nicotinamide adenine dinucleotide	0.00728717
2-Oxobutanoate	Ammonium	Phosphate	Sulfate	EX_cpd00094	iAF_EX_nh4(e)	iAF_EX_pi(e)	iAF_EX_so4(e)	rxn12522	cpd00067[e] + cpd00094[e] <-> cpd00067[c] + cpd00094[c]	H+ + 2-Oxobutanoate <-> H+ + 2-Oxobutanoate	0.483371
6-Phospho-D-gluconate	Ammonium	Phosphate	Sulfate	EX_cpd00284	iAF_EX_nh4(e)	iAF_EX_pi(e)	iAF_EX_so4(e)	rxn05482	cpd00067[e] + cpd00284[e] <-> cpd00067[c] + cpd00284[c]	H+ + 6-Phospho-D-gluconate <-> H+ + 6-Phospho-D-gluconate	0.920455
Maltoheptaose	Ammonium	Phosphate	Sulfate	EX_cpd15494	iAF_EX_nh4(e)	iAF_EX_pi(e)	iAF_EX_so4(e)	rxn10833	cpd00002[c] + cpd00001[c] + cpd15494[e] -> cpd00008[c] + cpd00067[c] + cpd00009[c] + cpd15494[c]	ATP + H2O + Maltoheptaose -> ADP + H+ + Phosphate + Maltoheptaose	0.927296
3-Phospho-D-glycerate	Ammonium	Phosphate	Sulfate	EX_cpd00169	iAF_EX_nh4(e)	iAF_EX_pi(e)	iAF_EX_so4(e)	rxn05479	cpd00067[e] + cpd00169[e] <-> cpd00067[c] + cpd00169[c]	H+ + 3-Phospho-D-glycerate <-> H+ + 3-Phospho-D-glycerate	0.365013
2-Phosphoglycolate	Ammonium	Phosphate	Sulfate	EX_cpd00727	iAF_EX_nh4(e)	iAF_EX_pi(e)	iAF_EX_so4(e)	rxn05473	cpd00067[e] + cpd00727[e] <-> cpd00067[c] + cpd00727[c]	H+ + 2-Phosphoglycolate <-> H+ + 2-Phosphoglycolate	0.122872
galacturonate	Ammonium	Phosphate	Sulfate	EX_cpd05262	iAF_EX_nh4(e)	iAF_EX_pi(e)	iAF_EX_so4(e)	rxn11100	cpd00067[e] + cpd05262[e] <-> cpd00067[c] + cpd00280[c]	H+ + galacturonate <-> H+ + D-Galacturonate	0.753167
Isocitrate	Ammonium	Phosphate	Sulfate	EX_cpd00260	iAF_EX_nh4(e)	iAF_EX_pi(e)	iAF_EX_so4(e)	rxn05589	cpd00067[e] + cpd00254[e] + cpd00260[e] <-> cpd00067[c] + cpd00260[c] + cpd00254[c]	H+ + magnesium + Isocitrate <-> H+ + Isocitrate + magnesium	0.42807
D-Mannose 1-phosphate	Ammonium	Phosphate	Sulfate	EX_cpd00485	iAF_EX_nh4(e)	iAF_EX_pi(e)	iAF_EX_so4(e)	rxn05609	cpd00067[e] + cpd00485[e] <-> cpd00067[c] + cpd00485[c]	H+ + D-Mannose 1-phosphate <-> H+ + D-Mannose 1-phosphate	0.927296
N-Acetyl-L-glutamate	Ammonium	Phosphate	Sulfate	EX_cpd00477	iAF_EX_nh4(e)	iAF_EX_pi(e)	iAF_EX_so4(e)	rxn12612	2 cpd00067[e] + cpd00477[e] <-> 2 cpd00067[c] + cpd00477[c]	2 H+ + N-Acetyl-L-glutamate <-> 2 H+ + N-Acetyl-L-glutamate	0.713176
Glyoxylate	Ammonium	Phosphate	Sulfate	EX_cpd00040	iAF_EX_nh4(e)	iAF_EX_pi(e)	iAF_EX_so4(e)	rxn05577	cpd00067[e] + cpd00040[e] <-> cpd00067[c] + cpd00040[c]	H+ + Glyoxylate <-> H+ + Glyoxylate	0.0670211
Asparagine	Ammonium	Phosphate	Sulfate	EX_cpd15142	iAF_EX_nh4(e)	iAF_EX_pi(e)	iAF_EX_so4(e)	rxn11321	cpd00067[e] + cpd15142[e] <-> cpd00067[c] + cpd00132[c]	H+ + Asparagine <-> H+ + L-Asparagine	0.298847
Glycolaldehyde	Ammonium	Phosphate	Sulfate	EX_cpd00229	iAF_EX_nh4(e)	iAF_EX_pi(e)	iAF_EX_so4(e)	rxn09680	cpd00229[e] <-> cpd00229[c]	Glycolaldehyde <-> Glycolaldehyde	0.259797
D-Glycerate 2-phosphate	Ammonium	Phosphate	Sulfate	EX_cpd00482	iAF_EX_nh4(e)	iAF_EX_pi(e)	iAF_EX_so4(e)	rxn05474	cpd00067[e] + cpd00482[e] <-> cpd00067[c] + cpd00482[c]	H+ + D-Glycerate 2-phosphate <-> H+ + D-Glycerate 2-phosphate	0.365013
glycogen	Ammonium	Phosphate	Sulfate	EX_cpd00155	iAF_EX_nh4(e)	iAF_EX_pi(e)	iAF_EX_so4(e)	rxn05580	cpd00155[e] <-> cpd00155[c]	glycogen <-> glycogen	0.927296
Phosphoenolpyruvate	Ammonium	Phosphate	Sulfate	EX_cpd00061	iAF_EX_nh4(e)	iAF_EX_pi(e)	iAF_EX_so4(e)	rxn05630	cpd00067[e] + cpd00061[e] <-> cpd00067[c] + cpd00061[c]	H+ + Phosphoenolpyruvate <-> H+ + Phosphoenolpyruvate	0.365013
D-Glutamate	Ammonium	Phosphate	Sulfate	EX_cpd00186	iAF_EX_nh4(e)	iAF_EX_pi(e)	iAF_EX_so4(e)	rxn05672	cpd00067[e] + cpd00186[e] <-> cpd00067[c] + cpd00186[c]	H+ + D-Glutamate <-> H+ + D-Glutamate	0.546352
3-Sulfino-L-alanine	Ammonium	Phosphate	Sulfate	EX_cpd00467	iAF_EX_nh4(e)	iAF_EX_pi(e)	iAF_EX_so4(e)	rxn12567	cpd00067[c] + cpd00467[e] <-> cpd00067[e] + cpd00467[c]	H+ + 3-Sulfino-L-alanine <-> H+ + 3-Sulfino-L-alanine	0.22041
L-Citrulline	Ammonium	Phosphate	Sulfate	EX_cpd00274	iAF_EX_nh4(e)	iAF_EX_pi(e)	iAF_EX_so4(e)	rxn05674	cpd00067[e] + cpd00274[e] <-> cpd00067[c] + cpd00274[c]	H+ + L-Citrulline <-> H+ + L-Citrulline	0.706402
5'-Deoxyadenosine	Ammonium	Phosphate	Sulfate	EX_cpd03091	iAF_EX_nh4(e)	iAF_EX_pi(e)	iAF_EX_so4(e)	rxn13822	cpd03091[c] <-> cpd03091[e]	5'-Deoxyadenosine <-> 5'-Deoxyadenosine	0.00533723
2-Dehydro-D-gluconate	Ammonium	Phosphate	Sulfate	EX_cpd00480	iAF_EX_nh4(e)	iAF_EX_pi(e)	iAF_EX_so4(e)	rxn13790	cpd00006[c] + cpd00222[e] <-> cpd00067[c] + cpd00005[c] + cpd00480[e]	Nicotinamide adenine dinucleotide phosphate + D-Gluconate <-> H+ + Nicotinamide adenine dinucleotide phosphate - reduced + 2-Dehydro-D-gluconate	0.77968
Cysteine	Ammonium	Phosphate	Sulfate	EX_cpd00547	iAF_EX_nh4(e)	iAF_EX_pi(e)	iAF_EX_so4(e)	rxn11324	cpd00067[e] + cpd00547[e] <-> cpd00067[c] + cpd00084[c]	H+ + Cysteine <-> H+ + L-Cysteine	0.311262
Galactose	Ammonium	Phosphate	Sulfate	EX_cpd01112	iAF_EX_nh4(e)	iAF_EX_pi(e)	iAF_EX_so4(e)	rxn11099	cpd00067[e] + cpd01112[e] <-> cpd00067[c] + cpd00108[c]	H+ + Galactose <-> H+ + D-Galactose	0.927296
D-Glucose	L-Homoserine	Phosphate	Sulfate	iAF_EX_glc(e)	iAF_EX_hom_L(e)	iAF_EX_pi(e)	iAF_EX_so4(e)	rxn05684	cpd00067[e] + cpd00227[e] <-> cpd00067[c] + cpd00227[c]	H+ + L-Homoserine <-> H+ + L-Homoserine	0.927296
D-Glucose	L-Isoleucine	Phosphate	Sulfate	iAF_EX_glc(e)	iAF_EX_ile_L(e)	iAF_EX_pi(e)	iAF_EX_so4(e)	rxn11317	cpd00508[c] <-> cpd00508[e]	(S)-3-Methyl-2-oxopentanoate <-> (S)-3-Methyl-2-oxopentanoate	0.927296
D-Glucose	NMN	Phosphate	Sulfate	iAF_EX_glc(e)	iAF_EX_nmn(e)	iAF_EX_pi(e)	iAF_EX_so4(e)	rxn05310	cpd00218[e] <-> cpd00218[c]	Nicotinate <-> Nicotinate	0.927492
D-Glucose	L-Phenylalanine	Phosphate	Sulfate	iAF_EX_glc(e)	iAF_EX_phe_L(e)	iAF_EX_pi(e)	iAF_EX_so4(e)	rxn01003	cpd00067[c] + cpd00143[c] -> cpd00011[c] + cpd00464[c]	H+ + Phenylpyruvate -> CO2 + Phenylacetaldehyde	0.927296
D-Glucose	L-Phenylalanine	Phosphate	Sulfate	iAF_EX_glc(e)	iAF_EX_phe_L(e)	iAF_EX_pi(e)	iAF_EX_so4(e)	rxn00495	cpd00066[c] -> cpd00013[c] + cpd00333[c]	L-Phenylalanine -> Ammonium + trans-Cinnamate	0.927296
D-Glucose	Taurine	Phosphate	Sulfate	iAF_EX_glc(e)	iAF_EX_taur(e)	iAF_EX_pi(e)	iAF_EX_so4(e)	rxn05735	cpd00001[c] + cpd00003[c] + cpd04122[c] -> 2 cpd00067[c] + cpd00004[c] + cpd00033[c]	H2O + Nicotinamide adenine dinucleotide + Aminoacetaldehyde -> 2 H+ + Nicotinamide adenine dinucleotide - reduced + Glycine	0.871605
D-Glucose	Urea	Phosphate	Sulfate	iAF_EX_glc(e)	iAF_EX_urea(e)	iAF_EX_pi(e)	iAF_EX_so4(e)	rxn01746	cpd00001[c] + cpd00388[c] <-> cpd00073[c] + cpd00465[c]	H2O + Allantoate <-> Urea + (-)-Ureidoglycolate	0.961014
D-Glucose	Urea	Phosphate	Sulfate	iAF_EX_glc(e)	iAF_EX_urea(e)	iAF_EX_pi(e)	iAF_EX_so4(e)	rxn00562	cpd00465[c] <-> cpd00073[c] + cpd00040[c]	(-)-Ureidoglycolate <-> Urea + Glyoxylate	0.961014
D-Glucose	Urea	Phosphate	Sulfate	iAF_EX_glc(e)	iAF_EX_urea(e)	iAF_EX_pi(e)	iAF_EX_so4(e)	rxn00101	cpd00001[c] + 2 cpd00067[c] + cpd00073[c] -> cpd00011[c] + 2 cpd00013[c]	H2O + 2 H+ + Urea -> CO2 + 2 Ammonium	0.961014
D-Glucose	L-Valine	Phosphate	Sulfate	iAF_EX_glc(e)	iAF_EX_val_L(e)	iAF_EX_pi(e)	iAF_EX_so4(e)	rxn11316	cpd00123[c] <-> cpd00123[e]	3-Methyl-2-oxobutanoate <-> 3-Methyl-2-oxobutanoate	0.927296
D-Glucose	L-Valine	Phosphate	Sulfate	iAF_EX_glc(e)	iAF_EX_val_L(e)	iAF_EX_pi(e)	iAF_EX_so4(e)	rxn11318	cpd00200[c] <-> cpd00200[e]	4-Methyl-2-oxopentanoate <-> 4-Methyl-2-oxopentanoate	0.882258
D-Glucose	L-Valine	Phosphate	Sulfate	iAF_EX_glc(e)	iAF_EX_val_L(e)	iAF_EX_pi(e)	iAF_EX_so4(e)	rxn13198	cpd01646[c] -> cpd01646[e]	3-Carboxy-3-hydroxy-4-methylpentanoate -> 3-Carboxy-3-hydroxy-4-methylpentanoate	0.830346
D-Glucose	Allantoate	Phosphate	Sulfate	iAF_EX_glc(e)	EX_cpd00388	iAF_EX_pi(e)	iAF_EX_so4(e)	rxn09697	cpd00388[e] <-> cpd00388[c]	Allantoate <-> Allantoate	1.00062
D-Glucose	N-Acetyl-L-glutamate	Phosphate	Sulfate	iAF_EX_glc(e)	EX_cpd00477	iAF_EX_pi(e)	iAF_EX_so4(e)	rxn12612	2 cpd00067[e] + cpd00477[e] <-> 2 cpd00067[c] + cpd00477[c]	2 H+ + N-Acetyl-L-glutamate <-> 2 H+ + N-Acetyl-L-glutamate	0.927296
D-Glucose	Asparagine	Phosphate	Sulfate	iAF_EX_glc(e)	EX_cpd15142	iAF_EX_pi(e)	iAF_EX_so4(e)	rxn11321	cpd00067[e] + cpd15142[e] <-> cpd00067[c] + cpd00132[c]	H+ + Asparagine <-> H+ + L-Asparagine	1.38481
D-Glucose	Urate	Phosphate	Sulfate	iAF_EX_glc(e)	EX_cpd00300	iAF_EX_pi(e)	iAF_EX_so4(e)	rxn05636	cpd00067[e] + cpd00300[e] <-> cpd00067[c] + cpd00300[c]	H+ + Urate <-> H+ + Urate	0.988568
D-Glucose	5-Amino-4-oxopentanoate	Phosphate	Sulfate	iAF_EX_glc(e)	EX_cpd00338	iAF_EX_pi(e)	iAF_EX_so4(e)	rxn09702	cpd00067[e] + cpd00338[e] <-> cpd00067[c] + cpd00338[c]	H+ + 5-Amino-4-oxopentanoate <-> H+ + 5-Amino-4-oxopentanoate	0.463725
D-Glucose	D-Glutamate	Phosphate	Sulfate	iAF_EX_glc(e)	EX_cpd00186	iAF_EX_pi(e)	iAF_EX_so4(e)	rxn05672	cpd00067[e] + cpd00186[e] <-> cpd00067[c] + cpd00186[c]	H+ + D-Glutamate <-> H+ + D-Glutamate	0.927296
D-Glucose	Carbamoyl phosphate	Phosphate	Sulfate	iAF_EX_glc(e)	EX_cpd00146	iAF_EX_pi(e)	iAF_EX_so4(e)	rxn12519	2 cpd00067[e] + cpd00146[e] <-> 2 cpd00067[c] + cpd00146[c]	2 H+ + Carbamoyl phosphate <-> 2 H+ + Carbamoyl phosphate	0.927296
D-Glucose	3-Sulfino-L-alanine	Phosphate	Sulfate	iAF_EX_glc(e)	EX_cpd00467	iAF_EX_pi(e)	iAF_EX_so4(e)	rxn12567	cpd00067[c] + cpd00467[e] <-> cpd00067[e] + cpd00467[c]	H+ + 3-Sulfino-L-alanine <-> H+ + 3-Sulfino-L-alanine	0.927296
D-Glucose	L-Citrulline	Phosphate	Sulfate	iAF_EX_glc(e)	EX_cpd00274	iAF_EX_pi(e)	iAF_EX_so4(e)	rxn05674	cpd00067[e] + cpd00274[e] <-> cpd00067[c] + cpd00274[c]	H+ + L-Citrulline <-> H+ + L-Citrulline	1.75678
D-Glucose	5'-Deoxyadenosine	Phosphate	Sulfate	iAF_EX_glc(e)	EX_cpd03091	iAF_EX_pi(e)	iAF_EX_so4(e)	rxn13822	cpd03091[c] <-> cpd03091[e]	5'-Deoxyadenosine <-> 5'-Deoxyadenosine	1.06005
D-Glucose	Cysteine	Phosphate	Sulfate	iAF_EX_glc(e)	EX_cpd00547	iAF_EX_pi(e)	iAF_EX_so4(e)	rxn11324	cpd00067[e] + cpd00547[e] <-> cpd00067[c] + cpd00084[c]	H+ + Cysteine <-> H+ + L-Cysteine	0.927296
D-Glucose	Ammonium	NMN	Sulfate	iAF_EX_glc(e)	iAF_EX_nh4(e)	iAF_EX_nmn(e)	iAF_EX_so4(e)	rxn05310	cpd00218[e] <-> cpd00218[c]	Nicotinate <-> Nicotinate	1.80587
D-Glucose	Ammonium	NMN	Sulfate	iAF_EX_glc(e)	iAF_EX_nh4(e)	iAF_EX_nmn(e)	iAF_EX_so4(e)	rxn10867	cpd00133[e] <-> cpd00133[c]	Nicotinamide <-> Nicotinamide	0.927688
D-Glucose	Ammonium	6-Phospho-D-gluconate	Sulfate	iAF_EX_glc(e)	iAF_EX_nh4(e)	EX_cpd00284	iAF_EX_so4(e)	rxn05482	cpd00067[e] + cpd00284[e] <-> cpd00067[c] + cpd00284[c]	H+ + 6-Phospho-D-gluconate <-> H+ + 6-Phospho-D-gluconate	0.927296
D-Glucose	Ammonium	Inorganic triphosphate	Sulfate	iAF_EX_glc(e)	iAF_EX_nh4(e)	EX_cpd00421	iAF_EX_so4(e)	rxn05717	cpd00067[e] + cpd00421[e] <-> cpd00067[c] + cpd00421[c]	H+ + Inorganic triphosphate <-> H+ + Inorganic triphosphate	0.927296
D-Glucose	Ammonium	3-Phospho-D-glycerate	Sulfate	iAF_EX_glc(e)	iAF_EX_nh4(e)	EX_cpd00169	iAF_EX_so4(e)	rxn05479	cpd00067[e] + cpd00169[e] <-> cpd00067[c] + cpd00169[c]	H+ + 3-Phospho-D-glycerate <-> H+ + 3-Phospho-D-glycerate	0.927296
D-Glucose	Ammonium	2-Phosphoglycolate	Sulfate	iAF_EX_glc(e)	iAF_EX_nh4(e)	EX_cpd00727	iAF_EX_so4(e)	rxn05473	cpd00067[e] + cpd00727[e] <-> cpd00067[c] + cpd00727[c]	H+ + 2-Phosphoglycolate <-> H+ + 2-Phosphoglycolate	0.927296
D-Glucose	Ammonium	D-Mannose 1-phosphate	Sulfate	iAF_EX_glc(e)	iAF_EX_nh4(e)	EX_cpd00485	iAF_EX_so4(e)	rxn05609	cpd00067[e] + cpd00485[e] <-> cpd00067[c] + cpd00485[c]	H+ + D-Mannose 1-phosphate <-> H+ + D-Mannose 1-phosphate	0.927296
D-Glucose	Ammonium	D-Glycerate 2-phosphate	Sulfate	iAF_EX_glc(e)	iAF_EX_nh4(e)	EX_cpd00482	iAF_EX_so4(e)	rxn05474	cpd00067[e] + cpd00482[e] <-> cpd00067[c] + cpd00482[c]	H+ + D-Glycerate 2-phosphate <-> H+ + D-Glycerate 2-phosphate	0.927296
D-Glucose	Ammonium	Diphosphate	Sulfate	iAF_EX_glc(e)	iAF_EX_nh4(e)	EX_cpd00012	iAF_EX_so4(e)	rxn05635	cpd00002[c] + cpd00001[c] + cpd00012[e] -> cpd00008[c] + cpd00067[c] + cpd00009[c] + cpd00012[c]	ATP + H2O + Diphosphate -> ADP + H+ + Phosphate + Diphosphate	0.927296
D-Glucose	Ammonium	Diphosphate	Sulfate	iAF_EX_glc(e)	iAF_EX_nh4(e)	EX_cpd00012	iAF_EX_so4(e)	rxn11395	2 cpd00067[e] + cpd00012[e] <-> 2 cpd00067[c] + cpd00012[c]	2 H+ + Diphosphate <-> 2 H+ + Diphosphate	0.927296
D-Glucose	Ammonium	Phosphoenolpyruvate	Sulfate	iAF_EX_glc(e)	iAF_EX_nh4(e)	EX_cpd00061	iAF_EX_so4(e)	rxn05630	cpd00067[e] + cpd00061[e] <-> cpd00067[c] + cpd00061[c]	H+ + Phosphoenolpyruvate <-> H+ + Phosphoenolpyruvate	0.927296
D-Glucose	Ammonium	Carbamoyl phosphate	Sulfate	iAF_EX_glc(e)	iAF_EX_nh4(e)	EX_cpd00146	iAF_EX_so4(e)	rxn12519	2 cpd00067[e] + cpd00146[e] <-> 2 cpd00067[c] + cpd00146[c]	2 H+ + Carbamoyl phosphate <-> 2 H+ + Carbamoyl phosphate	0.999763
D-Glucose	Ammonium	Phosphate	Hydrogen sulfide	iAF_EX_glc(e)	iAF_EX_nh4(e)	iAF_EX_pi(e)	iAF_EX_h2s(e)	rxn10541	cpd00239[e] <-> cpd00239[c]	Hydrogen sulfide <-> Hydrogen sulfide	0.927296
D-Glucose	Ammonium	Phosphate	Sulfite	iAF_EX_glc(e)	iAF_EX_nh4(e)	iAF_EX_pi(e)	iAF_EX_so3(e)	rxn10604	cpd00067[e] + cpd00081[e] <-> cpd00067[c] + cpd00081[c]	H+ + Sulfite <-> H+ + Sulfite	0.927296
D-Glucose	Ammonium	Phosphate	Cysteine	iAF_EX_glc(e)	iAF_EX_nh4(e)	iAF_EX_pi(e)	EX_cpd00547	rxn11324	cpd00067[e] + cpd00547[e] <-> cpd00067[c] + cpd00084[c]	H+ + Cysteine <-> H+ + L-Cysteine	1.35038
