# Supplementary material for: Adaptive evolution of complex innovations through stepwise metabolic niche expansion
Source: Nat Commun. 2016 May 20;7:11607. doi: 10.1038/ncomms11607 (PMC5411730; doi:10.1038/ncomms11607)
Supplement: Supplementary Dataset 3 — lists all reaction pairs which can confer a novel nutrient utilization phenotype when added to the E. coli metabolic network [file ncomms11607-s4.xlsx]

## Sheet: Description
Supplementary Data 3 lists all reaction pairs which can confer a novel nutrient utilization phenotype when added to the E. coli metabolic network
Carbon	Name of carbon source
Nitrogen	Name of nitrogen source
Phosphorus	Name of phosphorous source
Sulfur	Name of sulfur source
Carbon.exchangeReaction	Exchange reaction in the model defining the carbon source
Nitrogen.exchangeReaction	Exchange reaction in the model defining the nitrogen source
Phosphorus.exchangeReaction	Exchange reaction in the model defining the phosphorous source
Sulfur.exchangeReaction	Exchange reaction in the model defining the sulfur source
Reaction1	First member of the reaction pair added to the E. coli metabolic network
Reaction2	Second member of the reaction pair added to the E. coli metabolic network
In.silico.biomass.Ecoli.model.extended.with.both.reactions	In silico calculated biomass flux for the E. coli network extended with the reaction pair of reaction1 and reaction2
Is.reaction1.beneficial.on.its.own.in.another.condition	This value is 1 if reaction1 can promote growth in a different condition when added to the E. coli metabolic network on its own; 0 otherwise
Is.reaction2.beneficial.on.its.own.in.another.condition	This value is 1 if reaction2 can promote growth in a different condition when added to the E. coli metabolic network on its own; 0 otherwise
Length.of.minimal.reaction.sets	The minimal number of non-coli reactions that has to be added to the E. coli metabolic network to be able to grow in this environment (1 indicates that a third reaction can confer growth on its own in the same environment)

## Sheet: Growth-promoting reaction pairs
Carbon	Nitrogen	Phosphorus	Sulfur	Carbon.exchangeReaction	Nitrogen.exchangeReaction	Phosphorus.exchangeReaction	Sulfur.exchangeReaction	Reaction1	Reaction2	In.silico.biomass.Ecoli.model.extended.with.both.reactions	Is.reaction1.beneficial.on.its.own.in.another.condition	Is.reaction2.beneficial.on.its.own.in.another.condition	Length.of.minimal.reaction.sets
meso-2,6-Diaminoheptanedioate	Ammonium	Phosphate	Sulfate	iAF_EX_26dap_M(e)	iAF_EX_nh4(e)	iAF_EX_pi(e)	iAF_EX_so4(e)	rxn13724	rxn13729	0.33407	0	0	2
Adenine	Ammonium	Phosphate	Sulfate	iAF_EX_ade(e)	iAF_EX_nh4(e)	iAF_EX_pi(e)	iAF_EX_so4(e)	rxn05749	rxn13702	0.0433406	0	0	1
Adenine	Ammonium	Phosphate	Sulfate	iAF_EX_ade(e)	iAF_EX_nh4(e)	iAF_EX_pi(e)	iAF_EX_so4(e)	rxn05748	rxn13702	0.094789	0	0	1
Adenine	Ammonium	Phosphate	Sulfate	iAF_EX_ade(e)	iAF_EX_nh4(e)	iAF_EX_pi(e)	iAF_EX_so4(e)	rxn05747	rxn13702	0.066215	0	0	1
Adenine	Ammonium	Phosphate	Sulfate	iAF_EX_ade(e)	iAF_EX_nh4(e)	iAF_EX_pi(e)	iAF_EX_so4(e)	rxn05739	rxn13702	0.0433406	0	0	1
Adenine	Ammonium	Phosphate	Sulfate	iAF_EX_ade(e)	iAF_EX_nh4(e)	iAF_EX_pi(e)	iAF_EX_so4(e)	rxn00399	rxn04952	0.00644283	1	0	1
Adenine	Ammonium	Phosphate	Sulfate	iAF_EX_ade(e)	iAF_EX_nh4(e)	iAF_EX_pi(e)	iAF_EX_so4(e)	rxn03699	rxn04668	0.0433393	0	0	1
Adenine	Ammonium	Phosphate	Sulfate	iAF_EX_ade(e)	iAF_EX_nh4(e)	iAF_EX_pi(e)	iAF_EX_so4(e)	rxn00399	rxn04662	0.00644283	1	0	1
Adenine	Ammonium	Phosphate	Sulfate	iAF_EX_ade(e)	iAF_EX_nh4(e)	iAF_EX_pi(e)	iAF_EX_so4(e)	rxn04279	rxn14271	0.0137831	0	0	1
Adenine	Ammonium	Phosphate	Sulfate	iAF_EX_ade(e)	iAF_EX_nh4(e)	iAF_EX_pi(e)	iAF_EX_so4(e)	rxn04071	rxn09566	0.00691687	0	1	1
Adenine	Ammonium	Phosphate	Sulfate	iAF_EX_ade(e)	iAF_EX_nh4(e)	iAF_EX_pi(e)	iAF_EX_so4(e)	rxn03628	rxn03978	0.0394915	0	0	1
Adenine	Ammonium	Phosphate	Sulfate	iAF_EX_ade(e)	iAF_EX_nh4(e)	iAF_EX_pi(e)	iAF_EX_so4(e)	rxn00014	rxn03978	0.0792871	0	0	1
Adenine	Ammonium	Phosphate	Sulfate	iAF_EX_ade(e)	iAF_EX_nh4(e)	iAF_EX_pi(e)	iAF_EX_so4(e)	rxn03978	rxn10043	0.350476	0	0	1
Adenine	Ammonium	Phosphate	Sulfate	iAF_EX_ade(e)	iAF_EX_nh4(e)	iAF_EX_pi(e)	iAF_EX_so4(e)	rxn00399	rxn03954	0.00644283	1	0	1
Adenine	Ammonium	Phosphate	Sulfate	iAF_EX_ade(e)	iAF_EX_nh4(e)	iAF_EX_pi(e)	iAF_EX_so4(e)	rxn03768	rxn14321	0.0137831	0	0	1
Adenine	Ammonium	Phosphate	Sulfate	iAF_EX_ade(e)	iAF_EX_nh4(e)	iAF_EX_pi(e)	iAF_EX_so4(e)	rxn03628	rxn13687	0.0282149	0	0	1
Adenine	Ammonium	Phosphate	Sulfate	iAF_EX_ade(e)	iAF_EX_nh4(e)	iAF_EX_pi(e)	iAF_EX_so4(e)	rxn03558	rxn07087	0.0137831	0	0	1
Adenine	Ammonium	Phosphate	Sulfate	iAF_EX_ade(e)	iAF_EX_nh4(e)	iAF_EX_pi(e)	iAF_EX_so4(e)	rxn03548	rxn14054	0.0433393	0	0	1
Adenine	Ammonium	Phosphate	Sulfate	iAF_EX_ade(e)	iAF_EX_nh4(e)	iAF_EX_pi(e)	iAF_EX_so4(e)	rxn03068	rxn13008	0.0137831	0	0	1
Adenine	Ammonium	Phosphate	Sulfate	iAF_EX_ade(e)	iAF_EX_nh4(e)	iAF_EX_pi(e)	iAF_EX_so4(e)	rxn03007	rxn07329	0.0137831	0	0	1
Adenine	Ammonium	Phosphate	Sulfate	iAF_EX_ade(e)	iAF_EX_nh4(e)	iAF_EX_pi(e)	iAF_EX_so4(e)	rxn02233	rxn06315	0.0137831	0	0	1
Adenine	Ammonium	Phosphate	Sulfate	iAF_EX_ade(e)	iAF_EX_nh4(e)	iAF_EX_pi(e)	iAF_EX_so4(e)	rxn02187	rxn13008	0.0137831	0	0	1
Adenine	Ammonium	Phosphate	Sulfate	iAF_EX_ade(e)	iAF_EX_nh4(e)	iAF_EX_pi(e)	iAF_EX_so4(e)	rxn02159	rxn05934	0.0433393	0	0	1
Adenine	Ammonium	Phosphate	Sulfate	iAF_EX_ade(e)	iAF_EX_nh4(e)	iAF_EX_pi(e)	iAF_EX_so4(e)	rxn02146	rxn11565	0.0433393	0	0	1
Adenine	Ammonium	Phosphate	Sulfate	iAF_EX_ade(e)	iAF_EX_nh4(e)	iAF_EX_pi(e)	iAF_EX_so4(e)	rxn02017	rxn11966	0.0137831	0	0	1
Adenine	Ammonium	Phosphate	Sulfate	iAF_EX_ade(e)	iAF_EX_nh4(e)	iAF_EX_pi(e)	iAF_EX_so4(e)	rxn00399	rxn01912	0.00644283	1	0	1
Adenine	Ammonium	Phosphate	Sulfate	iAF_EX_ade(e)	iAF_EX_nh4(e)	iAF_EX_pi(e)	iAF_EX_so4(e)	rxn00399	rxn01617	0.00644283	1	0	1
Adenine	Ammonium	Phosphate	Sulfate	iAF_EX_ade(e)	iAF_EX_nh4(e)	iAF_EX_pi(e)	iAF_EX_so4(e)	rxn00687	rxn01602	0.0137831	0	0	1
Adenine	Ammonium	Phosphate	Sulfate	iAF_EX_ade(e)	iAF_EX_nh4(e)	iAF_EX_pi(e)	iAF_EX_so4(e)	rxn00685	rxn01602	0.00419122	0	0	1
Adenine	Ammonium	Phosphate	Sulfate	iAF_EX_ade(e)	iAF_EX_nh4(e)	iAF_EX_pi(e)	iAF_EX_so4(e)	rxn00687	rxn01601	0.0433393	0	0	1
Adenine	Ammonium	Phosphate	Sulfate	iAF_EX_ade(e)	iAF_EX_nh4(e)	iAF_EX_pi(e)	iAF_EX_so4(e)	rxn00685	rxn01601	0.0137831	0	0	1
Adenine	Ammonium	Phosphate	Sulfate	iAF_EX_ade(e)	iAF_EX_nh4(e)	iAF_EX_pi(e)	iAF_EX_so4(e)	rxn01581	rxn12064	0.0433393	0	0	1
Adenine	Ammonium	Phosphate	Sulfate	iAF_EX_ade(e)	iAF_EX_nh4(e)	iAF_EX_pi(e)	iAF_EX_so4(e)	rxn00399	rxn01573	0.00644283	1	0	1
Adenine	Ammonium	Phosphate	Sulfate	iAF_EX_ade(e)	iAF_EX_nh4(e)	iAF_EX_pi(e)	iAF_EX_so4(e)	rxn01461	rxn01462	0.00671848	0	0	1
Adenine	Ammonium	Phosphate	Sulfate	iAF_EX_ade(e)	iAF_EX_nh4(e)	iAF_EX_pi(e)	iAF_EX_so4(e)	rxn00399	rxn01328	0.00644283	1	0	1
Adenine	Ammonium	Phosphate	Sulfate	iAF_EX_ade(e)	iAF_EX_nh4(e)	iAF_EX_pi(e)	iAF_EX_so4(e)	rxn00399	rxn01301	0.00644283	1	0	1
Adenine	Ammonium	Phosphate	Sulfate	iAF_EX_ade(e)	iAF_EX_nh4(e)	iAF_EX_pi(e)	iAF_EX_so4(e)	rxn00399	rxn01281	0.00644283	1	0	1
Adenine	Ammonium	Phosphate	Sulfate	iAF_EX_ade(e)	iAF_EX_nh4(e)	iAF_EX_pi(e)	iAF_EX_so4(e)	rxn00399	rxn01277	0.00644283	1	0	1
Adenine	Ammonium	Phosphate	Sulfate	iAF_EX_ade(e)	iAF_EX_nh4(e)	iAF_EX_pi(e)	iAF_EX_so4(e)	rxn00399	rxn01276	0.00644283	1	0	1
Adenine	Ammonium	Phosphate	Sulfate	iAF_EX_ade(e)	iAF_EX_nh4(e)	iAF_EX_pi(e)	iAF_EX_so4(e)	rxn01254	rxn09566	0.00691687	0	1	1
Adenine	Ammonium	Phosphate	Sulfate	iAF_EX_ade(e)	iAF_EX_nh4(e)	iAF_EX_pi(e)	iAF_EX_so4(e)	rxn01253	rxn09566	0.00691687	0	1	1
Adenine	Ammonium	Phosphate	Sulfate	iAF_EX_ade(e)	iAF_EX_nh4(e)	iAF_EX_pi(e)	iAF_EX_so4(e)	rxn00399	rxn01045	0.00644283	1	0	1
Adenine	Ammonium	Phosphate	Sulfate	iAF_EX_ade(e)	iAF_EX_nh4(e)	iAF_EX_pi(e)	iAF_EX_so4(e)	rxn00399	rxn01013	0.00644283	1	0	1
Adenine	Ammonium	Phosphate	Sulfate	iAF_EX_ade(e)	iAF_EX_nh4(e)	iAF_EX_pi(e)	iAF_EX_so4(e)	rxn00399	rxn00906	0.00644283	1	0	1
Adenine	Ammonium	Phosphate	Sulfate	iAF_EX_ade(e)	iAF_EX_nh4(e)	iAF_EX_pi(e)	iAF_EX_so4(e)	rxn00863	rxn05934	0.0433393	0	0	1
Adenine	Ammonium	Phosphate	Sulfate	iAF_EX_ade(e)	iAF_EX_nh4(e)	iAF_EX_pi(e)	iAF_EX_so4(e)	rxn00085	rxn00833	0.0126872	0	0	1
Adenine	Ammonium	Phosphate	Sulfate	iAF_EX_ade(e)	iAF_EX_nh4(e)	iAF_EX_pi(e)	iAF_EX_so4(e)	rxn00811	rxn11551	0.028214	0	0	1
Adenine	Ammonium	Phosphate	Sulfate	iAF_EX_ade(e)	iAF_EX_nh4(e)	iAF_EX_pi(e)	iAF_EX_so4(e)	rxn00811	rxn11552	0.0137831	0	0	1
Adenine	Ammonium	Phosphate	Sulfate	iAF_EX_ade(e)	iAF_EX_nh4(e)	iAF_EX_pi(e)	iAF_EX_so4(e)	rxn00809	rxn11551	0.0433393	0	0	1
Adenine	Ammonium	Phosphate	Sulfate	iAF_EX_ade(e)	iAF_EX_nh4(e)	iAF_EX_pi(e)	iAF_EX_so4(e)	rxn00809	rxn11552	0.028214	0	0	1
Adenine	Ammonium	Phosphate	Sulfate	iAF_EX_ade(e)	iAF_EX_nh4(e)	iAF_EX_pi(e)	iAF_EX_so4(e)	rxn00399	rxn00765	0.00644283	1	0	1
Adenine	Ammonium	Phosphate	Sulfate	iAF_EX_ade(e)	iAF_EX_nh4(e)	iAF_EX_pi(e)	iAF_EX_so4(e)	rxn00687	rxn12649	0.0137831	0	0	1
Adenine	Ammonium	Phosphate	Sulfate	iAF_EX_ade(e)	iAF_EX_nh4(e)	iAF_EX_pi(e)	iAF_EX_so4(e)	rxn00687	rxn14120	0.0625868	0	0	1
Adenine	Ammonium	Phosphate	Sulfate	iAF_EX_ade(e)	iAF_EX_nh4(e)	iAF_EX_pi(e)	iAF_EX_so4(e)	rxn00685	rxn12649	0.00419122	0	0	1
Adenine	Ammonium	Phosphate	Sulfate	iAF_EX_ade(e)	iAF_EX_nh4(e)	iAF_EX_pi(e)	iAF_EX_so4(e)	rxn00685	rxn14120	0.0433393	0	0	1
Adenine	Ammonium	Phosphate	Sulfate	iAF_EX_ade(e)	iAF_EX_nh4(e)	iAF_EX_pi(e)	iAF_EX_so4(e)	rxn00399	rxn00684	0.00644283	1	0	1
Adenine	Ammonium	Phosphate	Sulfate	iAF_EX_ade(e)	iAF_EX_nh4(e)	iAF_EX_pi(e)	iAF_EX_so4(e)	rxn00399	rxn00616	0.00644283	1	0	1
Adenine	Ammonium	Phosphate	Sulfate	iAF_EX_ade(e)	iAF_EX_nh4(e)	iAF_EX_pi(e)	iAF_EX_so4(e)	rxn00399	rxn00611	0.00644283	1	0	1
Adenine	Ammonium	Phosphate	Sulfate	iAF_EX_ade(e)	iAF_EX_nh4(e)	iAF_EX_pi(e)	iAF_EX_so4(e)	rxn00399	rxn00603	0.00644283	1	0	1
Adenine	Ammonium	Phosphate	Sulfate	iAF_EX_ade(e)	iAF_EX_nh4(e)	iAF_EX_pi(e)	iAF_EX_so4(e)	rxn00112	rxn00570	0.00616202	0	0	1
Adenine	Ammonium	Phosphate	Sulfate	iAF_EX_ade(e)	iAF_EX_nh4(e)	iAF_EX_pi(e)	iAF_EX_so4(e)	rxn00404	rxn00561	0.00671848	0	0	1
Adenine	Ammonium	Phosphate	Sulfate	iAF_EX_ade(e)	iAF_EX_nh4(e)	iAF_EX_pi(e)	iAF_EX_so4(e)	rxn00399	rxn00536	0.00644283	1	0	1
Adenine	Ammonium	Phosphate	Sulfate	iAF_EX_ade(e)	iAF_EX_nh4(e)	iAF_EX_pi(e)	iAF_EX_so4(e)	rxn00399	rxn00487	0.00644283	1	0	1
Adenine	Ammonium	Phosphate	Sulfate	iAF_EX_ade(e)	iAF_EX_nh4(e)	iAF_EX_pi(e)	iAF_EX_so4(e)	rxn00324	rxn00399	0.00644284	0	1	1
Adenine	Ammonium	Phosphate	Sulfate	iAF_EX_ade(e)	iAF_EX_nh4(e)	iAF_EX_pi(e)	iAF_EX_so4(e)	rxn00278	rxn00399	0.00644283	0	1	1
Adenine	Ammonium	Phosphate	Sulfate	iAF_EX_ade(e)	iAF_EX_nh4(e)	iAF_EX_pi(e)	iAF_EX_so4(e)	rxn00249	rxn00399	0.00644283	0	1	1
Adenine	Ammonium	Phosphate	Sulfate	iAF_EX_ade(e)	iAF_EX_nh4(e)	iAF_EX_pi(e)	iAF_EX_so4(e)	rxn00182	rxn00399	0.00644283	0	1	1
Adenine	Ammonium	Phosphate	Sulfate	iAF_EX_ade(e)	iAF_EX_nh4(e)	iAF_EX_pi(e)	iAF_EX_so4(e)	rxn00070	rxn00399	0.00644283	0	1	1
Adenine	Ammonium	Phosphate	Sulfate	iAF_EX_ade(e)	iAF_EX_nh4(e)	iAF_EX_pi(e)	iAF_EX_so4(e)	rxn00399	rxn10902	0.00644283	0	1	1
Adenine	Ammonium	Phosphate	Sulfate	iAF_EX_ade(e)	iAF_EX_nh4(e)	iAF_EX_pi(e)	iAF_EX_so4(e)	rxn00399	rxn11159	0.00275587	0	0	1
Adenine	Ammonium	Phosphate	Sulfate	iAF_EX_ade(e)	iAF_EX_nh4(e)	iAF_EX_pi(e)	iAF_EX_so4(e)	rxn00014	rxn10043	0.0103737	0	0	1
Adenine	Ammonium	Phosphate	Sulfate	iAF_EX_ade(e)	iAF_EX_nh4(e)	iAF_EX_pi(e)	iAF_EX_so4(e)	rxn00014	rxn13687	0.0517726	0	0	1
Adenine	Ammonium	Phosphate	Sulfate	iAF_EX_ade(e)	iAF_EX_nh4(e)	iAF_EX_pi(e)	iAF_EX_so4(e)	rxn06889	rxn14089	0.0433393	0	0	1
Adenine	Ammonium	Phosphate	Sulfate	iAF_EX_ade(e)	iAF_EX_nh4(e)	iAF_EX_pi(e)	iAF_EX_so4(e)	rxn07087	rxn07251	0.0433393	0	0	1
Adenine	Ammonium	Phosphate	Sulfate	iAF_EX_ade(e)	iAF_EX_nh4(e)	iAF_EX_pi(e)	iAF_EX_so4(e)	rxn07087	rxn14229	0.0137831	0	0	1
Adenine	Ammonium	Phosphate	Sulfate	iAF_EX_ade(e)	iAF_EX_nh4(e)	iAF_EX_pi(e)	iAF_EX_so4(e)	rxn07326	rxn14019	0.0137831	0	0	1
Adenine	Ammonium	Phosphate	Sulfate	iAF_EX_ade(e)	iAF_EX_nh4(e)	iAF_EX_pi(e)	iAF_EX_so4(e)	rxn07330	rxn11681	0.0137831	0	0	1
Adenine	Ammonium	Phosphate	Sulfate	iAF_EX_ade(e)	iAF_EX_nh4(e)	iAF_EX_pi(e)	iAF_EX_so4(e)	rxn07338	rxn11682	0.0137831	0	0	1
Adenine	Ammonium	Phosphate	Sulfate	iAF_EX_ade(e)	iAF_EX_nh4(e)	iAF_EX_pi(e)	iAF_EX_so4(e)	rxn07788	rxn07790	0.0137831	0	0	1
Adenine	Ammonium	Phosphate	Sulfate	iAF_EX_ade(e)	iAF_EX_nh4(e)	iAF_EX_pi(e)	iAF_EX_so4(e)	rxn07789	rxn07791	0.0137831	0	0	1
Adenine	Ammonium	Phosphate	Sulfate	iAF_EX_ade(e)	iAF_EX_nh4(e)	iAF_EX_pi(e)	iAF_EX_so4(e)	rxn10043	rxn13687	0.107011	0	0	1
Adenine	Ammonium	Phosphate	Sulfate	iAF_EX_ade(e)	iAF_EX_nh4(e)	iAF_EX_pi(e)	iAF_EX_so4(e)	rxn10045	rxn13723	0.350476	0	0	1
Adenine	Ammonium	Phosphate	Sulfate	iAF_EX_ade(e)	iAF_EX_nh4(e)	iAF_EX_pi(e)	iAF_EX_so4(e)	rxn10046	rxn13723	0.350476	0	0	1
Adenine	Ammonium	Phosphate	Sulfate	iAF_EX_ade(e)	iAF_EX_nh4(e)	iAF_EX_pi(e)	iAF_EX_so4(e)	rxn12665	rxn13702	0.0776808	0	0	1
Adenine	Ammonium	Phosphate	Sulfate	iAF_EX_ade(e)	iAF_EX_nh4(e)	iAF_EX_pi(e)	iAF_EX_so4(e)	rxn13702	rxn13706	0.094789	0	0	1
Adenine	Ammonium	Phosphate	Sulfate	iAF_EX_ade(e)	iAF_EX_nh4(e)	iAF_EX_pi(e)	iAF_EX_so4(e)	rxn13702	rxn13717	0.066215	0	0	1
Adenine	Ammonium	Phosphate	Sulfate	iAF_EX_ade(e)	iAF_EX_nh4(e)	iAF_EX_pi(e)	iAF_EX_so4(e)	rxn13702	rxn13723	0.246418	0	0	1
Adenine	Ammonium	Phosphate	Sulfate	iAF_EX_ade(e)	iAF_EX_nh4(e)	iAF_EX_pi(e)	iAF_EX_so4(e)	rxn13703	rxn13724	0.246418	0	0	1
Adenine	Ammonium	Phosphate	Sulfate	iAF_EX_ade(e)	iAF_EX_nh4(e)	iAF_EX_pi(e)	iAF_EX_so4(e)	rxn13703	rxn13729	0.085241	0	0	1
Adenine	Ammonium	Phosphate	Sulfate	iAF_EX_ade(e)	iAF_EX_nh4(e)	iAF_EX_pi(e)	iAF_EX_so4(e)	rxn13706	rxn13723	0.350476	0	0	1
Adenine	Ammonium	Phosphate	Sulfate	iAF_EX_ade(e)	iAF_EX_nh4(e)	iAF_EX_pi(e)	iAF_EX_so4(e)	rxn13724	rxn13729	0.688995	0	0	1
beta-Alanine	Ammonium	Phosphate	Sulfate	iAF_EX_ala_B(e)	iAF_EX_nh4(e)	iAF_EX_pi(e)	iAF_EX_so4(e)	rxn00657	rxn04782	0.36632	0	0	2
beta-Alanine	Ammonium	Phosphate	Sulfate	iAF_EX_ala_B(e)	iAF_EX_nh4(e)	iAF_EX_pi(e)	iAF_EX_so4(e)	rxn00656	rxn04782	0.36632	0	0	2
beta-Alanine	Ammonium	Phosphate	Sulfate	iAF_EX_ala_B(e)	iAF_EX_nh4(e)	iAF_EX_pi(e)	iAF_EX_so4(e)	rxn00532	rxn00657	0.370228	0	0	2
beta-Alanine	Ammonium	Phosphate	Sulfate	iAF_EX_ala_B(e)	iAF_EX_nh4(e)	iAF_EX_pi(e)	iAF_EX_so4(e)	rxn00502	rxn00657	0.36632	0	0	2
beta-Alanine	Ammonium	Phosphate	Sulfate	iAF_EX_ala_B(e)	iAF_EX_nh4(e)	iAF_EX_pi(e)	iAF_EX_so4(e)	rxn00501	rxn00657	0.36632	0	0	2
beta-Alanine	Ammonium	Phosphate	Sulfate	iAF_EX_ala_B(e)	iAF_EX_nh4(e)	iAF_EX_pi(e)	iAF_EX_so4(e)	rxn00532	rxn00656	0.370228	0	0	2
beta-Alanine	Ammonium	Phosphate	Sulfate	iAF_EX_ala_B(e)	iAF_EX_nh4(e)	iAF_EX_pi(e)	iAF_EX_so4(e)	rxn00502	rxn00656	0.36632	0	0	2
beta-Alanine	Ammonium	Phosphate	Sulfate	iAF_EX_ala_B(e)	iAF_EX_nh4(e)	iAF_EX_pi(e)	iAF_EX_so4(e)	rxn00501	rxn00656	0.36632	0	0	2
Allantoin	Ammonium	Phosphate	Sulfate	iAF_EX_alltn(e)	iAF_EX_nh4(e)	iAF_EX_pi(e)	iAF_EX_so4(e)	rxn05748	rxn13702	0.0394174	0	0	1
Allantoin	Ammonium	Phosphate	Sulfate	iAF_EX_alltn(e)	iAF_EX_nh4(e)	iAF_EX_pi(e)	iAF_EX_so4(e)	rxn00562	rxn05292	0.0494601	1	1	1
Allantoin	Ammonium	Phosphate	Sulfate	iAF_EX_alltn(e)	iAF_EX_nh4(e)	iAF_EX_pi(e)	iAF_EX_so4(e)	rxn00394	rxn05292	0.00835635	1	1	1
Allantoin	Ammonium	Phosphate	Sulfate	iAF_EX_alltn(e)	iAF_EX_nh4(e)	iAF_EX_pi(e)	iAF_EX_so4(e)	rxn00394	rxn04952	0.0188657	1	1	1
Allantoin	Ammonium	Phosphate	Sulfate	iAF_EX_alltn(e)	iAF_EX_nh4(e)	iAF_EX_pi(e)	iAF_EX_so4(e)	rxn00394	rxn04662	0.0188657	1	1	1
Allantoin	Ammonium	Phosphate	Sulfate	iAF_EX_alltn(e)	iAF_EX_nh4(e)	iAF_EX_pi(e)	iAF_EX_so4(e)	rxn03628	rxn03978	0.0256934	0	0	1
Allantoin	Ammonium	Phosphate	Sulfate	iAF_EX_alltn(e)	iAF_EX_nh4(e)	iAF_EX_pi(e)	iAF_EX_so4(e)	rxn03978	rxn10043	0.231237	0	0	1
Allantoin	Ammonium	Phosphate	Sulfate	iAF_EX_alltn(e)	iAF_EX_nh4(e)	iAF_EX_pi(e)	iAF_EX_so4(e)	rxn00394	rxn03954	0.0188657	1	1	1
Allantoin	Ammonium	Phosphate	Sulfate	iAF_EX_alltn(e)	iAF_EX_nh4(e)	iAF_EX_pi(e)	iAF_EX_so4(e)	rxn03628	rxn13687	0.0183589	0	0	1
Allantoin	Ammonium	Phosphate	Sulfate	iAF_EX_alltn(e)	iAF_EX_nh4(e)	iAF_EX_pi(e)	iAF_EX_so4(e)	rxn00394	rxn02103	0.0166619	0	1	1
Allantoin	Ammonium	Phosphate	Sulfate	iAF_EX_alltn(e)	iAF_EX_nh4(e)	iAF_EX_pi(e)	iAF_EX_so4(e)	rxn00394	rxn01912	0.0188657	1	1	1
Allantoin	Ammonium	Phosphate	Sulfate	iAF_EX_alltn(e)	iAF_EX_nh4(e)	iAF_EX_pi(e)	iAF_EX_so4(e)	rxn00394	rxn01617	0.0188657	1	1	1
Allantoin	Ammonium	Phosphate	Sulfate	iAF_EX_alltn(e)	iAF_EX_nh4(e)	iAF_EX_pi(e)	iAF_EX_so4(e)	rxn00394	rxn01573	0.0188657	1	1	1
Allantoin	Ammonium	Phosphate	Sulfate	iAF_EX_alltn(e)	iAF_EX_nh4(e)	iAF_EX_pi(e)	iAF_EX_so4(e)	rxn00394	rxn01328	0.0188657	1	1	1
Allantoin	Ammonium	Phosphate	Sulfate	iAF_EX_alltn(e)	iAF_EX_nh4(e)	iAF_EX_pi(e)	iAF_EX_so4(e)	rxn00394	rxn01301	0.0188657	1	1	1
Allantoin	Ammonium	Phosphate	Sulfate	iAF_EX_alltn(e)	iAF_EX_nh4(e)	iAF_EX_pi(e)	iAF_EX_so4(e)	rxn00394	rxn01281	0.0188657	1	1	1
Allantoin	Ammonium	Phosphate	Sulfate	iAF_EX_alltn(e)	iAF_EX_nh4(e)	iAF_EX_pi(e)	iAF_EX_so4(e)	rxn00394	rxn01277	0.0188657	1	1	1
Allantoin	Ammonium	Phosphate	Sulfate	iAF_EX_alltn(e)	iAF_EX_nh4(e)	iAF_EX_pi(e)	iAF_EX_so4(e)	rxn00394	rxn01276	0.0188657	1	1	1
Allantoin	Ammonium	Phosphate	Sulfate	iAF_EX_alltn(e)	iAF_EX_nh4(e)	iAF_EX_pi(e)	iAF_EX_so4(e)	rxn00394	rxn01045	0.0188657	1	1	1
Allantoin	Ammonium	Phosphate	Sulfate	iAF_EX_alltn(e)	iAF_EX_nh4(e)	iAF_EX_pi(e)	iAF_EX_so4(e)	rxn00394	rxn01013	0.0188657	1	1	1
Allantoin	Ammonium	Phosphate	Sulfate	iAF_EX_alltn(e)	iAF_EX_nh4(e)	iAF_EX_pi(e)	iAF_EX_so4(e)	rxn00394	rxn00906	0.0188657	1	1	1
Allantoin	Ammonium	Phosphate	Sulfate	iAF_EX_alltn(e)	iAF_EX_nh4(e)	iAF_EX_pi(e)	iAF_EX_so4(e)	rxn00394	rxn00765	0.0188657	1	1	1
Allantoin	Ammonium	Phosphate	Sulfate	iAF_EX_alltn(e)	iAF_EX_nh4(e)	iAF_EX_pi(e)	iAF_EX_so4(e)	rxn00394	rxn00684	0.0188657	1	1	1
Allantoin	Ammonium	Phosphate	Sulfate	iAF_EX_alltn(e)	iAF_EX_nh4(e)	iAF_EX_pi(e)	iAF_EX_so4(e)	rxn00394	rxn00616	0.0188657	1	1	1
Allantoin	Ammonium	Phosphate	Sulfate	iAF_EX_alltn(e)	iAF_EX_nh4(e)	iAF_EX_pi(e)	iAF_EX_so4(e)	rxn00394	rxn00611	0.0188657	1	1	1
Allantoin	Ammonium	Phosphate	Sulfate	iAF_EX_alltn(e)	iAF_EX_nh4(e)	iAF_EX_pi(e)	iAF_EX_so4(e)	rxn00394	rxn00603	0.0188657	1	1	1
Allantoin	Ammonium	Phosphate	Sulfate	iAF_EX_alltn(e)	iAF_EX_nh4(e)	iAF_EX_pi(e)	iAF_EX_so4(e)	rxn00399	rxn00562	0.00286163	1	0	1
Allantoin	Ammonium	Phosphate	Sulfate	iAF_EX_alltn(e)	iAF_EX_nh4(e)	iAF_EX_pi(e)	iAF_EX_so4(e)	rxn00394	rxn00562	0.0508067	1	1	1
Allantoin	Ammonium	Phosphate	Sulfate	iAF_EX_alltn(e)	iAF_EX_nh4(e)	iAF_EX_pi(e)	iAF_EX_so4(e)	rxn00353	rxn00562	0.0606847	1	1	1
Allantoin	Ammonium	Phosphate	Sulfate	iAF_EX_alltn(e)	iAF_EX_nh4(e)	iAF_EX_pi(e)	iAF_EX_so4(e)	rxn00250	rxn00562	0.014195	1	0	1
Allantoin	Ammonium	Phosphate	Sulfate	iAF_EX_alltn(e)	iAF_EX_nh4(e)	iAF_EX_pi(e)	iAF_EX_so4(e)	rxn00562	rxn07077	0.0707233	1	1	1
Allantoin	Ammonium	Phosphate	Sulfate	iAF_EX_alltn(e)	iAF_EX_nh4(e)	iAF_EX_pi(e)	iAF_EX_so4(e)	rxn00562	rxn12950	0.0707233	1	1	1
Allantoin	Ammonium	Phosphate	Sulfate	iAF_EX_alltn(e)	iAF_EX_nh4(e)	iAF_EX_pi(e)	iAF_EX_so4(e)	rxn00562	rxn12951	0.0606847	1	1	1
Allantoin	Ammonium	Phosphate	Sulfate	iAF_EX_alltn(e)	iAF_EX_nh4(e)	iAF_EX_pi(e)	iAF_EX_so4(e)	rxn00394	rxn00536	0.0188657	1	1	1
Allantoin	Ammonium	Phosphate	Sulfate	iAF_EX_alltn(e)	iAF_EX_nh4(e)	iAF_EX_pi(e)	iAF_EX_so4(e)	rxn00394	rxn00487	0.0188657	1	1	1
Allantoin	Ammonium	Phosphate	Sulfate	iAF_EX_alltn(e)	iAF_EX_nh4(e)	iAF_EX_pi(e)	iAF_EX_so4(e)	rxn00353	rxn00394	0.00835594	1	1	1
Allantoin	Ammonium	Phosphate	Sulfate	iAF_EX_alltn(e)	iAF_EX_nh4(e)	iAF_EX_pi(e)	iAF_EX_so4(e)	rxn00324	rxn00394	0.0188657	1	1	1
Allantoin	Ammonium	Phosphate	Sulfate	iAF_EX_alltn(e)	iAF_EX_nh4(e)	iAF_EX_pi(e)	iAF_EX_so4(e)	rxn00278	rxn00394	0.0188657	1	1	1
Allantoin	Ammonium	Phosphate	Sulfate	iAF_EX_alltn(e)	iAF_EX_nh4(e)	iAF_EX_pi(e)	iAF_EX_so4(e)	rxn00249	rxn00394	0.0188657	1	1	1
Allantoin	Ammonium	Phosphate	Sulfate	iAF_EX_alltn(e)	iAF_EX_nh4(e)	iAF_EX_pi(e)	iAF_EX_so4(e)	rxn00182	rxn00394	0.0188657	1	1	1
Allantoin	Ammonium	Phosphate	Sulfate	iAF_EX_alltn(e)	iAF_EX_nh4(e)	iAF_EX_pi(e)	iAF_EX_so4(e)	rxn00070	rxn00394	0.0188657	1	1	1
Allantoin	Ammonium	Phosphate	Sulfate	iAF_EX_alltn(e)	iAF_EX_nh4(e)	iAF_EX_pi(e)	iAF_EX_so4(e)	rxn00394	rxn07077	0.0229064	1	1	1
Allantoin	Ammonium	Phosphate	Sulfate	iAF_EX_alltn(e)	iAF_EX_nh4(e)	iAF_EX_pi(e)	iAF_EX_so4(e)	rxn00394	rxn10902	0.0188657	1	1	1
Allantoin	Ammonium	Phosphate	Sulfate	iAF_EX_alltn(e)	iAF_EX_nh4(e)	iAF_EX_pi(e)	iAF_EX_so4(e)	rxn00394	rxn12950	0.0229064	1	1	1
Allantoin	Ammonium	Phosphate	Sulfate	iAF_EX_alltn(e)	iAF_EX_nh4(e)	iAF_EX_pi(e)	iAF_EX_so4(e)	rxn00394	rxn12951	0.00835594	1	1	1
Allantoin	Ammonium	Phosphate	Sulfate	iAF_EX_alltn(e)	iAF_EX_nh4(e)	iAF_EX_pi(e)	iAF_EX_so4(e)	rxn10045	rxn13723	0.231237	0	0	1
Allantoin	Ammonium	Phosphate	Sulfate	iAF_EX_alltn(e)	iAF_EX_nh4(e)	iAF_EX_pi(e)	iAF_EX_so4(e)	rxn10046	rxn13723	0.231237	0	0	1
Allantoin	Ammonium	Phosphate	Sulfate	iAF_EX_alltn(e)	iAF_EX_nh4(e)	iAF_EX_pi(e)	iAF_EX_so4(e)	rxn13702	rxn13706	0.0394174	0	0	1
Allantoin	Ammonium	Phosphate	Sulfate	iAF_EX_alltn(e)	iAF_EX_nh4(e)	iAF_EX_pi(e)	iAF_EX_so4(e)	rxn13702	rxn13723	0.18154	0	0	1
Allantoin	Ammonium	Phosphate	Sulfate	iAF_EX_alltn(e)	iAF_EX_nh4(e)	iAF_EX_pi(e)	iAF_EX_so4(e)	rxn13703	rxn13724	0.18154	0	0	1
Allantoin	Ammonium	Phosphate	Sulfate	iAF_EX_alltn(e)	iAF_EX_nh4(e)	iAF_EX_pi(e)	iAF_EX_so4(e)	rxn13706	rxn13723	0.231237	0	0	1
Allantoin	Ammonium	Phosphate	Sulfate	iAF_EX_alltn(e)	iAF_EX_nh4(e)	iAF_EX_pi(e)	iAF_EX_so4(e)	rxn13724	rxn13729	0.642149	0	0	1
CO2	Ammonium	Phosphate	Sulfate	iAF_EX_co2(e)	iAF_EX_nh4(e)	iAF_EX_pi(e)	iAF_EX_so4(e)	rxn13724	rxn13729	0.244201	0	0	2
Cyanate	Ammonium	Phosphate	Sulfate	iAF_EX_cynt(e)	iAF_EX_nh4(e)	iAF_EX_pi(e)	iAF_EX_so4(e)	rxn13724	rxn13729	0.244201	0	0	2
ethanesulfonate	Ammonium	Phosphate	Sulfate	iAF_EX_ethso3(e)	iAF_EX_nh4(e)	iAF_EX_pi(e)	iAF_EX_so4(e)	rxn04952	rxn05238	0.0210806	0	1	1
ethanesulfonate	Ammonium	Phosphate	Sulfate	iAF_EX_ethso3(e)	iAF_EX_nh4(e)	iAF_EX_pi(e)	iAF_EX_so4(e)	rxn04662	rxn05238	0.0210806	0	1	1
ethanesulfonate	Ammonium	Phosphate	Sulfate	iAF_EX_ethso3(e)	iAF_EX_nh4(e)	iAF_EX_pi(e)	iAF_EX_so4(e)	rxn03954	rxn05238	0.0210806	0	1	1
ethanesulfonate	Ammonium	Phosphate	Sulfate	iAF_EX_ethso3(e)	iAF_EX_nh4(e)	iAF_EX_pi(e)	iAF_EX_so4(e)	rxn01912	rxn05238	0.0210806	0	1	1
ethanesulfonate	Ammonium	Phosphate	Sulfate	iAF_EX_ethso3(e)	iAF_EX_nh4(e)	iAF_EX_pi(e)	iAF_EX_so4(e)	rxn01617	rxn05238	0.0210806	0	1	1
ethanesulfonate	Ammonium	Phosphate	Sulfate	iAF_EX_ethso3(e)	iAF_EX_nh4(e)	iAF_EX_pi(e)	iAF_EX_so4(e)	rxn01573	rxn05238	0.0210806	0	1	1
ethanesulfonate	Ammonium	Phosphate	Sulfate	iAF_EX_ethso3(e)	iAF_EX_nh4(e)	iAF_EX_pi(e)	iAF_EX_so4(e)	rxn01328	rxn05238	0.0210806	0	1	1
ethanesulfonate	Ammonium	Phosphate	Sulfate	iAF_EX_ethso3(e)	iAF_EX_nh4(e)	iAF_EX_pi(e)	iAF_EX_so4(e)	rxn01301	rxn05238	0.0210806	0	1	1
ethanesulfonate	Ammonium	Phosphate	Sulfate	iAF_EX_ethso3(e)	iAF_EX_nh4(e)	iAF_EX_pi(e)	iAF_EX_so4(e)	rxn01281	rxn05238	0.0210806	0	1	1
ethanesulfonate	Ammonium	Phosphate	Sulfate	iAF_EX_ethso3(e)	iAF_EX_nh4(e)	iAF_EX_pi(e)	iAF_EX_so4(e)	rxn01277	rxn05238	0.0210806	0	1	1
ethanesulfonate	Ammonium	Phosphate	Sulfate	iAF_EX_ethso3(e)	iAF_EX_nh4(e)	iAF_EX_pi(e)	iAF_EX_so4(e)	rxn01276	rxn05238	0.0210806	0	1	1
ethanesulfonate	Ammonium	Phosphate	Sulfate	iAF_EX_ethso3(e)	iAF_EX_nh4(e)	iAF_EX_pi(e)	iAF_EX_so4(e)	rxn01045	rxn05238	0.0210806	0	1	1
ethanesulfonate	Ammonium	Phosphate	Sulfate	iAF_EX_ethso3(e)	iAF_EX_nh4(e)	iAF_EX_pi(e)	iAF_EX_so4(e)	rxn01013	rxn05238	0.0210806	0	1	1
ethanesulfonate	Ammonium	Phosphate	Sulfate	iAF_EX_ethso3(e)	iAF_EX_nh4(e)	iAF_EX_pi(e)	iAF_EX_so4(e)	rxn00906	rxn05238	0.0210806	0	1	1
ethanesulfonate	Ammonium	Phosphate	Sulfate	iAF_EX_ethso3(e)	iAF_EX_nh4(e)	iAF_EX_pi(e)	iAF_EX_so4(e)	rxn00765	rxn05238	0.0210806	0	1	1
ethanesulfonate	Ammonium	Phosphate	Sulfate	iAF_EX_ethso3(e)	iAF_EX_nh4(e)	iAF_EX_pi(e)	iAF_EX_so4(e)	rxn00684	rxn05238	0.0210806	0	1	1
ethanesulfonate	Ammonium	Phosphate	Sulfate	iAF_EX_ethso3(e)	iAF_EX_nh4(e)	iAF_EX_pi(e)	iAF_EX_so4(e)	rxn00616	rxn05238	0.0210806	0	1	1
ethanesulfonate	Ammonium	Phosphate	Sulfate	iAF_EX_ethso3(e)	iAF_EX_nh4(e)	iAF_EX_pi(e)	iAF_EX_so4(e)	rxn00611	rxn05238	0.0210806	0	1	1
ethanesulfonate	Ammonium	Phosphate	Sulfate	iAF_EX_ethso3(e)	iAF_EX_nh4(e)	iAF_EX_pi(e)	iAF_EX_so4(e)	rxn00603	rxn05238	0.0210806	0	1	1
ethanesulfonate	Ammonium	Phosphate	Sulfate	iAF_EX_ethso3(e)	iAF_EX_nh4(e)	iAF_EX_pi(e)	iAF_EX_so4(e)	rxn00536	rxn05238	0.0210806	0	1	1
ethanesulfonate	Ammonium	Phosphate	Sulfate	iAF_EX_ethso3(e)	iAF_EX_nh4(e)	iAF_EX_pi(e)	iAF_EX_so4(e)	rxn00487	rxn05238	0.0210806	0	1	1
ethanesulfonate	Ammonium	Phosphate	Sulfate	iAF_EX_ethso3(e)	iAF_EX_nh4(e)	iAF_EX_pi(e)	iAF_EX_so4(e)	rxn00324	rxn05238	0.0210808	0	1	1
ethanesulfonate	Ammonium	Phosphate	Sulfate	iAF_EX_ethso3(e)	iAF_EX_nh4(e)	iAF_EX_pi(e)	iAF_EX_so4(e)	rxn00278	rxn05238	0.0210806	0	1	1
ethanesulfonate	Ammonium	Phosphate	Sulfate	iAF_EX_ethso3(e)	iAF_EX_nh4(e)	iAF_EX_pi(e)	iAF_EX_so4(e)	rxn00257	rxn05238	0.0229252	0	0	1
ethanesulfonate	Ammonium	Phosphate	Sulfate	iAF_EX_ethso3(e)	iAF_EX_nh4(e)	iAF_EX_pi(e)	iAF_EX_so4(e)	rxn00249	rxn05238	0.0210806	0	1	1
ethanesulfonate	Ammonium	Phosphate	Sulfate	iAF_EX_ethso3(e)	iAF_EX_nh4(e)	iAF_EX_pi(e)	iAF_EX_so4(e)	rxn00182	rxn05238	0.0210806	0	1	1
ethanesulfonate	Ammonium	Phosphate	Sulfate	iAF_EX_ethso3(e)	iAF_EX_nh4(e)	iAF_EX_pi(e)	iAF_EX_so4(e)	rxn00070	rxn05238	0.0210806	0	1	1
ethanesulfonate	Ammonium	Phosphate	Sulfate	iAF_EX_ethso3(e)	iAF_EX_nh4(e)	iAF_EX_pi(e)	iAF_EX_so4(e)	rxn05238	rxn10902	0.0210806	0	1	1
ethanesulfonate	Ammonium	Phosphate	Sulfate	iAF_EX_ethso3(e)	iAF_EX_nh4(e)	iAF_EX_pi(e)	iAF_EX_so4(e)	rxn04952	rxn10826	0.0210806	1	1	1
ethanesulfonate	Ammonium	Phosphate	Sulfate	iAF_EX_ethso3(e)	iAF_EX_nh4(e)	iAF_EX_pi(e)	iAF_EX_so4(e)	rxn04952	rxn12519	0.00534905	1	1	1
ethanesulfonate	Ammonium	Phosphate	Sulfate	iAF_EX_ethso3(e)	iAF_EX_nh4(e)	iAF_EX_pi(e)	iAF_EX_so4(e)	rxn04662	rxn10826	0.0210806	1	1	1
ethanesulfonate	Ammonium	Phosphate	Sulfate	iAF_EX_ethso3(e)	iAF_EX_nh4(e)	iAF_EX_pi(e)	iAF_EX_so4(e)	rxn04662	rxn12519	0.00534905	1	1	1
ethanesulfonate	Ammonium	Phosphate	Sulfate	iAF_EX_ethso3(e)	iAF_EX_nh4(e)	iAF_EX_pi(e)	iAF_EX_so4(e)	rxn03978	rxn10043	0.0600019	0	0	1
ethanesulfonate	Ammonium	Phosphate	Sulfate	iAF_EX_ethso3(e)	iAF_EX_nh4(e)	iAF_EX_pi(e)	iAF_EX_so4(e)	rxn03954	rxn10826	0.0210806	1	1	1
ethanesulfonate	Ammonium	Phosphate	Sulfate	iAF_EX_ethso3(e)	iAF_EX_nh4(e)	iAF_EX_pi(e)	iAF_EX_so4(e)	rxn03954	rxn12519	0.00534905	1	1	1
ethanesulfonate	Ammonium	Phosphate	Sulfate	iAF_EX_ethso3(e)	iAF_EX_nh4(e)	iAF_EX_pi(e)	iAF_EX_so4(e)	rxn01912	rxn10826	0.0210806	1	1	1
ethanesulfonate	Ammonium	Phosphate	Sulfate	iAF_EX_ethso3(e)	iAF_EX_nh4(e)	iAF_EX_pi(e)	iAF_EX_so4(e)	rxn01912	rxn12519	0.00534905	1	1	1
ethanesulfonate	Ammonium	Phosphate	Sulfate	iAF_EX_ethso3(e)	iAF_EX_nh4(e)	iAF_EX_pi(e)	iAF_EX_so4(e)	rxn01617	rxn10826	0.0210806	1	1	1
ethanesulfonate	Ammonium	Phosphate	Sulfate	iAF_EX_ethso3(e)	iAF_EX_nh4(e)	iAF_EX_pi(e)	iAF_EX_so4(e)	rxn01617	rxn12519	0.00534905	1	1	1
ethanesulfonate	Ammonium	Phosphate	Sulfate	iAF_EX_ethso3(e)	iAF_EX_nh4(e)	iAF_EX_pi(e)	iAF_EX_so4(e)	rxn01573	rxn10826	0.0210806	1	1	1
ethanesulfonate	Ammonium	Phosphate	Sulfate	iAF_EX_ethso3(e)	iAF_EX_nh4(e)	iAF_EX_pi(e)	iAF_EX_so4(e)	rxn01573	rxn12519	0.00534905	1	1	1
ethanesulfonate	Ammonium	Phosphate	Sulfate	iAF_EX_ethso3(e)	iAF_EX_nh4(e)	iAF_EX_pi(e)	iAF_EX_so4(e)	rxn01328	rxn10826	0.0210806	1	1	1
ethanesulfonate	Ammonium	Phosphate	Sulfate	iAF_EX_ethso3(e)	iAF_EX_nh4(e)	iAF_EX_pi(e)	iAF_EX_so4(e)	rxn01328	rxn12519	0.00534905	1	1	1
ethanesulfonate	Ammonium	Phosphate	Sulfate	iAF_EX_ethso3(e)	iAF_EX_nh4(e)	iAF_EX_pi(e)	iAF_EX_so4(e)	rxn01301	rxn10826	0.0210806	1	1	1
ethanesulfonate	Ammonium	Phosphate	Sulfate	iAF_EX_ethso3(e)	iAF_EX_nh4(e)	iAF_EX_pi(e)	iAF_EX_so4(e)	rxn01301	rxn12519	0.00534905	1	1	1
ethanesulfonate	Ammonium	Phosphate	Sulfate	iAF_EX_ethso3(e)	iAF_EX_nh4(e)	iAF_EX_pi(e)	iAF_EX_so4(e)	rxn01281	rxn10826	0.0210806	1	1	1
ethanesulfonate	Ammonium	Phosphate	Sulfate	iAF_EX_ethso3(e)	iAF_EX_nh4(e)	iAF_EX_pi(e)	iAF_EX_so4(e)	rxn01281	rxn12519	0.00534905	1	1	1
ethanesulfonate	Ammonium	Phosphate	Sulfate	iAF_EX_ethso3(e)	iAF_EX_nh4(e)	iAF_EX_pi(e)	iAF_EX_so4(e)	rxn01277	rxn10826	0.0210806	1	1	1
ethanesulfonate	Ammonium	Phosphate	Sulfate	iAF_EX_ethso3(e)	iAF_EX_nh4(e)	iAF_EX_pi(e)	iAF_EX_so4(e)	rxn01277	rxn12519	0.00534905	1	1	1
ethanesulfonate	Ammonium	Phosphate	Sulfate	iAF_EX_ethso3(e)	iAF_EX_nh4(e)	iAF_EX_pi(e)	iAF_EX_so4(e)	rxn01276	rxn10826	0.0210806	1	1	1
ethanesulfonate	Ammonium	Phosphate	Sulfate	iAF_EX_ethso3(e)	iAF_EX_nh4(e)	iAF_EX_pi(e)	iAF_EX_so4(e)	rxn01276	rxn12519	0.00534905	1	1	1
ethanesulfonate	Ammonium	Phosphate	Sulfate	iAF_EX_ethso3(e)	iAF_EX_nh4(e)	iAF_EX_pi(e)	iAF_EX_so4(e)	rxn01045	rxn10826	0.0210806	1	1	1
ethanesulfonate	Ammonium	Phosphate	Sulfate	iAF_EX_ethso3(e)	iAF_EX_nh4(e)	iAF_EX_pi(e)	iAF_EX_so4(e)	rxn01045	rxn12519	0.00534905	1	1	1
ethanesulfonate	Ammonium	Phosphate	Sulfate	iAF_EX_ethso3(e)	iAF_EX_nh4(e)	iAF_EX_pi(e)	iAF_EX_so4(e)	rxn01013	rxn10826	0.0210806	1	1	1
ethanesulfonate	Ammonium	Phosphate	Sulfate	iAF_EX_ethso3(e)	iAF_EX_nh4(e)	iAF_EX_pi(e)	iAF_EX_so4(e)	rxn01013	rxn12519	0.00534905	1	1	1
ethanesulfonate	Ammonium	Phosphate	Sulfate	iAF_EX_ethso3(e)	iAF_EX_nh4(e)	iAF_EX_pi(e)	iAF_EX_so4(e)	rxn00906	rxn10826	0.0210806	1	1	1
ethanesulfonate	Ammonium	Phosphate	Sulfate	iAF_EX_ethso3(e)	iAF_EX_nh4(e)	iAF_EX_pi(e)	iAF_EX_so4(e)	rxn00906	rxn12519	0.00534905	1	1	1
ethanesulfonate	Ammonium	Phosphate	Sulfate	iAF_EX_ethso3(e)	iAF_EX_nh4(e)	iAF_EX_pi(e)	iAF_EX_so4(e)	rxn00765	rxn10826	0.0210806	1	1	1
ethanesulfonate	Ammonium	Phosphate	Sulfate	iAF_EX_ethso3(e)	iAF_EX_nh4(e)	iAF_EX_pi(e)	iAF_EX_so4(e)	rxn00765	rxn12519	0.00534905	1	1	1
ethanesulfonate	Ammonium	Phosphate	Sulfate	iAF_EX_ethso3(e)	iAF_EX_nh4(e)	iAF_EX_pi(e)	iAF_EX_so4(e)	rxn00684	rxn10826	0.0210806	1	1	1
ethanesulfonate	Ammonium	Phosphate	Sulfate	iAF_EX_ethso3(e)	iAF_EX_nh4(e)	iAF_EX_pi(e)	iAF_EX_so4(e)	rxn00684	rxn12519	0.00534905	1	1	1
ethanesulfonate	Ammonium	Phosphate	Sulfate	iAF_EX_ethso3(e)	iAF_EX_nh4(e)	iAF_EX_pi(e)	iAF_EX_so4(e)	rxn00616	rxn10826	0.0210806	1	1	1
ethanesulfonate	Ammonium	Phosphate	Sulfate	iAF_EX_ethso3(e)	iAF_EX_nh4(e)	iAF_EX_pi(e)	iAF_EX_so4(e)	rxn00616	rxn12519	0.00534905	1	1	1
ethanesulfonate	Ammonium	Phosphate	Sulfate	iAF_EX_ethso3(e)	iAF_EX_nh4(e)	iAF_EX_pi(e)	iAF_EX_so4(e)	rxn00611	rxn10826	0.0210806	1	1	1
ethanesulfonate	Ammonium	Phosphate	Sulfate	iAF_EX_ethso3(e)	iAF_EX_nh4(e)	iAF_EX_pi(e)	iAF_EX_so4(e)	rxn00611	rxn12519	0.00534905	1	1	1
ethanesulfonate	Ammonium	Phosphate	Sulfate	iAF_EX_ethso3(e)	iAF_EX_nh4(e)	iAF_EX_pi(e)	iAF_EX_so4(e)	rxn00603	rxn10826	0.0210806	1	1	1
ethanesulfonate	Ammonium	Phosphate	Sulfate	iAF_EX_ethso3(e)	iAF_EX_nh4(e)	iAF_EX_pi(e)	iAF_EX_so4(e)	rxn00603	rxn12519	0.00534905	1	1	1
ethanesulfonate	Ammonium	Phosphate	Sulfate	iAF_EX_ethso3(e)	iAF_EX_nh4(e)	iAF_EX_pi(e)	iAF_EX_so4(e)	rxn00112	rxn00570	0.0019286	0	0	1
ethanesulfonate	Ammonium	Phosphate	Sulfate	iAF_EX_ethso3(e)	iAF_EX_nh4(e)	iAF_EX_pi(e)	iAF_EX_so4(e)	rxn00536	rxn10826	0.0210806	1	1	1
ethanesulfonate	Ammonium	Phosphate	Sulfate	iAF_EX_ethso3(e)	iAF_EX_nh4(e)	iAF_EX_pi(e)	iAF_EX_so4(e)	rxn00536	rxn12519	0.00534905	1	1	1
ethanesulfonate	Ammonium	Phosphate	Sulfate	iAF_EX_ethso3(e)	iAF_EX_nh4(e)	iAF_EX_pi(e)	iAF_EX_so4(e)	rxn00487	rxn10826	0.0210806	1	1	1
ethanesulfonate	Ammonium	Phosphate	Sulfate	iAF_EX_ethso3(e)	iAF_EX_nh4(e)	iAF_EX_pi(e)	iAF_EX_so4(e)	rxn00487	rxn12519	0.00534905	1	1	1
ethanesulfonate	Ammonium	Phosphate	Sulfate	iAF_EX_ethso3(e)	iAF_EX_nh4(e)	iAF_EX_pi(e)	iAF_EX_so4(e)	rxn00324	rxn10826	0.0210808	1	1	1
ethanesulfonate	Ammonium	Phosphate	Sulfate	iAF_EX_ethso3(e)	iAF_EX_nh4(e)	iAF_EX_pi(e)	iAF_EX_so4(e)	rxn00324	rxn12519	0.00534908	1	1	1
ethanesulfonate	Ammonium	Phosphate	Sulfate	iAF_EX_ethso3(e)	iAF_EX_nh4(e)	iAF_EX_pi(e)	iAF_EX_so4(e)	rxn00278	rxn10826	0.0210806	1	1	1
ethanesulfonate	Ammonium	Phosphate	Sulfate	iAF_EX_ethso3(e)	iAF_EX_nh4(e)	iAF_EX_pi(e)	iAF_EX_so4(e)	rxn00278	rxn12519	0.00534905	1	1	1
ethanesulfonate	Ammonium	Phosphate	Sulfate	iAF_EX_ethso3(e)	iAF_EX_nh4(e)	iAF_EX_pi(e)	iAF_EX_so4(e)	rxn00257	rxn10826	0.0229252	0	1	1
ethanesulfonate	Ammonium	Phosphate	Sulfate	iAF_EX_ethso3(e)	iAF_EX_nh4(e)	iAF_EX_pi(e)	iAF_EX_so4(e)	rxn00257	rxn12519	0.00582473	0	1	1
ethanesulfonate	Ammonium	Phosphate	Sulfate	iAF_EX_ethso3(e)	iAF_EX_nh4(e)	iAF_EX_pi(e)	iAF_EX_so4(e)	rxn00249	rxn10826	0.0210806	1	1	1
ethanesulfonate	Ammonium	Phosphate	Sulfate	iAF_EX_ethso3(e)	iAF_EX_nh4(e)	iAF_EX_pi(e)	iAF_EX_so4(e)	rxn00249	rxn12519	0.00534905	1	1	1
ethanesulfonate	Ammonium	Phosphate	Sulfate	iAF_EX_ethso3(e)	iAF_EX_nh4(e)	iAF_EX_pi(e)	iAF_EX_so4(e)	rxn00182	rxn10826	0.0210806	1	1	1
ethanesulfonate	Ammonium	Phosphate	Sulfate	iAF_EX_ethso3(e)	iAF_EX_nh4(e)	iAF_EX_pi(e)	iAF_EX_so4(e)	rxn00182	rxn12519	0.00534905	1	1	1
ethanesulfonate	Ammonium	Phosphate	Sulfate	iAF_EX_ethso3(e)	iAF_EX_nh4(e)	iAF_EX_pi(e)	iAF_EX_so4(e)	rxn00070	rxn10826	0.0210806	1	1	1
ethanesulfonate	Ammonium	Phosphate	Sulfate	iAF_EX_ethso3(e)	iAF_EX_nh4(e)	iAF_EX_pi(e)	iAF_EX_so4(e)	rxn00070	rxn12519	0.00534905	1	1	1
ethanesulfonate	Ammonium	Phosphate	Sulfate	iAF_EX_ethso3(e)	iAF_EX_nh4(e)	iAF_EX_pi(e)	iAF_EX_so4(e)	rxn10043	rxn13687	0.0307956	0	0	1
ethanesulfonate	Ammonium	Phosphate	Sulfate	iAF_EX_ethso3(e)	iAF_EX_nh4(e)	iAF_EX_pi(e)	iAF_EX_so4(e)	rxn10045	rxn13723	0.0600019	0	0	1
ethanesulfonate	Ammonium	Phosphate	Sulfate	iAF_EX_ethso3(e)	iAF_EX_nh4(e)	iAF_EX_pi(e)	iAF_EX_so4(e)	rxn10046	rxn13723	0.0600019	0	0	1
ethanesulfonate	Ammonium	Phosphate	Sulfate	iAF_EX_ethso3(e)	iAF_EX_nh4(e)	iAF_EX_pi(e)	iAF_EX_so4(e)	rxn10826	rxn10902	0.0210806	1	1	1
ethanesulfonate	Ammonium	Phosphate	Sulfate	iAF_EX_ethso3(e)	iAF_EX_nh4(e)	iAF_EX_pi(e)	iAF_EX_so4(e)	rxn10902	rxn12519	0.00534905	1	1	1
ethanesulfonate	Ammonium	Phosphate	Sulfate	iAF_EX_ethso3(e)	iAF_EX_nh4(e)	iAF_EX_pi(e)	iAF_EX_so4(e)	rxn13702	rxn13723	0.0070587	0	0	1
ethanesulfonate	Ammonium	Phosphate	Sulfate	iAF_EX_ethso3(e)	iAF_EX_nh4(e)	iAF_EX_pi(e)	iAF_EX_so4(e)	rxn13703	rxn13724	0.0070587	0	0	1
ethanesulfonate	Ammonium	Phosphate	Sulfate	iAF_EX_ethso3(e)	iAF_EX_nh4(e)	iAF_EX_pi(e)	iAF_EX_so4(e)	rxn13706	rxn13723	0.0600019	0	0	1
ethanesulfonate	Ammonium	Phosphate	Sulfate	iAF_EX_ethso3(e)	iAF_EX_nh4(e)	iAF_EX_pi(e)	iAF_EX_so4(e)	rxn13724	rxn13729	0.488402	0	0	1
Formate	Ammonium	Phosphate	Sulfate	iAF_EX_for(e)	iAF_EX_nh4(e)	iAF_EX_pi(e)	iAF_EX_so4(e)	rxn05748	rxn13702	0.00781515	0	0	1
Formate	Ammonium	Phosphate	Sulfate	iAF_EX_for(e)	iAF_EX_nh4(e)	iAF_EX_pi(e)	iAF_EX_so4(e)	rxn00371	rxn05292	0.00928812	1	0	1
Formate	Ammonium	Phosphate	Sulfate	iAF_EX_for(e)	iAF_EX_nh4(e)	iAF_EX_pi(e)	iAF_EX_so4(e)	rxn00103	rxn05292	0.0108415	1	0	1
Formate	Ammonium	Phosphate	Sulfate	iAF_EX_for(e)	iAF_EX_nh4(e)	iAF_EX_pi(e)	iAF_EX_so4(e)	rxn00394	rxn04952	0.00218549	1	1	1
Formate	Ammonium	Phosphate	Sulfate	iAF_EX_for(e)	iAF_EX_nh4(e)	iAF_EX_pi(e)	iAF_EX_so4(e)	rxn00394	rxn04662	0.00218549	1	1	1
Formate	Ammonium	Phosphate	Sulfate	iAF_EX_for(e)	iAF_EX_nh4(e)	iAF_EX_pi(e)	iAF_EX_so4(e)	rxn03628	rxn03978	0.00269918	0	0	1
Formate	Ammonium	Phosphate	Sulfate	iAF_EX_for(e)	iAF_EX_nh4(e)	iAF_EX_pi(e)	iAF_EX_so4(e)	rxn03978	rxn10043	0.032347	0	0	1
Formate	Ammonium	Phosphate	Sulfate	iAF_EX_for(e)	iAF_EX_nh4(e)	iAF_EX_pi(e)	iAF_EX_so4(e)	rxn00394	rxn03954	0.00218549	1	1	1
Formate	Ammonium	Phosphate	Sulfate	iAF_EX_for(e)	iAF_EX_nh4(e)	iAF_EX_pi(e)	iAF_EX_so4(e)	rxn03628	rxn13687	0.00196436	0	0	1
Formate	Ammonium	Phosphate	Sulfate	iAF_EX_for(e)	iAF_EX_nh4(e)	iAF_EX_pi(e)	iAF_EX_so4(e)	rxn00394	rxn01912	0.00218549	1	1	1
Formate	Ammonium	Phosphate	Sulfate	iAF_EX_for(e)	iAF_EX_nh4(e)	iAF_EX_pi(e)	iAF_EX_so4(e)	rxn00394	rxn01617	0.00218549	1	1	1
Formate	Ammonium	Phosphate	Sulfate	iAF_EX_for(e)	iAF_EX_nh4(e)	iAF_EX_pi(e)	iAF_EX_so4(e)	rxn00394	rxn01573	0.00218549	1	1	1
Formate	Ammonium	Phosphate	Sulfate	iAF_EX_for(e)	iAF_EX_nh4(e)	iAF_EX_pi(e)	iAF_EX_so4(e)	rxn00394	rxn01328	0.00218549	1	1	1
Formate	Ammonium	Phosphate	Sulfate	iAF_EX_for(e)	iAF_EX_nh4(e)	iAF_EX_pi(e)	iAF_EX_so4(e)	rxn00394	rxn01301	0.00218549	1	1	1
Formate	Ammonium	Phosphate	Sulfate	iAF_EX_for(e)	iAF_EX_nh4(e)	iAF_EX_pi(e)	iAF_EX_so4(e)	rxn00394	rxn01281	0.00218549	1	1	1
Formate	Ammonium	Phosphate	Sulfate	iAF_EX_for(e)	iAF_EX_nh4(e)	iAF_EX_pi(e)	iAF_EX_so4(e)	rxn00394	rxn01277	0.00218549	1	1	1
Formate	Ammonium	Phosphate	Sulfate	iAF_EX_for(e)	iAF_EX_nh4(e)	iAF_EX_pi(e)	iAF_EX_so4(e)	rxn00394	rxn01276	0.00218549	1	1	1
Formate	Ammonium	Phosphate	Sulfate	iAF_EX_for(e)	iAF_EX_nh4(e)	iAF_EX_pi(e)	iAF_EX_so4(e)	rxn00394	rxn01045	0.00218549	1	1	1
Formate	Ammonium	Phosphate	Sulfate	iAF_EX_for(e)	iAF_EX_nh4(e)	iAF_EX_pi(e)	iAF_EX_so4(e)	rxn00394	rxn01013	0.00218549	1	1	1
Formate	Ammonium	Phosphate	Sulfate	iAF_EX_for(e)	iAF_EX_nh4(e)	iAF_EX_pi(e)	iAF_EX_so4(e)	rxn00394	rxn00906	0.00218549	1	1	1
Formate	Ammonium	Phosphate	Sulfate	iAF_EX_for(e)	iAF_EX_nh4(e)	iAF_EX_pi(e)	iAF_EX_so4(e)	rxn00394	rxn00765	0.00218549	1	1	1
Formate	Ammonium	Phosphate	Sulfate	iAF_EX_for(e)	iAF_EX_nh4(e)	iAF_EX_pi(e)	iAF_EX_so4(e)	rxn00394	rxn00684	0.00218549	1	1	1
Formate	Ammonium	Phosphate	Sulfate	iAF_EX_for(e)	iAF_EX_nh4(e)	iAF_EX_pi(e)	iAF_EX_so4(e)	rxn00394	rxn00616	0.00218549	1	1	1
Formate	Ammonium	Phosphate	Sulfate	iAF_EX_for(e)	iAF_EX_nh4(e)	iAF_EX_pi(e)	iAF_EX_so4(e)	rxn00394	rxn00611	0.00218549	1	1	1
Formate	Ammonium	Phosphate	Sulfate	iAF_EX_for(e)	iAF_EX_nh4(e)	iAF_EX_pi(e)	iAF_EX_so4(e)	rxn00394	rxn00603	0.00218549	1	1	1
Formate	Ammonium	Phosphate	Sulfate	iAF_EX_for(e)	iAF_EX_nh4(e)	iAF_EX_pi(e)	iAF_EX_so4(e)	rxn00112	rxn00570	0.000897092	0	0	1
Formate	Ammonium	Phosphate	Sulfate	iAF_EX_for(e)	iAF_EX_nh4(e)	iAF_EX_pi(e)	iAF_EX_so4(e)	rxn00394	rxn00536	0.00218549	1	1	1
Formate	Ammonium	Phosphate	Sulfate	iAF_EX_for(e)	iAF_EX_nh4(e)	iAF_EX_pi(e)	iAF_EX_so4(e)	rxn00394	rxn00487	0.00218549	1	1	1
Formate	Ammonium	Phosphate	Sulfate	iAF_EX_for(e)	iAF_EX_nh4(e)	iAF_EX_pi(e)	iAF_EX_so4(e)	rxn00371	rxn00394	0.00620339	1	0	1
Formate	Ammonium	Phosphate	Sulfate	iAF_EX_for(e)	iAF_EX_nh4(e)	iAF_EX_pi(e)	iAF_EX_so4(e)	rxn00324	rxn00394	0.0021855	1	1	1
Formate	Ammonium	Phosphate	Sulfate	iAF_EX_for(e)	iAF_EX_nh4(e)	iAF_EX_pi(e)	iAF_EX_so4(e)	rxn00278	rxn00394	0.00218549	1	1	1
Formate	Ammonium	Phosphate	Sulfate	iAF_EX_for(e)	iAF_EX_nh4(e)	iAF_EX_pi(e)	iAF_EX_so4(e)	rxn00249	rxn00394	0.00218549	1	1	1
Formate	Ammonium	Phosphate	Sulfate	iAF_EX_for(e)	iAF_EX_nh4(e)	iAF_EX_pi(e)	iAF_EX_so4(e)	rxn00182	rxn00394	0.00218549	1	1	1
Formate	Ammonium	Phosphate	Sulfate	iAF_EX_for(e)	iAF_EX_nh4(e)	iAF_EX_pi(e)	iAF_EX_so4(e)	rxn00103	rxn00394	0.0143739	1	0	1
Formate	Ammonium	Phosphate	Sulfate	iAF_EX_for(e)	iAF_EX_nh4(e)	iAF_EX_pi(e)	iAF_EX_so4(e)	rxn00070	rxn00394	0.00218549	1	1	1
Formate	Ammonium	Phosphate	Sulfate	iAF_EX_for(e)	iAF_EX_nh4(e)	iAF_EX_pi(e)	iAF_EX_so4(e)	rxn00394	rxn10902	0.00218549	1	1	1
Formate	Ammonium	Phosphate	Sulfate	iAF_EX_for(e)	iAF_EX_nh4(e)	iAF_EX_pi(e)	iAF_EX_so4(e)	rxn00353	rxn00371	0.00928778	0	1	1
Formate	Ammonium	Phosphate	Sulfate	iAF_EX_for(e)	iAF_EX_nh4(e)	iAF_EX_pi(e)	iAF_EX_so4(e)	rxn00371	rxn07077	0.015392	0	1	1
Formate	Ammonium	Phosphate	Sulfate	iAF_EX_for(e)	iAF_EX_nh4(e)	iAF_EX_pi(e)	iAF_EX_so4(e)	rxn00371	rxn12950	0.015392	0	1	1
Formate	Ammonium	Phosphate	Sulfate	iAF_EX_for(e)	iAF_EX_nh4(e)	iAF_EX_pi(e)	iAF_EX_so4(e)	rxn00371	rxn12951	0.00928778	0	1	1
Formate	Ammonium	Phosphate	Sulfate	iAF_EX_for(e)	iAF_EX_nh4(e)	iAF_EX_pi(e)	iAF_EX_so4(e)	rxn00103	rxn00353	0.0179492	1	0	1
Formate	Ammonium	Phosphate	Sulfate	iAF_EX_for(e)	iAF_EX_nh4(e)	iAF_EX_pi(e)	iAF_EX_so4(e)	rxn00103	rxn07077	0.0179492	0	1	1
Formate	Ammonium	Phosphate	Sulfate	iAF_EX_for(e)	iAF_EX_nh4(e)	iAF_EX_pi(e)	iAF_EX_so4(e)	rxn00103	rxn12950	0.0179492	0	1	1
Formate	Ammonium	Phosphate	Sulfate	iAF_EX_for(e)	iAF_EX_nh4(e)	iAF_EX_pi(e)	iAF_EX_so4(e)	rxn00103	rxn12951	0.0179492	0	1	1
Formate	Ammonium	Phosphate	Sulfate	iAF_EX_for(e)	iAF_EX_nh4(e)	iAF_EX_pi(e)	iAF_EX_so4(e)	rxn10043	rxn13687	0.0303538	0	0	1
Formate	Ammonium	Phosphate	Sulfate	iAF_EX_for(e)	iAF_EX_nh4(e)	iAF_EX_pi(e)	iAF_EX_so4(e)	rxn10045	rxn13723	0.0593388	0	0	1
Formate	Ammonium	Phosphate	Sulfate	iAF_EX_for(e)	iAF_EX_nh4(e)	iAF_EX_pi(e)	iAF_EX_so4(e)	rxn10046	rxn13723	0.0593388	0	0	1
Formate	Ammonium	Phosphate	Sulfate	iAF_EX_for(e)	iAF_EX_nh4(e)	iAF_EX_pi(e)	iAF_EX_so4(e)	rxn13701	rxn13702	0.00781515	0	0	1
Formate	Ammonium	Phosphate	Sulfate	iAF_EX_for(e)	iAF_EX_nh4(e)	iAF_EX_pi(e)	iAF_EX_so4(e)	rxn13702	rxn13706	0.00781515	0	0	1
Formate	Ammonium	Phosphate	Sulfate	iAF_EX_for(e)	iAF_EX_nh4(e)	iAF_EX_pi(e)	iAF_EX_so4(e)	rxn13702	rxn13723	0.0116808	0	0	1
Formate	Ammonium	Phosphate	Sulfate	iAF_EX_for(e)	iAF_EX_nh4(e)	iAF_EX_pi(e)	iAF_EX_so4(e)	rxn13703	rxn13724	0.0116808	0	0	1
Formate	Ammonium	Phosphate	Sulfate	iAF_EX_for(e)	iAF_EX_nh4(e)	iAF_EX_pi(e)	iAF_EX_so4(e)	rxn13706	rxn13723	0.0593388	0	0	1
Formate	Ammonium	Phosphate	Sulfate	iAF_EX_for(e)	iAF_EX_nh4(e)	iAF_EX_pi(e)	iAF_EX_so4(e)	rxn13724	rxn13729	0.244201	0	0	1
Guanine	Ammonium	Phosphate	Sulfate	iAF_EX_gua(e)	iAF_EX_nh4(e)	iAF_EX_pi(e)	iAF_EX_so4(e)	rxn05292	rxn05636	0.0267903	1	1	1
Guanine	Ammonium	Phosphate	Sulfate	iAF_EX_gua(e)	iAF_EX_nh4(e)	iAF_EX_pi(e)	iAF_EX_so4(e)	rxn00399	rxn05636	0.00266081	1	0	1
Guanine	Ammonium	Phosphate	Sulfate	iAF_EX_gua(e)	iAF_EX_nh4(e)	iAF_EX_pi(e)	iAF_EX_so4(e)	rxn00394	rxn05636	0.00658148	1	1	1
Guanine	Ammonium	Phosphate	Sulfate	iAF_EX_gua(e)	iAF_EX_nh4(e)	iAF_EX_pi(e)	iAF_EX_so4(e)	rxn00353	rxn05636	0.0267891	1	1	1
Guanine	Ammonium	Phosphate	Sulfate	iAF_EX_gua(e)	iAF_EX_nh4(e)	iAF_EX_pi(e)	iAF_EX_so4(e)	rxn05636	rxn07077	0.0371408	1	1	1
Guanine	Ammonium	Phosphate	Sulfate	iAF_EX_gua(e)	iAF_EX_nh4(e)	iAF_EX_pi(e)	iAF_EX_so4(e)	rxn05636	rxn10963	0.00316931	1	0	1
Guanine	Ammonium	Phosphate	Sulfate	iAF_EX_gua(e)	iAF_EX_nh4(e)	iAF_EX_pi(e)	iAF_EX_so4(e)	rxn05636	rxn12950	0.0371408	1	1	1
Guanine	Ammonium	Phosphate	Sulfate	iAF_EX_gua(e)	iAF_EX_nh4(e)	iAF_EX_pi(e)	iAF_EX_so4(e)	rxn05636	rxn12951	0.0267891	1	1	1
Guanine	Ammonium	Phosphate	Sulfate	iAF_EX_gua(e)	iAF_EX_nh4(e)	iAF_EX_pi(e)	iAF_EX_so4(e)	rxn00562	rxn05292	0.00516393	1	1	1
Guanine	Ammonium	Phosphate	Sulfate	iAF_EX_gua(e)	iAF_EX_nh4(e)	iAF_EX_pi(e)	iAF_EX_so4(e)	rxn04952	rxn12519	0.00568722	1	1	1
Guanine	Ammonium	Phosphate	Sulfate	iAF_EX_gua(e)	iAF_EX_nh4(e)	iAF_EX_pi(e)	iAF_EX_so4(e)	rxn04662	rxn12519	0.00568722	1	1	1
Guanine	Ammonium	Phosphate	Sulfate	iAF_EX_gua(e)	iAF_EX_nh4(e)	iAF_EX_pi(e)	iAF_EX_so4(e)	rxn00014	rxn03978	0.0379134	0	0	1
Guanine	Ammonium	Phosphate	Sulfate	iAF_EX_gua(e)	iAF_EX_nh4(e)	iAF_EX_pi(e)	iAF_EX_so4(e)	rxn03978	rxn10043	0.23365	0	0	1
Guanine	Ammonium	Phosphate	Sulfate	iAF_EX_gua(e)	iAF_EX_nh4(e)	iAF_EX_pi(e)	iAF_EX_so4(e)	rxn03954	rxn12519	0.00568722	1	1	1
Guanine	Ammonium	Phosphate	Sulfate	iAF_EX_gua(e)	iAF_EX_nh4(e)	iAF_EX_pi(e)	iAF_EX_so4(e)	rxn02103	rxn12519	0.00529112	0	1	1
Guanine	Ammonium	Phosphate	Sulfate	iAF_EX_gua(e)	iAF_EX_nh4(e)	iAF_EX_pi(e)	iAF_EX_so4(e)	rxn01912	rxn12519	0.00568722	1	1	1
Guanine	Ammonium	Phosphate	Sulfate	iAF_EX_gua(e)	iAF_EX_nh4(e)	iAF_EX_pi(e)	iAF_EX_so4(e)	rxn01617	rxn12519	0.00568722	1	1	1
Guanine	Ammonium	Phosphate	Sulfate	iAF_EX_gua(e)	iAF_EX_nh4(e)	iAF_EX_pi(e)	iAF_EX_so4(e)	rxn01573	rxn12519	0.00568722	1	1	1
Guanine	Ammonium	Phosphate	Sulfate	iAF_EX_gua(e)	iAF_EX_nh4(e)	iAF_EX_pi(e)	iAF_EX_so4(e)	rxn01328	rxn12519	0.00568722	1	1	1
Guanine	Ammonium	Phosphate	Sulfate	iAF_EX_gua(e)	iAF_EX_nh4(e)	iAF_EX_pi(e)	iAF_EX_so4(e)	rxn01301	rxn12519	0.00568722	1	1	1
Guanine	Ammonium	Phosphate	Sulfate	iAF_EX_gua(e)	iAF_EX_nh4(e)	iAF_EX_pi(e)	iAF_EX_so4(e)	rxn01281	rxn12519	0.00568722	1	1	1
Guanine	Ammonium	Phosphate	Sulfate	iAF_EX_gua(e)	iAF_EX_nh4(e)	iAF_EX_pi(e)	iAF_EX_so4(e)	rxn01277	rxn12519	0.00568722	1	1	1
Guanine	Ammonium	Phosphate	Sulfate	iAF_EX_gua(e)	iAF_EX_nh4(e)	iAF_EX_pi(e)	iAF_EX_so4(e)	rxn01276	rxn12519	0.00568722	1	1	1
Guanine	Ammonium	Phosphate	Sulfate	iAF_EX_gua(e)	iAF_EX_nh4(e)	iAF_EX_pi(e)	iAF_EX_so4(e)	rxn01045	rxn12519	0.00568722	1	1	1
Guanine	Ammonium	Phosphate	Sulfate	iAF_EX_gua(e)	iAF_EX_nh4(e)	iAF_EX_pi(e)	iAF_EX_so4(e)	rxn01013	rxn12519	0.00568722	1	1	1
Guanine	Ammonium	Phosphate	Sulfate	iAF_EX_gua(e)	iAF_EX_nh4(e)	iAF_EX_pi(e)	iAF_EX_so4(e)	rxn00906	rxn12519	0.00568722	1	1	1
Guanine	Ammonium	Phosphate	Sulfate	iAF_EX_gua(e)	iAF_EX_nh4(e)	iAF_EX_pi(e)	iAF_EX_so4(e)	rxn00765	rxn12519	0.00568722	1	1	1
Guanine	Ammonium	Phosphate	Sulfate	iAF_EX_gua(e)	iAF_EX_nh4(e)	iAF_EX_pi(e)	iAF_EX_so4(e)	rxn00684	rxn12519	0.00568722	1	1	1
Guanine	Ammonium	Phosphate	Sulfate	iAF_EX_gua(e)	iAF_EX_nh4(e)	iAF_EX_pi(e)	iAF_EX_so4(e)	rxn00616	rxn12519	0.00568722	1	1	1
Guanine	Ammonium	Phosphate	Sulfate	iAF_EX_gua(e)	iAF_EX_nh4(e)	iAF_EX_pi(e)	iAF_EX_so4(e)	rxn00611	rxn12519	0.00568722	1	1	1
Guanine	Ammonium	Phosphate	Sulfate	iAF_EX_gua(e)	iAF_EX_nh4(e)	iAF_EX_pi(e)	iAF_EX_so4(e)	rxn00603	rxn12519	0.00568722	1	1	1
Guanine	Ammonium	Phosphate	Sulfate	iAF_EX_gua(e)	iAF_EX_nh4(e)	iAF_EX_pi(e)	iAF_EX_so4(e)	rxn00353	rxn00562	0.00516361	1	1	1
Guanine	Ammonium	Phosphate	Sulfate	iAF_EX_gua(e)	iAF_EX_nh4(e)	iAF_EX_pi(e)	iAF_EX_so4(e)	rxn00562	rxn07077	0.0358382	1	1	1
Guanine	Ammonium	Phosphate	Sulfate	iAF_EX_gua(e)	iAF_EX_nh4(e)	iAF_EX_pi(e)	iAF_EX_so4(e)	rxn00562	rxn12519	0.0172082	1	1	1
Guanine	Ammonium	Phosphate	Sulfate	iAF_EX_gua(e)	iAF_EX_nh4(e)	iAF_EX_pi(e)	iAF_EX_so4(e)	rxn00562	rxn12950	0.0358382	1	1	1
Guanine	Ammonium	Phosphate	Sulfate	iAF_EX_gua(e)	iAF_EX_nh4(e)	iAF_EX_pi(e)	iAF_EX_so4(e)	rxn00562	rxn12951	0.00516361	1	1	1
Guanine	Ammonium	Phosphate	Sulfate	iAF_EX_gua(e)	iAF_EX_nh4(e)	iAF_EX_pi(e)	iAF_EX_so4(e)	rxn00551	rxn12519	0.00077022	0	1	1
Guanine	Ammonium	Phosphate	Sulfate	iAF_EX_gua(e)	iAF_EX_nh4(e)	iAF_EX_pi(e)	iAF_EX_so4(e)	rxn00536	rxn12519	0.00568722	1	1	1
Guanine	Ammonium	Phosphate	Sulfate	iAF_EX_gua(e)	iAF_EX_nh4(e)	iAF_EX_pi(e)	iAF_EX_so4(e)	rxn00487	rxn12519	0.00568722	1	1	1
Guanine	Ammonium	Phosphate	Sulfate	iAF_EX_gua(e)	iAF_EX_nh4(e)	iAF_EX_pi(e)	iAF_EX_so4(e)	rxn00324	rxn12519	0.00568723	1	1	1
Guanine	Ammonium	Phosphate	Sulfate	iAF_EX_gua(e)	iAF_EX_nh4(e)	iAF_EX_pi(e)	iAF_EX_so4(e)	rxn00278	rxn12519	0.00568722	1	1	1
Guanine	Ammonium	Phosphate	Sulfate	iAF_EX_gua(e)	iAF_EX_nh4(e)	iAF_EX_pi(e)	iAF_EX_so4(e)	rxn00257	rxn12519	0.000838039	0	1	1
Guanine	Ammonium	Phosphate	Sulfate	iAF_EX_gua(e)	iAF_EX_nh4(e)	iAF_EX_pi(e)	iAF_EX_so4(e)	rxn00250	rxn12519	0.00165312	0	1	1
Guanine	Ammonium	Phosphate	Sulfate	iAF_EX_gua(e)	iAF_EX_nh4(e)	iAF_EX_pi(e)	iAF_EX_so4(e)	rxn00249	rxn12519	0.00568722	1	1	1
Guanine	Ammonium	Phosphate	Sulfate	iAF_EX_gua(e)	iAF_EX_nh4(e)	iAF_EX_pi(e)	iAF_EX_so4(e)	rxn00182	rxn12519	0.00568722	1	1	1
Guanine	Ammonium	Phosphate	Sulfate	iAF_EX_gua(e)	iAF_EX_nh4(e)	iAF_EX_pi(e)	iAF_EX_so4(e)	rxn00103	rxn12519	0.0010683	0	1	1
Guanine	Ammonium	Phosphate	Sulfate	iAF_EX_gua(e)	iAF_EX_nh4(e)	iAF_EX_pi(e)	iAF_EX_so4(e)	rxn00070	rxn12519	0.00568722	1	1	1
Guanine	Ammonium	Phosphate	Sulfate	iAF_EX_gua(e)	iAF_EX_nh4(e)	iAF_EX_pi(e)	iAF_EX_so4(e)	rxn00066	rxn12519	0.00554664	1	1	1
Guanine	Ammonium	Phosphate	Sulfate	iAF_EX_gua(e)	iAF_EX_nh4(e)	iAF_EX_pi(e)	iAF_EX_so4(e)	rxn00014	rxn13687	0.0103527	0	0	1
Guanine	Ammonium	Phosphate	Sulfate	iAF_EX_gua(e)	iAF_EX_nh4(e)	iAF_EX_pi(e)	iAF_EX_so4(e)	rxn09566	rxn09697	0.00306412	1	1	1
Guanine	Ammonium	Phosphate	Sulfate	iAF_EX_gua(e)	iAF_EX_nh4(e)	iAF_EX_pi(e)	iAF_EX_so4(e)	rxn09566	rxn12519	0.00691364	1	1	1
Guanine	Ammonium	Phosphate	Sulfate	iAF_EX_gua(e)	iAF_EX_nh4(e)	iAF_EX_pi(e)	iAF_EX_so4(e)	rxn10045	rxn13723	0.23365	0	0	1
Guanine	Ammonium	Phosphate	Sulfate	iAF_EX_gua(e)	iAF_EX_nh4(e)	iAF_EX_pi(e)	iAF_EX_so4(e)	rxn10046	rxn13723	0.23365	0	0	1
Guanine	Ammonium	Phosphate	Sulfate	iAF_EX_gua(e)	iAF_EX_nh4(e)	iAF_EX_pi(e)	iAF_EX_so4(e)	rxn10902	rxn12519	0.00568722	1	1	1
Guanine	Ammonium	Phosphate	Sulfate	iAF_EX_gua(e)	iAF_EX_nh4(e)	iAF_EX_pi(e)	iAF_EX_so4(e)	rxn13702	rxn13723	0.187232	0	0	1
Guanine	Ammonium	Phosphate	Sulfate	iAF_EX_gua(e)	iAF_EX_nh4(e)	iAF_EX_pi(e)	iAF_EX_so4(e)	rxn13703	rxn13724	0.187232	0	0	1
Guanine	Ammonium	Phosphate	Sulfate	iAF_EX_gua(e)	iAF_EX_nh4(e)	iAF_EX_pi(e)	iAF_EX_so4(e)	rxn13706	rxn13723	0.23365	0	0	1
Guanine	Ammonium	Phosphate	Sulfate	iAF_EX_gua(e)	iAF_EX_nh4(e)	iAF_EX_pi(e)	iAF_EX_so4(e)	rxn13724	rxn13729	0.661497	0	0	1
Isethionic acid	Ammonium	Phosphate	Sulfate	iAF_EX_isetac(e)	iAF_EX_nh4(e)	iAF_EX_pi(e)	iAF_EX_so4(e)	rxn13724	rxn13729	0.488402	0	0	1
L-Lysine	Ammonium	Phosphate	Sulfate	iAF_EX_lys_L(e)	iAF_EX_nh4(e)	iAF_EX_pi(e)	iAF_EX_so4(e)	rxn13724	rxn13729	0.254882	0	0	2
L-Methionine	Ammonium	Phosphate	Sulfate	iAF_EX_met_L(e)	iAF_EX_nh4(e)	iAF_EX_pi(e)	iAF_EX_so4(e)	rxn00456	rxn01350	0.49562	0	0	2
L-Methionine	Ammonium	Phosphate	Sulfate	iAF_EX_met_L(e)	iAF_EX_nh4(e)	iAF_EX_pi(e)	iAF_EX_so4(e)	rxn00456	rxn12780	0.516106	0	0	2
L-methionine-R-sulfoxide	Ammonium	Phosphate	Sulfate	iAF_EX_metsox_R_L(e)	iAF_EX_nh4(e)	iAF_EX_pi(e)	iAF_EX_so4(e)	rxn00456	rxn01350	0.402691	0	0	2
L-methionine-R-sulfoxide	Ammonium	Phosphate	Sulfate	iAF_EX_metsox_R_L(e)	iAF_EX_nh4(e)	iAF_EX_pi(e)	iAF_EX_so4(e)	rxn00456	rxn12780	0.423207	0	0	2
L-Methionine Sulfoxide	Ammonium	Phosphate	Sulfate	iAF_EX_metsox_S_L(e)	iAF_EX_nh4(e)	iAF_EX_pi(e)	iAF_EX_so4(e)	rxn00456	rxn01350	0.402691	0	0	2
L-Methionine Sulfoxide	Ammonium	Phosphate	Sulfate	iAF_EX_metsox_S_L(e)	iAF_EX_nh4(e)	iAF_EX_pi(e)	iAF_EX_so4(e)	rxn00456	rxn12780	0.423207	0	0	2
S-Methyl-L-methionine	Ammonium	Phosphate	Sulfate	iAF_EX_mmet(e)	iAF_EX_nh4(e)	iAF_EX_pi(e)	iAF_EX_so4(e)	rxn00456	rxn01350	0.188382	0	0	2
S-Methyl-L-methionine	Ammonium	Phosphate	Sulfate	iAF_EX_mmet(e)	iAF_EX_nh4(e)	iAF_EX_pi(e)	iAF_EX_so4(e)	rxn00456	rxn12780	0.225993	0	0	2
methanesulfonate	Ammonium	Phosphate	Sulfate	iAF_EX_mso3(e)	iAF_EX_nh4(e)	iAF_EX_pi(e)	iAF_EX_so4(e)	rxn13724	rxn13729	0.244201	0	0	1
Orotate	Ammonium	Phosphate	Sulfate	iAF_EX_orot(e)	iAF_EX_nh4(e)	iAF_EX_pi(e)	iAF_EX_so4(e)	rxn00341	rxn01361	0.112945	0	0	2
Orotate	Ammonium	Phosphate	Sulfate	iAF_EX_orot(e)	iAF_EX_nh4(e)	iAF_EX_pi(e)	iAF_EX_so4(e)	rxn00341	rxn01359	0.112945	0	0	2
L-Phenylalanine	Ammonium	Phosphate	Sulfate	iAF_EX_phe_L(e)	iAF_EX_nh4(e)	iAF_EX_pi(e)	iAF_EX_so4(e)	rxn01003	rxn05292	0.0138801	1	1	1
L-Phenylalanine	Ammonium	Phosphate	Sulfate	iAF_EX_phe_L(e)	iAF_EX_nh4(e)	iAF_EX_pi(e)	iAF_EX_so4(e)	rxn00399	rxn01003	0.00497939	1	0	1
L-Phenylalanine	Ammonium	Phosphate	Sulfate	iAF_EX_phe_L(e)	iAF_EX_nh4(e)	iAF_EX_pi(e)	iAF_EX_so4(e)	rxn00394	rxn01003	0.0166132	1	1	1
L-Phenylalanine	Ammonium	Phosphate	Sulfate	iAF_EX_phe_L(e)	iAF_EX_nh4(e)	iAF_EX_pi(e)	iAF_EX_so4(e)	rxn00353	rxn01003	0.0193328	1	1	1
L-Phenylalanine	Ammonium	Phosphate	Sulfate	iAF_EX_phe_L(e)	iAF_EX_nh4(e)	iAF_EX_pi(e)	iAF_EX_so4(e)	rxn01003	rxn07077	0.0193328	1	1	1
L-Phenylalanine	Ammonium	Phosphate	Sulfate	iAF_EX_phe_L(e)	iAF_EX_nh4(e)	iAF_EX_pi(e)	iAF_EX_so4(e)	rxn01003	rxn10587	0.0720023	1	0	1
L-Phenylalanine	Ammonium	Phosphate	Sulfate	iAF_EX_phe_L(e)	iAF_EX_nh4(e)	iAF_EX_pi(e)	iAF_EX_so4(e)	rxn01003	rxn10826	0.0333247	1	1	1
L-Phenylalanine	Ammonium	Phosphate	Sulfate	iAF_EX_phe_L(e)	iAF_EX_nh4(e)	iAF_EX_pi(e)	iAF_EX_so4(e)	rxn01003	rxn12519	0.0201825	1	1	1
L-Phenylalanine	Ammonium	Phosphate	Sulfate	iAF_EX_phe_L(e)	iAF_EX_nh4(e)	iAF_EX_pi(e)	iAF_EX_so4(e)	rxn01003	rxn12800	0.0373817	1	1	1
L-Phenylalanine	Ammonium	Phosphate	Sulfate	iAF_EX_phe_L(e)	iAF_EX_nh4(e)	iAF_EX_pi(e)	iAF_EX_so4(e)	rxn01003	rxn12950	0.0193328	1	1	1
L-Phenylalanine	Ammonium	Phosphate	Sulfate	iAF_EX_phe_L(e)	iAF_EX_nh4(e)	iAF_EX_pi(e)	iAF_EX_so4(e)	rxn01003	rxn12951	0.0193328	1	1	1
sulfoacetate	Ammonium	Phosphate	Sulfate	iAF_EX_sulfac(e)	iAF_EX_nh4(e)	iAF_EX_pi(e)	iAF_EX_so4(e)	rxn13724	rxn13729	0.463614	0	0	1
Taurine	Ammonium	Phosphate	Sulfate	iAF_EX_taur(e)	iAF_EX_nh4(e)	iAF_EX_pi(e)	iAF_EX_so4(e)	rxn05735	rxn10604	0.0485662	1	1	2
L-Tyrosine	Ammonium	Phosphate	Sulfate	iAF_EX_tyr_L(e)	iAF_EX_nh4(e)	iAF_EX_pi(e)	iAF_EX_so4(e)	rxn00033	rxn10559	0.0374708	0	0	2
Phosphotyrosine	Ammonium	Phosphate	Sulfate	iAF_EX_tyrp(e)	iAF_EX_nh4(e)	iAF_EX_pi(e)	iAF_EX_so4(e)	rxn00033	rxn10559	0.0374708	0	0	2
Xanthine	Ammonium	Phosphate	Sulfate	iAF_EX_xan(e)	iAF_EX_nh4(e)	iAF_EX_pi(e)	iAF_EX_so4(e)	rxn05749	rxn13702	0.00728725	0	0	1
Xanthine	Ammonium	Phosphate	Sulfate	iAF_EX_xan(e)	iAF_EX_nh4(e)	iAF_EX_pi(e)	iAF_EX_so4(e)	rxn05748	rxn13702	0.0371194	0	0	1
Xanthine	Ammonium	Phosphate	Sulfate	iAF_EX_xan(e)	iAF_EX_nh4(e)	iAF_EX_pi(e)	iAF_EX_so4(e)	rxn05747	rxn13702	0.0125972	0	0	1
Xanthine	Ammonium	Phosphate	Sulfate	iAF_EX_xan(e)	iAF_EX_nh4(e)	iAF_EX_pi(e)	iAF_EX_so4(e)	rxn05739	rxn13702	0.00728725	0	0	1
Xanthine	Ammonium	Phosphate	Sulfate	iAF_EX_xan(e)	iAF_EX_nh4(e)	iAF_EX_pi(e)	iAF_EX_so4(e)	rxn02103	rxn05292	0.00743796	1	0	1
Xanthine	Ammonium	Phosphate	Sulfate	iAF_EX_xan(e)	iAF_EX_nh4(e)	iAF_EX_pi(e)	iAF_EX_so4(e)	rxn00562	rxn05292	0.0514494	1	1	1
Xanthine	Ammonium	Phosphate	Sulfate	iAF_EX_xan(e)	iAF_EX_nh4(e)	iAF_EX_pi(e)	iAF_EX_so4(e)	rxn05292	rxn10963	0.00728733	1	0	1
Xanthine	Ammonium	Phosphate	Sulfate	iAF_EX_xan(e)	iAF_EX_nh4(e)	iAF_EX_pi(e)	iAF_EX_so4(e)	rxn05087	rxn05088	0.00420034	0	0	1
Xanthine	Ammonium	Phosphate	Sulfate	iAF_EX_xan(e)	iAF_EX_nh4(e)	iAF_EX_pi(e)	iAF_EX_so4(e)	rxn02092	rxn05085	0.00420034	0	0	1
Xanthine	Ammonium	Phosphate	Sulfate	iAF_EX_xan(e)	iAF_EX_nh4(e)	iAF_EX_pi(e)	iAF_EX_so4(e)	rxn02708	rxn04948	0.00420034	0	0	1
Xanthine	Ammonium	Phosphate	Sulfate	iAF_EX_xan(e)	iAF_EX_nh4(e)	iAF_EX_pi(e)	iAF_EX_so4(e)	rxn00217	rxn04945	0.00420034	0	0	1
Xanthine	Ammonium	Phosphate	Sulfate	iAF_EX_xan(e)	iAF_EX_nh4(e)	iAF_EX_pi(e)	iAF_EX_so4(e)	rxn04932	rxn04942	0.00420034	0	0	1
Xanthine	Ammonium	Phosphate	Sulfate	iAF_EX_xan(e)	iAF_EX_nh4(e)	iAF_EX_pi(e)	iAF_EX_so4(e)	rxn03883	rxn04941	0.00420034	0	0	1
Xanthine	Ammonium	Phosphate	Sulfate	iAF_EX_xan(e)	iAF_EX_nh4(e)	iAF_EX_pi(e)	iAF_EX_so4(e)	rxn04939	rxn04940	0.00420034	0	0	1
Xanthine	Ammonium	Phosphate	Sulfate	iAF_EX_xan(e)	iAF_EX_nh4(e)	iAF_EX_pi(e)	iAF_EX_so4(e)	rxn04792	rxn04938	0.00420034	0	0	1
Xanthine	Ammonium	Phosphate	Sulfate	iAF_EX_xan(e)	iAF_EX_nh4(e)	iAF_EX_pi(e)	iAF_EX_so4(e)	rxn04791	rxn04938	0.00420034	0	0	1
Xanthine	Ammonium	Phosphate	Sulfate	iAF_EX_xan(e)	iAF_EX_nh4(e)	iAF_EX_pi(e)	iAF_EX_so4(e)	rxn01835	rxn04937	0.00420034	0	0	1
Xanthine	Ammonium	Phosphate	Sulfate	iAF_EX_xan(e)	iAF_EX_nh4(e)	iAF_EX_pi(e)	iAF_EX_so4(e)	rxn04934	rxn04935	0.00420034	0	0	1
Xanthine	Ammonium	Phosphate	Sulfate	iAF_EX_xan(e)	iAF_EX_nh4(e)	iAF_EX_pi(e)	iAF_EX_so4(e)	rxn03699	rxn04668	0.00728717	0	0	1
Xanthine	Ammonium	Phosphate	Sulfate	iAF_EX_xan(e)	iAF_EX_nh4(e)	iAF_EX_pi(e)	iAF_EX_so4(e)	rxn01363	rxn04661	0.00420034	0	0	1
Xanthine	Ammonium	Phosphate	Sulfate	iAF_EX_xan(e)	iAF_EX_nh4(e)	iAF_EX_pi(e)	iAF_EX_so4(e)	rxn01392	rxn04064	0.00420034	0	0	1
Xanthine	Ammonium	Phosphate	Sulfate	iAF_EX_xan(e)	iAF_EX_nh4(e)	iAF_EX_pi(e)	iAF_EX_so4(e)	rxn03981	rxn03982	0.00420034	0	0	1
Xanthine	Ammonium	Phosphate	Sulfate	iAF_EX_xan(e)	iAF_EX_nh4(e)	iAF_EX_pi(e)	iAF_EX_so4(e)	rxn03628	rxn03978	0.0166929	0	0	1
Xanthine	Ammonium	Phosphate	Sulfate	iAF_EX_xan(e)	iAF_EX_nh4(e)	iAF_EX_pi(e)	iAF_EX_so4(e)	rxn00014	rxn03978	0.0962696	0	0	1
Xanthine	Ammonium	Phosphate	Sulfate	iAF_EX_xan(e)	iAF_EX_nh4(e)	iAF_EX_pi(e)	iAF_EX_so4(e)	rxn03978	rxn10043	0.23365	0	0	1
Xanthine	Ammonium	Phosphate	Sulfate	iAF_EX_xan(e)	iAF_EX_nh4(e)	iAF_EX_pi(e)	iAF_EX_so4(e)	rxn03963	rxn03964	0.00420034	0	0	1
Xanthine	Ammonium	Phosphate	Sulfate	iAF_EX_xan(e)	iAF_EX_nh4(e)	iAF_EX_pi(e)	iAF_EX_so4(e)	rxn03955	rxn03956	0.00420034	0	0	1
Xanthine	Ammonium	Phosphate	Sulfate	iAF_EX_xan(e)	iAF_EX_nh4(e)	iAF_EX_pi(e)	iAF_EX_so4(e)	rxn03651	rxn03652	0.00420034	0	0	1
Xanthine	Ammonium	Phosphate	Sulfate	iAF_EX_xan(e)	iAF_EX_nh4(e)	iAF_EX_pi(e)	iAF_EX_so4(e)	rxn00014	rxn03628	0.00414361	0	0	1
Xanthine	Ammonium	Phosphate	Sulfate	iAF_EX_xan(e)	iAF_EX_nh4(e)	iAF_EX_pi(e)	iAF_EX_so4(e)	rxn03628	rxn13687	0.00937125	0	0	1
Xanthine	Ammonium	Phosphate	Sulfate	iAF_EX_xan(e)	iAF_EX_nh4(e)	iAF_EX_pi(e)	iAF_EX_so4(e)	rxn03546	rxn03595	0.00420034	0	0	1
Xanthine	Ammonium	Phosphate	Sulfate	iAF_EX_xan(e)	iAF_EX_nh4(e)	iAF_EX_pi(e)	iAF_EX_so4(e)	rxn03548	rxn14054	0.00728717	0	0	1
Xanthine	Ammonium	Phosphate	Sulfate	iAF_EX_xan(e)	iAF_EX_nh4(e)	iAF_EX_pi(e)	iAF_EX_so4(e)	rxn03317	rxn03319	0.00420034	0	0	1
Xanthine	Ammonium	Phosphate	Sulfate	iAF_EX_xan(e)	iAF_EX_nh4(e)	iAF_EX_pi(e)	iAF_EX_so4(e)	rxn03314	rxn03315	0.00420034	0	0	1
Xanthine	Ammonium	Phosphate	Sulfate	iAF_EX_xan(e)	iAF_EX_nh4(e)	iAF_EX_pi(e)	iAF_EX_so4(e)	rxn03311	rxn03312	0.00420034	0	0	1
Xanthine	Ammonium	Phosphate	Sulfate	iAF_EX_xan(e)	iAF_EX_nh4(e)	iAF_EX_pi(e)	iAF_EX_so4(e)	rxn03309	rxn03310	0.00420034	0	0	1
Xanthine	Ammonium	Phosphate	Sulfate	iAF_EX_xan(e)	iAF_EX_nh4(e)	iAF_EX_pi(e)	iAF_EX_so4(e)	rxn03307	rxn03308	0.00420034	0	0	1
Xanthine	Ammonium	Phosphate	Sulfate	iAF_EX_xan(e)	iAF_EX_nh4(e)	iAF_EX_pi(e)	iAF_EX_so4(e)	rxn03305	rxn03306	0.00420034	0	0	1
Xanthine	Ammonium	Phosphate	Sulfate	iAF_EX_xan(e)	iAF_EX_nh4(e)	iAF_EX_pi(e)	iAF_EX_so4(e)	rxn03302	rxn03303	0.00420034	0	0	1
Xanthine	Ammonium	Phosphate	Sulfate	iAF_EX_xan(e)	iAF_EX_nh4(e)	iAF_EX_pi(e)	iAF_EX_so4(e)	rxn03299	rxn03300	0.00420034	0	0	1
Xanthine	Ammonium	Phosphate	Sulfate	iAF_EX_xan(e)	iAF_EX_nh4(e)	iAF_EX_pi(e)	iAF_EX_so4(e)	rxn03295	rxn03296	0.00420034	0	0	1
Xanthine	Ammonium	Phosphate	Sulfate	iAF_EX_xan(e)	iAF_EX_nh4(e)	iAF_EX_pi(e)	iAF_EX_so4(e)	rxn03292	rxn03293	0.00420034	0	0	1
Xanthine	Ammonium	Phosphate	Sulfate	iAF_EX_xan(e)	iAF_EX_nh4(e)	iAF_EX_pi(e)	iAF_EX_so4(e)	rxn03255	rxn03256	0.00420034	0	0	1
Xanthine	Ammonium	Phosphate	Sulfate	iAF_EX_xan(e)	iAF_EX_nh4(e)	iAF_EX_pi(e)	iAF_EX_so4(e)	rxn03204	rxn03205	0.00420034	0	0	1
Xanthine	Ammonium	Phosphate	Sulfate	iAF_EX_xan(e)	iAF_EX_nh4(e)	iAF_EX_pi(e)	iAF_EX_so4(e)	rxn03200	rxn03201	0.00420034	0	0	1
Xanthine	Ammonium	Phosphate	Sulfate	iAF_EX_xan(e)	iAF_EX_nh4(e)	iAF_EX_pi(e)	iAF_EX_so4(e)	rxn03198	rxn03199	0.00420034	0	0	1
Xanthine	Ammonium	Phosphate	Sulfate	iAF_EX_xan(e)	iAF_EX_nh4(e)	iAF_EX_pi(e)	iAF_EX_so4(e)	rxn03112	rxn03113	0.00420034	0	0	1
Xanthine	Ammonium	Phosphate	Sulfate	iAF_EX_xan(e)	iAF_EX_nh4(e)	iAF_EX_pi(e)	iAF_EX_so4(e)	rxn03071	rxn03072	0.00420034	0	0	1
Xanthine	Ammonium	Phosphate	Sulfate	iAF_EX_xan(e)	iAF_EX_nh4(e)	iAF_EX_pi(e)	iAF_EX_so4(e)	rxn03014	rxn03015	0.00420034	0	0	1
Xanthine	Ammonium	Phosphate	Sulfate	iAF_EX_xan(e)	iAF_EX_nh4(e)	iAF_EX_pi(e)	iAF_EX_so4(e)	rxn03008	rxn14041	0.00420034	0	0	1
Xanthine	Ammonium	Phosphate	Sulfate	iAF_EX_xan(e)	iAF_EX_nh4(e)	iAF_EX_pi(e)	iAF_EX_so4(e)	rxn03000	rxn03001	0.00420034	0	0	1
Xanthine	Ammonium	Phosphate	Sulfate	iAF_EX_xan(e)	iAF_EX_nh4(e)	iAF_EX_pi(e)	iAF_EX_so4(e)	rxn02981	rxn02982	0.00420034	0	0	1
Xanthine	Ammonium	Phosphate	Sulfate	iAF_EX_xan(e)	iAF_EX_nh4(e)	iAF_EX_pi(e)	iAF_EX_so4(e)	rxn02972	rxn02973	0.00420034	0	0	1
Xanthine	Ammonium	Phosphate	Sulfate	iAF_EX_xan(e)	iAF_EX_nh4(e)	iAF_EX_pi(e)	iAF_EX_so4(e)	rxn02930	rxn02931	0.00420034	0	0	1
Xanthine	Ammonium	Phosphate	Sulfate	iAF_EX_xan(e)	iAF_EX_nh4(e)	iAF_EX_pi(e)	iAF_EX_so4(e)	rxn02928	rxn02929	0.00420034	0	0	1
Xanthine	Ammonium	Phosphate	Sulfate	iAF_EX_xan(e)	iAF_EX_nh4(e)	iAF_EX_pi(e)	iAF_EX_so4(e)	rxn02923	rxn02924	0.00420034	0	0	1
Xanthine	Ammonium	Phosphate	Sulfate	iAF_EX_xan(e)	iAF_EX_nh4(e)	iAF_EX_pi(e)	iAF_EX_so4(e)	rxn02905	rxn02906	0.00420034	0	0	1
Xanthine	Ammonium	Phosphate	Sulfate	iAF_EX_xan(e)	iAF_EX_nh4(e)	iAF_EX_pi(e)	iAF_EX_so4(e)	rxn02738	rxn02739	0.00420034	0	0	1
Xanthine	Ammonium	Phosphate	Sulfate	iAF_EX_xan(e)	iAF_EX_nh4(e)	iAF_EX_pi(e)	iAF_EX_so4(e)	rxn02724	rxn02725	0.00420034	0	0	1
Xanthine	Ammonium	Phosphate	Sulfate	iAF_EX_xan(e)	iAF_EX_nh4(e)	iAF_EX_pi(e)	iAF_EX_so4(e)	rxn02717	rxn02718	0.00420034	0	0	1
Xanthine	Ammonium	Phosphate	Sulfate	iAF_EX_xan(e)	iAF_EX_nh4(e)	iAF_EX_pi(e)	iAF_EX_so4(e)	rxn02565	rxn02566	0.00420034	0	0	1
Xanthine	Ammonium	Phosphate	Sulfate	iAF_EX_xan(e)	iAF_EX_nh4(e)	iAF_EX_pi(e)	iAF_EX_so4(e)	rxn02558	rxn02559	0.00420034	0	0	1
Xanthine	Ammonium	Phosphate	Sulfate	iAF_EX_xan(e)	iAF_EX_nh4(e)	iAF_EX_pi(e)	iAF_EX_so4(e)	rxn02527	rxn02528	0.00420034	0	0	1
Xanthine	Ammonium	Phosphate	Sulfate	iAF_EX_xan(e)	iAF_EX_nh4(e)	iAF_EX_pi(e)	iAF_EX_so4(e)	rxn02446	rxn02447	0.00420034	0	0	1
Xanthine	Ammonium	Phosphate	Sulfate	iAF_EX_xan(e)	iAF_EX_nh4(e)	iAF_EX_pi(e)	iAF_EX_so4(e)	rxn02438	rxn02440	0.00420034	0	0	1
Xanthine	Ammonium	Phosphate	Sulfate	iAF_EX_xan(e)	iAF_EX_nh4(e)	iAF_EX_pi(e)	iAF_EX_so4(e)	rxn02437	rxn02439	0.00420034	0	0	1
Xanthine	Ammonium	Phosphate	Sulfate	iAF_EX_xan(e)	iAF_EX_nh4(e)	iAF_EX_pi(e)	iAF_EX_so4(e)	rxn02432	rxn02433	0.00420034	0	0	1
Xanthine	Ammonium	Phosphate	Sulfate	iAF_EX_xan(e)	iAF_EX_nh4(e)	iAF_EX_pi(e)	iAF_EX_so4(e)	rxn02393	rxn02395	0.00420034	0	0	1
Xanthine	Ammonium	Phosphate	Sulfate	iAF_EX_xan(e)	iAF_EX_nh4(e)	iAF_EX_pi(e)	iAF_EX_so4(e)	rxn02392	rxn02394	0.00420034	0	0	1
Xanthine	Ammonium	Phosphate	Sulfate	iAF_EX_xan(e)	iAF_EX_nh4(e)	iAF_EX_pi(e)	iAF_EX_so4(e)	rxn02385	rxn02386	0.00420034	0	0	1
Xanthine	Ammonium	Phosphate	Sulfate	iAF_EX_xan(e)	iAF_EX_nh4(e)	iAF_EX_pi(e)	iAF_EX_so4(e)	rxn02383	rxn02384	0.00420034	0	0	1
Xanthine	Ammonium	Phosphate	Sulfate	iAF_EX_xan(e)	iAF_EX_nh4(e)	iAF_EX_pi(e)	iAF_EX_so4(e)	rxn02358	rxn02359	0.00420034	0	0	1
Xanthine	Ammonium	Phosphate	Sulfate	iAF_EX_xan(e)	iAF_EX_nh4(e)	iAF_EX_pi(e)	iAF_EX_so4(e)	rxn02356	rxn02358	0.00420034	0	0	1
Xanthine	Ammonium	Phosphate	Sulfate	iAF_EX_xan(e)	iAF_EX_nh4(e)	iAF_EX_pi(e)	iAF_EX_so4(e)	rxn02355	rxn02357	0.00420034	0	0	1
Xanthine	Ammonium	Phosphate	Sulfate	iAF_EX_xan(e)	iAF_EX_nh4(e)	iAF_EX_pi(e)	iAF_EX_so4(e)	rxn02307	rxn02308	0.00420034	0	0	1
Xanthine	Ammonium	Phosphate	Sulfate	iAF_EX_xan(e)	iAF_EX_nh4(e)	iAF_EX_pi(e)	iAF_EX_so4(e)	rxn02284	rxn02285	0.00420034	0	0	1
Xanthine	Ammonium	Phosphate	Sulfate	iAF_EX_xan(e)	iAF_EX_nh4(e)	iAF_EX_pi(e)	iAF_EX_so4(e)	rxn02183	rxn11891	0.00420034	0	0	1
Xanthine	Ammonium	Phosphate	Sulfate	iAF_EX_xan(e)	iAF_EX_nh4(e)	iAF_EX_pi(e)	iAF_EX_so4(e)	rxn02179	rxn02180	0.00420034	0	0	1
Xanthine	Ammonium	Phosphate	Sulfate	iAF_EX_xan(e)	iAF_EX_nh4(e)	iAF_EX_pi(e)	iAF_EX_so4(e)	rxn02159	rxn05934	0.00728717	0	0	1
Xanthine	Ammonium	Phosphate	Sulfate	iAF_EX_xan(e)	iAF_EX_nh4(e)	iAF_EX_pi(e)	iAF_EX_so4(e)	rxn02146	rxn11565	0.00728717	0	0	1
Xanthine	Ammonium	Phosphate	Sulfate	iAF_EX_xan(e)	iAF_EX_nh4(e)	iAF_EX_pi(e)	iAF_EX_so4(e)	rxn02141	rxn02142	0.00420034	0	0	1
Xanthine	Ammonium	Phosphate	Sulfate	iAF_EX_xan(e)	iAF_EX_nh4(e)	iAF_EX_pi(e)	iAF_EX_so4(e)	rxn00394	rxn02103	0.00851617	0	1	1
Xanthine	Ammonium	Phosphate	Sulfate	iAF_EX_xan(e)	iAF_EX_nh4(e)	iAF_EX_pi(e)	iAF_EX_so4(e)	rxn00353	rxn02103	0.0074378	0	1	1
Xanthine	Ammonium	Phosphate	Sulfate	iAF_EX_xan(e)	iAF_EX_nh4(e)	iAF_EX_pi(e)	iAF_EX_so4(e)	rxn02103	rxn12951	0.0074378	0	1	1
Xanthine	Ammonium	Phosphate	Sulfate	iAF_EX_xan(e)	iAF_EX_nh4(e)	iAF_EX_pi(e)	iAF_EX_so4(e)	rxn01685	rxn02049	0.00420034	0	0	1
Xanthine	Ammonium	Phosphate	Sulfate	iAF_EX_xan(e)	iAF_EX_nh4(e)	iAF_EX_pi(e)	iAF_EX_so4(e)	rxn02038	rxn02040	0.00420034	0	0	1
Xanthine	Ammonium	Phosphate	Sulfate	iAF_EX_xan(e)	iAF_EX_nh4(e)	iAF_EX_pi(e)	iAF_EX_so4(e)	rxn02034	rxn02035	0.00420034	0	0	1
Xanthine	Ammonium	Phosphate	Sulfate	iAF_EX_xan(e)	iAF_EX_nh4(e)	iAF_EX_pi(e)	iAF_EX_so4(e)	rxn01938	rxn01939	0.00420034	0	0	1
Xanthine	Ammonium	Phosphate	Sulfate	iAF_EX_xan(e)	iAF_EX_nh4(e)	iAF_EX_pi(e)	iAF_EX_so4(e)	rxn01902	rxn13226	0.00420034	0	0	1
Xanthine	Ammonium	Phosphate	Sulfate	iAF_EX_xan(e)	iAF_EX_nh4(e)	iAF_EX_pi(e)	iAF_EX_so4(e)	rxn01887	rxn12675	0.00420034	0	0	1
Xanthine	Ammonium	Phosphate	Sulfate	iAF_EX_xan(e)	iAF_EX_nh4(e)	iAF_EX_pi(e)	iAF_EX_so4(e)	rxn01809	rxn01810	0.00420034	0	0	1
Xanthine	Ammonium	Phosphate	Sulfate	iAF_EX_xan(e)	iAF_EX_nh4(e)	iAF_EX_pi(e)	iAF_EX_so4(e)	rxn01793	rxn01794	0.00420034	0	0	1
Xanthine	Ammonium	Phosphate	Sulfate	iAF_EX_xan(e)	iAF_EX_nh4(e)	iAF_EX_pi(e)	iAF_EX_so4(e)	rxn01776	rxn01777	0.00420034	0	0	1
Xanthine	Ammonium	Phosphate	Sulfate	iAF_EX_xan(e)	iAF_EX_nh4(e)	iAF_EX_pi(e)	iAF_EX_so4(e)	rxn01291	rxn01764	0.00420034	0	0	1
Xanthine	Ammonium	Phosphate	Sulfate	iAF_EX_xan(e)	iAF_EX_nh4(e)	iAF_EX_pi(e)	iAF_EX_so4(e)	rxn01722	rxn01723	0.00420034	0	0	1
Xanthine	Ammonium	Phosphate	Sulfate	iAF_EX_xan(e)	iAF_EX_nh4(e)	iAF_EX_pi(e)	iAF_EX_so4(e)	rxn01692	rxn01693	0.00420034	0	0	1
Xanthine	Ammonium	Phosphate	Sulfate	iAF_EX_xan(e)	iAF_EX_nh4(e)	iAF_EX_pi(e)	iAF_EX_so4(e)	rxn01688	rxn01689	0.00420034	0	0	1
Xanthine	Ammonium	Phosphate	Sulfate	iAF_EX_xan(e)	iAF_EX_nh4(e)	iAF_EX_pi(e)	iAF_EX_so4(e)	rxn01662	rxn01663	0.00420034	0	0	1
Xanthine	Ammonium	Phosphate	Sulfate	iAF_EX_xan(e)	iAF_EX_nh4(e)	iAF_EX_pi(e)	iAF_EX_so4(e)	rxn01601	rxn01602	0.00420034	0	0	1
Xanthine	Ammonium	Phosphate	Sulfate	iAF_EX_xan(e)	iAF_EX_nh4(e)	iAF_EX_pi(e)	iAF_EX_so4(e)	rxn01602	rxn14120	0.00420034	0	0	1
Xanthine	Ammonium	Phosphate	Sulfate	iAF_EX_xan(e)	iAF_EX_nh4(e)	iAF_EX_pi(e)	iAF_EX_so4(e)	rxn00687	rxn01601	0.00728717	0	0	1
Xanthine	Ammonium	Phosphate	Sulfate	iAF_EX_xan(e)	iAF_EX_nh4(e)	iAF_EX_pi(e)	iAF_EX_so4(e)	rxn01601	rxn12649	0.00420034	0	0	1
Xanthine	Ammonium	Phosphate	Sulfate	iAF_EX_xan(e)	iAF_EX_nh4(e)	iAF_EX_pi(e)	iAF_EX_so4(e)	rxn01601	rxn14120	0.00420034	0	0	1
Xanthine	Ammonium	Phosphate	Sulfate	iAF_EX_xan(e)	iAF_EX_nh4(e)	iAF_EX_pi(e)	iAF_EX_so4(e)	rxn01586	rxn01587	0.00420034	0	0	1
Xanthine	Ammonium	Phosphate	Sulfate	iAF_EX_xan(e)	iAF_EX_nh4(e)	iAF_EX_pi(e)	iAF_EX_so4(e)	rxn01582	rxn01584	0.00420034	0	0	1
Xanthine	Ammonium	Phosphate	Sulfate	iAF_EX_xan(e)	iAF_EX_nh4(e)	iAF_EX_pi(e)	iAF_EX_so4(e)	rxn01581	rxn12064	0.00728717	0	0	1
Xanthine	Ammonium	Phosphate	Sulfate	iAF_EX_xan(e)	iAF_EX_nh4(e)	iAF_EX_pi(e)	iAF_EX_so4(e)	rxn01578	rxn01579	0.00420034	0	0	1
Xanthine	Ammonium	Phosphate	Sulfate	iAF_EX_xan(e)	iAF_EX_nh4(e)	iAF_EX_pi(e)	iAF_EX_so4(e)	rxn01530	rxn11890	0.00420034	0	0	1
Xanthine	Ammonium	Phosphate	Sulfate	iAF_EX_xan(e)	iAF_EX_nh4(e)	iAF_EX_pi(e)	iAF_EX_so4(e)	rxn01452	rxn10074	0.00420034	0	0	1
Xanthine	Ammonium	Phosphate	Sulfate	iAF_EX_xan(e)	iAF_EX_nh4(e)	iAF_EX_pi(e)	iAF_EX_so4(e)	rxn01043	rxn01385	0.00420034	0	0	1
Xanthine	Ammonium	Phosphate	Sulfate	iAF_EX_xan(e)	iAF_EX_nh4(e)	iAF_EX_pi(e)	iAF_EX_so4(e)	rxn01359	rxn01361	0.00421146	0	0	1
Xanthine	Ammonium	Phosphate	Sulfate	iAF_EX_xan(e)	iAF_EX_nh4(e)	iAF_EX_pi(e)	iAF_EX_so4(e)	rxn01337	rxn01339	0.00420034	0	0	1
Xanthine	Ammonium	Phosphate	Sulfate	iAF_EX_xan(e)	iAF_EX_nh4(e)	iAF_EX_pi(e)	iAF_EX_so4(e)	rxn01336	rxn01338	0.00420034	0	0	1
Xanthine	Ammonium	Phosphate	Sulfate	iAF_EX_xan(e)	iAF_EX_nh4(e)	iAF_EX_pi(e)	iAF_EX_so4(e)	rxn01313	rxn01314	0.00420034	0	0	1
Xanthine	Ammonium	Phosphate	Sulfate	iAF_EX_xan(e)	iAF_EX_nh4(e)	iAF_EX_pi(e)	iAF_EX_so4(e)	rxn00634	rxn01310	0.00420034	0	0	1
Xanthine	Ammonium	Phosphate	Sulfate	iAF_EX_xan(e)	iAF_EX_nh4(e)	iAF_EX_pi(e)	iAF_EX_so4(e)	rxn01290	rxn01291	0.00420034	0	0	1
Xanthine	Ammonium	Phosphate	Sulfate	iAF_EX_xan(e)	iAF_EX_nh4(e)	iAF_EX_pi(e)	iAF_EX_so4(e)	rxn01149	rxn01150	0.00420034	0	0	1
Xanthine	Ammonium	Phosphate	Sulfate	iAF_EX_xan(e)	iAF_EX_nh4(e)	iAF_EX_pi(e)	iAF_EX_so4(e)	rxn01108	rxn01109	0.00420034	0	0	1
Xanthine	Ammonium	Phosphate	Sulfate	iAF_EX_xan(e)	iAF_EX_nh4(e)	iAF_EX_pi(e)	iAF_EX_so4(e)	rxn01058	rxn01062	0.00420034	0	0	1
Xanthine	Ammonium	Phosphate	Sulfate	iAF_EX_xan(e)	iAF_EX_nh4(e)	iAF_EX_pi(e)	iAF_EX_so4(e)	rxn01041	rxn01042	0.00420034	0	0	1
Xanthine	Ammonium	Phosphate	Sulfate	iAF_EX_xan(e)	iAF_EX_nh4(e)	iAF_EX_pi(e)	iAF_EX_so4(e)	rxn01027	rxn01028	0.00420034	0	0	1
Xanthine	Ammonium	Phosphate	Sulfate	iAF_EX_xan(e)	iAF_EX_nh4(e)	iAF_EX_pi(e)	iAF_EX_so4(e)	rxn00475	rxn01002	0.00420034	0	0	1
Xanthine	Ammonium	Phosphate	Sulfate	iAF_EX_xan(e)	iAF_EX_nh4(e)	iAF_EX_pi(e)	iAF_EX_so4(e)	rxn00997	rxn00998	0.00420034	0	0	1
Xanthine	Ammonium	Phosphate	Sulfate	iAF_EX_xan(e)	iAF_EX_nh4(e)	iAF_EX_pi(e)	iAF_EX_so4(e)	rxn00944	rxn12352	0.00420034	0	0	1
Xanthine	Ammonium	Phosphate	Sulfate	iAF_EX_xan(e)	iAF_EX_nh4(e)	iAF_EX_pi(e)	iAF_EX_so4(e)	rxn00869	rxn00870	0.00420034	0	0	1
Xanthine	Ammonium	Phosphate	Sulfate	iAF_EX_xan(e)	iAF_EX_nh4(e)	iAF_EX_pi(e)	iAF_EX_so4(e)	rxn00863	rxn05934	0.00728717	0	0	1
Xanthine	Ammonium	Phosphate	Sulfate	iAF_EX_xan(e)	iAF_EX_nh4(e)	iAF_EX_pi(e)	iAF_EX_so4(e)	rxn00810	rxn00813	0.00420034	0	0	1
Xanthine	Ammonium	Phosphate	Sulfate	iAF_EX_xan(e)	iAF_EX_nh4(e)	iAF_EX_pi(e)	iAF_EX_so4(e)	rxn00812	rxn12185	0.00420034	0	0	1
Xanthine	Ammonium	Phosphate	Sulfate	iAF_EX_xan(e)	iAF_EX_nh4(e)	iAF_EX_pi(e)	iAF_EX_so4(e)	rxn00811	rxn11551	0.00395906	0	0	1
Xanthine	Ammonium	Phosphate	Sulfate	iAF_EX_xan(e)	iAF_EX_nh4(e)	iAF_EX_pi(e)	iAF_EX_so4(e)	rxn00809	rxn11551	0.00728717	0	0	1
Xanthine	Ammonium	Phosphate	Sulfate	iAF_EX_xan(e)	iAF_EX_nh4(e)	iAF_EX_pi(e)	iAF_EX_so4(e)	rxn00809	rxn11552	0.00395906	0	0	1
Xanthine	Ammonium	Phosphate	Sulfate	iAF_EX_xan(e)	iAF_EX_nh4(e)	iAF_EX_pi(e)	iAF_EX_so4(e)	rxn00804	rxn00806	0.00420034	0	0	1
Xanthine	Ammonium	Phosphate	Sulfate	iAF_EX_xan(e)	iAF_EX_nh4(e)	iAF_EX_pi(e)	iAF_EX_so4(e)	rxn00804	rxn11206	0.00420034	0	0	1
Xanthine	Ammonium	Phosphate	Sulfate	iAF_EX_xan(e)	iAF_EX_nh4(e)	iAF_EX_pi(e)	iAF_EX_so4(e)	rxn00804	rxn11209	0.00420034	0	0	1
Xanthine	Ammonium	Phosphate	Sulfate	iAF_EX_xan(e)	iAF_EX_nh4(e)	iAF_EX_pi(e)	iAF_EX_so4(e)	rxn00719	rxn00720	0.00420034	0	0	1
Xanthine	Ammonium	Phosphate	Sulfate	iAF_EX_xan(e)	iAF_EX_nh4(e)	iAF_EX_pi(e)	iAF_EX_so4(e)	rxn00687	rxn14120	0.012597	0	0	1
Xanthine	Ammonium	Phosphate	Sulfate	iAF_EX_xan(e)	iAF_EX_nh4(e)	iAF_EX_pi(e)	iAF_EX_so4(e)	rxn00685	rxn14120	0.00728717	0	0	1
Xanthine	Ammonium	Phosphate	Sulfate	iAF_EX_xan(e)	iAF_EX_nh4(e)	iAF_EX_pi(e)	iAF_EX_so4(e)	rxn00629	rxn00630	0.00420034	0	0	1
Xanthine	Ammonium	Phosphate	Sulfate	iAF_EX_xan(e)	iAF_EX_nh4(e)	iAF_EX_pi(e)	iAF_EX_so4(e)	rxn00112	rxn00570	0.00438413	0	0	1
Xanthine	Ammonium	Phosphate	Sulfate	iAF_EX_xan(e)	iAF_EX_nh4(e)	iAF_EX_pi(e)	iAF_EX_so4(e)	rxn00394	rxn00562	0.0413335	1	1	1
Xanthine	Ammonium	Phosphate	Sulfate	iAF_EX_xan(e)	iAF_EX_nh4(e)	iAF_EX_pi(e)	iAF_EX_so4(e)	rxn00353	rxn00562	0.0514463	1	1	1
Xanthine	Ammonium	Phosphate	Sulfate	iAF_EX_xan(e)	iAF_EX_nh4(e)	iAF_EX_pi(e)	iAF_EX_so4(e)	rxn00250	rxn00562	0.00480567	1	0	1
Xanthine	Ammonium	Phosphate	Sulfate	iAF_EX_xan(e)	iAF_EX_nh4(e)	iAF_EX_pi(e)	iAF_EX_so4(e)	rxn00562	rxn12951	0.0514463	1	1	1
Xanthine	Ammonium	Phosphate	Sulfate	iAF_EX_xan(e)	iAF_EX_nh4(e)	iAF_EX_pi(e)	iAF_EX_so4(e)	rxn00501	rxn00532	0.00421744	0	0	1
Xanthine	Ammonium	Phosphate	Sulfate	iAF_EX_xan(e)	iAF_EX_nh4(e)	iAF_EX_pi(e)	iAF_EX_so4(e)	rxn00510	rxn00511	0.00420034	0	0	1
Xanthine	Ammonium	Phosphate	Sulfate	iAF_EX_xan(e)	iAF_EX_nh4(e)	iAF_EX_pi(e)	iAF_EX_so4(e)	rxn00501	rxn00502	0.00420034	0	0	1
Xanthine	Ammonium	Phosphate	Sulfate	iAF_EX_xan(e)	iAF_EX_nh4(e)	iAF_EX_pi(e)	iAF_EX_so4(e)	rxn00475	rxn00483	0.00420034	0	0	1
Xanthine	Ammonium	Phosphate	Sulfate	iAF_EX_xan(e)	iAF_EX_nh4(e)	iAF_EX_pi(e)	iAF_EX_so4(e)	rxn00475	rxn00476	0.00420034	0	0	1
Xanthine	Ammonium	Phosphate	Sulfate	iAF_EX_xan(e)	iAF_EX_nh4(e)	iAF_EX_pi(e)	iAF_EX_so4(e)	rxn00475	rxn11203	0.00420034	0	0	1
Xanthine	Ammonium	Phosphate	Sulfate	iAF_EX_xan(e)	iAF_EX_nh4(e)	iAF_EX_pi(e)	iAF_EX_so4(e)	rxn00475	rxn11205	0.00420034	0	0	1
Xanthine	Ammonium	Phosphate	Sulfate	iAF_EX_xan(e)	iAF_EX_nh4(e)	iAF_EX_pi(e)	iAF_EX_so4(e)	rxn00427	rxn00430	0.00414361	0	0	1
Xanthine	Ammonium	Phosphate	Sulfate	iAF_EX_xan(e)	iAF_EX_nh4(e)	iAF_EX_pi(e)	iAF_EX_so4(e)	rxn00402	rxn10869	0.00420034	0	0	1
Xanthine	Ammonium	Phosphate	Sulfate	iAF_EX_xan(e)	iAF_EX_nh4(e)	iAF_EX_pi(e)	iAF_EX_so4(e)	rxn00317	rxn14000	0.00420034	0	0	1
Xanthine	Ammonium	Phosphate	Sulfate	iAF_EX_xan(e)	iAF_EX_nh4(e)	iAF_EX_pi(e)	iAF_EX_so4(e)	rxn00315	rxn14000	0.00420034	0	0	1
Xanthine	Ammonium	Phosphate	Sulfate	iAF_EX_xan(e)	iAF_EX_nh4(e)	iAF_EX_pi(e)	iAF_EX_so4(e)	rxn00069	rxn00085	0.00578612	0	0	1
Xanthine	Ammonium	Phosphate	Sulfate	iAF_EX_xan(e)	iAF_EX_nh4(e)	iAF_EX_pi(e)	iAF_EX_so4(e)	rxn00072	rxn00080	0.00420034	0	0	1
Xanthine	Ammonium	Phosphate	Sulfate	iAF_EX_xan(e)	iAF_EX_nh4(e)	iAF_EX_pi(e)	iAF_EX_so4(e)	rxn00014	rxn10043	0.0275903	0	0	1
Xanthine	Ammonium	Phosphate	Sulfate	iAF_EX_xan(e)	iAF_EX_nh4(e)	iAF_EX_pi(e)	iAF_EX_so4(e)	rxn00014	rxn13687	0.0688484	0	0	1
Xanthine	Ammonium	Phosphate	Sulfate	iAF_EX_xan(e)	iAF_EX_nh4(e)	iAF_EX_pi(e)	iAF_EX_so4(e)	rxn06889	rxn14089	0.00728717	0	0	1
Xanthine	Ammonium	Phosphate	Sulfate	iAF_EX_xan(e)	iAF_EX_nh4(e)	iAF_EX_pi(e)	iAF_EX_so4(e)	rxn07087	rxn07251	0.00728717	0	0	1
Xanthine	Ammonium	Phosphate	Sulfate	iAF_EX_xan(e)	iAF_EX_nh4(e)	iAF_EX_pi(e)	iAF_EX_so4(e)	rxn07251	rxn14229	0.00420034	0	0	1
Xanthine	Ammonium	Phosphate	Sulfate	iAF_EX_xan(e)	iAF_EX_nh4(e)	iAF_EX_pi(e)	iAF_EX_so4(e)	rxn10043	rxn13687	0.0488274	0	0	1
Xanthine	Ammonium	Phosphate	Sulfate	iAF_EX_xan(e)	iAF_EX_nh4(e)	iAF_EX_pi(e)	iAF_EX_so4(e)	rxn10045	rxn13723	0.23365	0	0	1
Xanthine	Ammonium	Phosphate	Sulfate	iAF_EX_xan(e)	iAF_EX_nh4(e)	iAF_EX_pi(e)	iAF_EX_so4(e)	rxn10046	rxn13723	0.23365	0	0	1
Xanthine	Ammonium	Phosphate	Sulfate	iAF_EX_xan(e)	iAF_EX_nh4(e)	iAF_EX_pi(e)	iAF_EX_so4(e)	rxn10062	rxn12191	0.00420034	0	0	1
Xanthine	Ammonium	Phosphate	Sulfate	iAF_EX_xan(e)	iAF_EX_nh4(e)	iAF_EX_pi(e)	iAF_EX_so4(e)	rxn10504	rxn10505	0.00420034	0	0	1
Xanthine	Ammonium	Phosphate	Sulfate	iAF_EX_xan(e)	iAF_EX_nh4(e)	iAF_EX_pi(e)	iAF_EX_so4(e)	rxn10518	rxn10564	0.00420034	0	0	1
Xanthine	Ammonium	Phosphate	Sulfate	iAF_EX_xan(e)	iAF_EX_nh4(e)	iAF_EX_pi(e)	iAF_EX_so4(e)	rxn10524	rxn10564	0.00420034	0	0	1
Xanthine	Ammonium	Phosphate	Sulfate	iAF_EX_xan(e)	iAF_EX_nh4(e)	iAF_EX_pi(e)	iAF_EX_so4(e)	rxn10564	rxn10565	0.00420034	0	0	1
Xanthine	Ammonium	Phosphate	Sulfate	iAF_EX_xan(e)	iAF_EX_nh4(e)	iAF_EX_pi(e)	iAF_EX_so4(e)	rxn10601	rxn10602	0.00420034	0	0	1
Xanthine	Ammonium	Phosphate	Sulfate	iAF_EX_xan(e)	iAF_EX_nh4(e)	iAF_EX_pi(e)	iAF_EX_so4(e)	rxn10770	rxn12191	0.00420034	0	0	1
Xanthine	Ammonium	Phosphate	Sulfate	iAF_EX_xan(e)	iAF_EX_nh4(e)	iAF_EX_pi(e)	iAF_EX_so4(e)	rxn10847	rxn10850	0.00420034	0	0	1
Xanthine	Ammonium	Phosphate	Sulfate	iAF_EX_xan(e)	iAF_EX_nh4(e)	iAF_EX_pi(e)	iAF_EX_so4(e)	rxn11551	rxn11552	0.00420034	0	0	1
Xanthine	Ammonium	Phosphate	Sulfate	iAF_EX_xan(e)	iAF_EX_nh4(e)	iAF_EX_pi(e)	iAF_EX_so4(e)	rxn11810	rxn11811	0.00420034	0	0	1
Xanthine	Ammonium	Phosphate	Sulfate	iAF_EX_xan(e)	iAF_EX_nh4(e)	iAF_EX_pi(e)	iAF_EX_so4(e)	rxn11893	rxn11894	0.00420034	0	0	1
Xanthine	Ammonium	Phosphate	Sulfate	iAF_EX_xan(e)	iAF_EX_nh4(e)	iAF_EX_pi(e)	iAF_EX_so4(e)	rxn12649	rxn14120	0.00420034	0	0	1
Xanthine	Ammonium	Phosphate	Sulfate	iAF_EX_xan(e)	iAF_EX_nh4(e)	iAF_EX_pi(e)	iAF_EX_so4(e)	rxn12665	rxn13702	0.0200275	0	0	1
Xanthine	Ammonium	Phosphate	Sulfate	iAF_EX_xan(e)	iAF_EX_nh4(e)	iAF_EX_pi(e)	iAF_EX_so4(e)	rxn12919	rxn13234	0.00420034	0	0	1
Xanthine	Ammonium	Phosphate	Sulfate	iAF_EX_xan(e)	iAF_EX_nh4(e)	iAF_EX_pi(e)	iAF_EX_so4(e)	rxn13222	rxn13223	0.00420034	0	0	1
Xanthine	Ammonium	Phosphate	Sulfate	iAF_EX_xan(e)	iAF_EX_nh4(e)	iAF_EX_pi(e)	iAF_EX_so4(e)	rxn13224	rxn13225	0.00420034	0	0	1
Xanthine	Ammonium	Phosphate	Sulfate	iAF_EX_xan(e)	iAF_EX_nh4(e)	iAF_EX_pi(e)	iAF_EX_so4(e)	rxn13702	rxn13706	0.0371194	0	0	1
Xanthine	Ammonium	Phosphate	Sulfate	iAF_EX_xan(e)	iAF_EX_nh4(e)	iAF_EX_pi(e)	iAF_EX_so4(e)	rxn13702	rxn13717	0.0125972	0	0	1
Xanthine	Ammonium	Phosphate	Sulfate	iAF_EX_xan(e)	iAF_EX_nh4(e)	iAF_EX_pi(e)	iAF_EX_so4(e)	rxn13702	rxn13723	0.176755	0	0	1
Xanthine	Ammonium	Phosphate	Sulfate	iAF_EX_xan(e)	iAF_EX_nh4(e)	iAF_EX_pi(e)	iAF_EX_so4(e)	rxn13703	rxn13724	0.176755	0	0	1
Xanthine	Ammonium	Phosphate	Sulfate	iAF_EX_xan(e)	iAF_EX_nh4(e)	iAF_EX_pi(e)	iAF_EX_so4(e)	rxn13703	rxn13729	0.0249288	0	0	1
Xanthine	Ammonium	Phosphate	Sulfate	iAF_EX_xan(e)	iAF_EX_nh4(e)	iAF_EX_pi(e)	iAF_EX_so4(e)	rxn13706	rxn13723	0.23365	0	0	1
Xanthine	Ammonium	Phosphate	Sulfate	iAF_EX_xan(e)	iAF_EX_nh4(e)	iAF_EX_pi(e)	iAF_EX_so4(e)	rxn13724	rxn13729	0.652434	0	0	1
Xanthine	Ammonium	Phosphate	Sulfate	iAF_EX_xan(e)	iAF_EX_nh4(e)	iAF_EX_pi(e)	iAF_EX_so4(e)	rxn14007	rxn14276	0.00420034	0	0	1
Xanthine	Ammonium	Phosphate	Sulfate	iAF_EX_xan(e)	iAF_EX_nh4(e)	iAF_EX_pi(e)	iAF_EX_so4(e)	rxn14063	rxn14148	0.00420034	0	0	1
Xanthine	Ammonium	Phosphate	Sulfate	iAF_EX_xan(e)	iAF_EX_nh4(e)	iAF_EX_pi(e)	iAF_EX_so4(e)	rxn14095	rxn14280	0.00420034	0	0	1
Xanthine	Ammonium	Phosphate	Sulfate	iAF_EX_xan(e)	iAF_EX_nh4(e)	iAF_EX_pi(e)	iAF_EX_so4(e)	rxn14117	rxn14160	0.00420034	0	0	1
Xanthine	Ammonium	Phosphate	Sulfate	iAF_EX_xan(e)	iAF_EX_nh4(e)	iAF_EX_pi(e)	iAF_EX_so4(e)	rxn14153	rxn14239	0.00420034	0	0	1
Xanthine	Ammonium	Phosphate	Sulfate	iAF_EX_xan(e)	iAF_EX_nh4(e)	iAF_EX_pi(e)	iAF_EX_so4(e)	rxn14160	rxn14298	0.00420034	0	0	1
Xanthine	Ammonium	Phosphate	Sulfate	iAF_EX_xan(e)	iAF_EX_nh4(e)	iAF_EX_pi(e)	iAF_EX_so4(e)	rxn14262	rxn14378	0.00420034	0	0	1
D-Threonine	Ammonium	Phosphate	Sulfate	EX_cpd00611	iAF_EX_nh4(e)	iAF_EX_pi(e)	iAF_EX_so4(e)	rxn11729	rxn12521	0.543067	0	0	2
ala-L-glu-L	Ammonium	Phosphate	Sulfate	EX_cpd11586	iAF_EX_nh4(e)	iAF_EX_pi(e)	iAF_EX_so4(e)	rxn05541	rxn12640	0.918097	0	0	2
ala-L-glu-L	Ammonium	Phosphate	Sulfate	EX_cpd11586	iAF_EX_nh4(e)	iAF_EX_pi(e)	iAF_EX_so4(e)	rxn12523	rxn12640	0.951892	0	0	2
Phenylalanine	Ammonium	Phosphate	Sulfate	EX_cpd01400	iAF_EX_nh4(e)	iAF_EX_pi(e)	iAF_EX_so4(e)	rxn00495	rxn11337	1.20185	1	0	2
ACTN	Ammonium	Phosphate	Sulfate	EX_cpd00361	iAF_EX_nh4(e)	iAF_EX_pi(e)	iAF_EX_so4(e)	rxn05489	rxn09953	0.668581	0	0	2
ACTN	Ammonium	Phosphate	Sulfate	EX_cpd00361	iAF_EX_nh4(e)	iAF_EX_pi(e)	iAF_EX_so4(e)	rxn05489	rxn13211	0.668581	0	0	2
ACTN	Ammonium	Phosphate	Sulfate	EX_cpd00361	iAF_EX_nh4(e)	iAF_EX_pi(e)	iAF_EX_so4(e)	rxn09953	rxn10426	0.696439	0	0	2
ACTN	Ammonium	Phosphate	Sulfate	EX_cpd00361	iAF_EX_nh4(e)	iAF_EX_pi(e)	iAF_EX_so4(e)	rxn10426	rxn13211	0.696439	0	0	2
5-Methylthio-D-ribose	Ammonium	Phosphate	Sulfate	EX_cpd01981	iAF_EX_nh4(e)	iAF_EX_pi(e)	iAF_EX_so4(e)	rxn05481	rxn05615	0.0185852	0	0	2
Melitose	Ammonium	Phosphate	Sulfate	EX_cpd00382	iAF_EX_nh4(e)	iAF_EX_pi(e)	iAF_EX_so4(e)	rxn01737	rxn05643	0.927296	0	0	2
Ciliatine	Ammonium	Phosphate	Sulfate	EX_cpd02233	iAF_EX_nh4(e)	iAF_EX_pi(e)	iAF_EX_so4(e)	rxn02962	rxn05725	0.269293	0	0	2
3-Oxalomalate	Ammonium	Phosphate	Sulfate	EX_cpd01363	iAF_EX_nh4(e)	iAF_EX_pi(e)	iAF_EX_so4(e)	rxn00334	rxn12545	0.275992	0	0	2
Allantoate	Ammonium	Phosphate	Sulfate	EX_cpd00388	iAF_EX_nh4(e)	iAF_EX_pi(e)	iAF_EX_so4(e)	rxn01746	rxn09697	0.0192328	1	1	2
Allantoate	Ammonium	Phosphate	Sulfate	EX_cpd00388	iAF_EX_nh4(e)	iAF_EX_pi(e)	iAF_EX_so4(e)	rxn09697	rxn10826	0.0491324	1	1	2
Allantoate	Ammonium	Phosphate	Sulfate	EX_cpd00388	iAF_EX_nh4(e)	iAF_EX_pi(e)	iAF_EX_so4(e)	rxn09697	rxn12800	0.0792305	1	1	2
Phosphoethanolamine	Ammonium	Phosphate	Sulfate	EX_cpd00285	iAF_EX_nh4(e)	iAF_EX_pi(e)	iAF_EX_so4(e)	rxn04683	rxn05716	0.343577	0	0	2
Phosphoethanolamine	Ammonium	Phosphate	Sulfate	EX_cpd00285	iAF_EX_nh4(e)	iAF_EX_pi(e)	iAF_EX_so4(e)	rxn01071	rxn05716	0.38072	0	0	2
Phosphoethanolamine	Ammonium	Phosphate	Sulfate	EX_cpd00285	iAF_EX_nh4(e)	iAF_EX_pi(e)	iAF_EX_so4(e)	rxn00538	rxn05716	0.343577	0	0	2
Gly-Gln	Ammonium	Phosphate	Sulfate	EX_cpd11580	iAF_EX_nh4(e)	iAF_EX_pi(e)	iAF_EX_so4(e)	rxn05547	rxn12646	0.680412	0	0	2
Gly-Gln	Ammonium	Phosphate	Sulfate	EX_cpd11580	iAF_EX_nh4(e)	iAF_EX_pi(e)	iAF_EX_so4(e)	rxn12555	rxn12646	0.714718	0	0	2
S-Citramalate	Ammonium	Phosphate	Sulfate	EX_cpd01701	iAF_EX_nh4(e)	iAF_EX_pi(e)	iAF_EX_so4(e)	rxn00234	rxn12557	0.479392	0	0	2
5-Oxoproline	Ammonium	Phosphate	Sulfate	EX_cpd01293	iAF_EX_nh4(e)	iAF_EX_pi(e)	iAF_EX_so4(e)	rxn00186	rxn05694	0.501292	0	0	2
Ala-Gln	Ammonium	Phosphate	Sulfate	EX_cpd11587	iAF_EX_nh4(e)	iAF_EX_pi(e)	iAF_EX_so4(e)	rxn05540	rxn12639	0.925636	0	0	2
Ala-Gln	Ammonium	Phosphate	Sulfate	EX_cpd11587	iAF_EX_nh4(e)	iAF_EX_pi(e)	iAF_EX_so4(e)	rxn12568	rxn12639	0.948351	0	0	2
Malonate	Ammonium	Phosphate	Sulfate	EX_cpd00308	iAF_EX_nh4(e)	iAF_EX_pi(e)	iAF_EX_so4(e)	rxn00534	rxn12432	0.0773609	0	0	2
Malonate	Ammonium	Phosphate	Sulfate	EX_cpd00308	iAF_EX_nh4(e)	iAF_EX_pi(e)	iAF_EX_so4(e)	rxn00534	rxn12447	0.0773609	0	0	2
Malonate	Ammonium	Phosphate	Sulfate	EX_cpd00308	iAF_EX_nh4(e)	iAF_EX_pi(e)	iAF_EX_so4(e)	rxn12206	rxn12432	0.0765444	0	0	2
Malonate	Ammonium	Phosphate	Sulfate	EX_cpd00308	iAF_EX_nh4(e)	iAF_EX_pi(e)	iAF_EX_so4(e)	rxn12206	rxn12447	0.0765444	0	0	2
8-Amino-7-oxononanoate	Ammonium	Phosphate	Sulfate	EX_cpd00800	iAF_EX_nh4(e)	iAF_EX_pi(e)	iAF_EX_so4(e)	rxn09701	rxn13149	1.32551	0	0	2
tricarballylate	Ammonium	Phosphate	Sulfate	EX_cpd16654	iAF_EX_nh4(e)	iAF_EX_pi(e)	iAF_EX_so4(e)	rxn12444	rxn12500	0.49566	0	0	2
tricarballylate	Ammonium	Phosphate	Sulfate	EX_cpd16654	iAF_EX_nh4(e)	iAF_EX_pi(e)	iAF_EX_so4(e)	rxn12500	rxn12588	0.49566	0	0	2
meso-Tartrate	Ammonium	Phosphate	Sulfate	EX_cpd00432	iAF_EX_nh4(e)	iAF_EX_pi(e)	iAF_EX_so4(e)	rxn01848	rxn11398	0.208402	0	0	2
Ala-His	Ammonium	Phosphate	Sulfate	EX_cpd11584	iAF_EX_nh4(e)	iAF_EX_pi(e)	iAF_EX_so4(e)	rxn05543	rxn12642	0.363284	0	0	2
Ala-His	Ammonium	Phosphate	Sulfate	EX_cpd11584	iAF_EX_nh4(e)	iAF_EX_pi(e)	iAF_EX_so4(e)	rxn12594	rxn12642	0.385301	0	0	2
gly-glu-L	Ammonium	Phosphate	Sulfate	EX_cpd11592	iAF_EX_nh4(e)	iAF_EX_pi(e)	iAF_EX_so4(e)	rxn05534	rxn12634	0.674832	0	0	2
gly-glu-L	Ammonium	Phosphate	Sulfate	EX_cpd11592	iAF_EX_nh4(e)	iAF_EX_pi(e)	iAF_EX_so4(e)	rxn12600	rxn12634	0.708857	0	0	2
gly-asp-L	Ammonium	Phosphate	Sulfate	EX_cpd11589	iAF_EX_nh4(e)	iAF_EX_pi(e)	iAF_EX_so4(e)	rxn05537	rxn12637	0.425314	0	0	2
gly-asp-L	Ammonium	Phosphate	Sulfate	EX_cpd11589	iAF_EX_nh4(e)	iAF_EX_pi(e)	iAF_EX_so4(e)	rxn12608	rxn12637	0.45934	0	0	2
L-Homocysteine	Ammonium	Phosphate	Sulfate	EX_cpd00135	iAF_EX_nh4(e)	iAF_EX_pi(e)	iAF_EX_so4(e)	rxn00949	rxn90015	0.493981	0	0	2
Urate	Ammonium	Phosphate	Sulfate	EX_cpd00300	iAF_EX_nh4(e)	iAF_EX_pi(e)	iAF_EX_so4(e)	rxn05636	rxn10826	0.0582479	1	1	2
Urate	Ammonium	Phosphate	Sulfate	EX_cpd00300	iAF_EX_nh4(e)	iAF_EX_pi(e)	iAF_EX_so4(e)	rxn05636	rxn12800	0.0962211	1	1	2
ala-L-asp-L	Ammonium	Phosphate	Sulfate	EX_cpd11593	iAF_EX_nh4(e)	iAF_EX_pi(e)	iAF_EX_so4(e)	rxn05533	rxn12633	0.670267	0	0	2
ala-L-asp-L	Ammonium	Phosphate	Sulfate	EX_cpd11593	iAF_EX_nh4(e)	iAF_EX_pi(e)	iAF_EX_so4(e)	rxn12628	rxn12633	0.704062	0	0	2
Phosphoarginine	Ammonium	Phosphate	Sulfate	EX_cpd03535	iAF_EX_nh4(e)	iAF_EX_pi(e)	iAF_EX_so4(e)	rxn00396	rxn05502	0.792974	0	0	2
5-Methylthioadenosine	Ammonium	Phosphate	Sulfate	EX_cpd00147	iAF_EX_nh4(e)	iAF_EX_pi(e)	iAF_EX_so4(e)	rxn05615	rxn13799	0.10724	0	0	2
5-Methylthioadenosine	Ammonium	Phosphate	Sulfate	EX_cpd00147	iAF_EX_nh4(e)	iAF_EX_pi(e)	iAF_EX_so4(e)	rxn05481	rxn13799	0.0109765	0	0	2
D-Aspartate	Ammonium	Phosphate	Sulfate	EX_cpd00320	iAF_EX_nh4(e)	iAF_EX_pi(e)	iAF_EX_so4(e)	rxn00348	rxn05178	0.264727	0	0	2
D-Aspartate	Ammonium	Phosphate	Sulfate	EX_cpd00320	iAF_EX_nh4(e)	iAF_EX_pi(e)	iAF_EX_so4(e)	rxn00263	rxn05178	0.107017	0	0	2
D-Aspartate	Ammonium	Phosphate	Sulfate	EX_cpd00320	iAF_EX_nh4(e)	iAF_EX_pi(e)	iAF_EX_so4(e)	rxn00348	rxn12404	0.309787	0	0	2
D-Aspartate	Ammonium	Phosphate	Sulfate	EX_cpd00320	iAF_EX_nh4(e)	iAF_EX_pi(e)	iAF_EX_so4(e)	rxn00263	rxn12404	0.152077	0	0	2
Xylitol	Ammonium	Phosphate	Sulfate	EX_cpd00306	iAF_EX_nh4(e)	iAF_EX_pi(e)	iAF_EX_so4(e)	rxn04950	rxn09651	0.72217	0	0	2
Xylitol	Ammonium	Phosphate	Sulfate	EX_cpd00306	iAF_EX_nh4(e)	iAF_EX_pi(e)	iAF_EX_so4(e)	rxn04064	rxn09651	0.872622	0	0	2
Xylitol	Ammonium	Phosphate	Sulfate	EX_cpd00306	iAF_EX_nh4(e)	iAF_EX_pi(e)	iAF_EX_so4(e)	rxn01392	rxn09651	0.882152	0	0	2
Xylitol	Ammonium	Phosphate	Sulfate	EX_cpd00306	iAF_EX_nh4(e)	iAF_EX_pi(e)	iAF_EX_so4(e)	rxn01385	rxn09651	0.872622	0	0	2
Xylitol	Ammonium	Phosphate	Sulfate	EX_cpd00306	iAF_EX_nh4(e)	iAF_EX_pi(e)	iAF_EX_so4(e)	rxn01043	rxn09651	0.882152	0	0	2
gly-asn-L	Ammonium	Phosphate	Sulfate	EX_cpd11581	iAF_EX_nh4(e)	iAF_EX_pi(e)	iAF_EX_so4(e)	rxn05546	rxn12645	0.42578	0	0	2
gly-asn-L	Ammonium	Phosphate	Sulfate	EX_cpd11581	iAF_EX_nh4(e)	iAF_EX_pi(e)	iAF_EX_so4(e)	rxn12542	rxn12645	0.459843	0	0	2
Dextrin	Ammonium	Phosphate	Sulfate	EX_cpd11594	iAF_EX_nh4(e)	iAF_EX_pi(e)	iAF_EX_so4(e)	rxn05531	rxn09989	0.927296	0	0	2
Glucosaminate	Ammonium	Phosphate	Sulfate	EX_cpd02351	iAF_EX_nh4(e)	iAF_EX_pi(e)	iAF_EX_so4(e)	rxn01126	rxn05696	0.826801	0	0	2
D-Lyxitol	Ammonium	Phosphate	Sulfate	EX_cpd01307	iAF_EX_nh4(e)	iAF_EX_pi(e)	iAF_EX_so4(e)	rxn04941	rxn12551	0.871814	0	0	2
D-Lyxitol	Ammonium	Phosphate	Sulfate	EX_cpd01307	iAF_EX_nh4(e)	iAF_EX_pi(e)	iAF_EX_so4(e)	rxn03883	rxn12551	0.862592	0	0	2
Ala-Leu	Ammonium	Phosphate	Sulfate	EX_cpd11583	iAF_EX_nh4(e)	iAF_EX_pi(e)	iAF_EX_so4(e)	rxn05544	rxn12643	0.378516	0	0	2
Ala-Leu	Ammonium	Phosphate	Sulfate	EX_cpd11583	iAF_EX_nh4(e)	iAF_EX_pi(e)	iAF_EX_so4(e)	rxn12558	rxn12643	0.401457	0	0	2
Methanamine	Ammonium	Phosphate	Sulfate	EX_cpd00187	iAF_EX_nh4(e)	iAF_EX_pi(e)	iAF_EX_so4(e)	rxn04140	rxn05704	0.00402547	0	0	2
Methanamine	Ammonium	Phosphate	Sulfate	EX_cpd00187	iAF_EX_nh4(e)	iAF_EX_pi(e)	iAF_EX_so4(e)	rxn00431	rxn05704	0.0557618	0	0	2
Acetamide	Ammonium	Phosphate	Sulfate	EX_cpd03734	iAF_EX_nh4(e)	iAF_EX_pi(e)	iAF_EX_so4(e)	rxn00231	rxn10936	0.180426	0	0	2
4-Hydroxybutanoate	Ammonium	Phosphate	Sulfate	EX_cpd00728	iAF_EX_nh4(e)	iAF_EX_pi(e)	iAF_EX_so4(e)	rxn01201	rxn12565	0.597044	0	0	2
S-Ribosyl-L-homocysteine	Ammonium	Phosphate	Sulfate	EX_cpd02227	iAF_EX_nh4(e)	iAF_EX_pi(e)	iAF_EX_so4(e)	rxn00949	rxn13778	0.504272	0	0	2
D-O-Phosphoserine	Ammonium	Phosphate	Sulfate	EX_cpd01665	iAF_EX_nh4(e)	iAF_EX_pi(e)	iAF_EX_so4(e)	rxn02046	rxn05639	0.365892	0	0	2
Ursin	Ammonium	Phosphate	Sulfate	EX_cpd03696	iAF_EX_nh4(e)	iAF_EX_pi(e)	iAF_EX_so4(e)	rxn05501	rxn05678	0.927296	0	0	2
2-Hydroxybutyrate	Ammonium	Phosphate	Sulfate	EX_cpd03561	iAF_EX_nh4(e)	iAF_EX_pi(e)	iAF_EX_so4(e)	rxn00741	rxn12585	0.553863	0	0	2
CELB	Ammonium	Phosphate	Sulfate	EX_cpd00158	iAF_EX_nh4(e)	iAF_EX_pi(e)	iAF_EX_so4(e)	rxn00222	rxn12598	0.927296	0	0	2
Fosfonet	Ammonium	Phosphate	Sulfate	EX_cpd03385	iAF_EX_nh4(e)	iAF_EX_pi(e)	iAF_EX_so4(e)	rxn00228	rxn05726	0.180426	0	0	2
S-Adenosyl-L-methionine	Ammonium	Phosphate	Sulfate	EX_cpd00017	iAF_EX_nh4(e)	iAF_EX_pi(e)	iAF_EX_so4(e)	rxn05615	rxn09696	0.0411979	0	0	2
2-Dehydro-D-gluconate	Ammonium	Phosphate	Sulfate	EX_cpd00480	iAF_EX_nh4(e)	iAF_EX_pi(e)	iAF_EX_so4(e)	rxn12740	rxn12784	0.786909	0	0	1
2-Dehydro-D-gluconate	Ammonium	Phosphate	Sulfate	EX_cpd00480	iAF_EX_nh4(e)	iAF_EX_pi(e)	iAF_EX_so4(e)	rxn12783	rxn12784	0.786909	0	0	1
ala-L-Thr-L	Ammonium	Phosphate	Sulfate	EX_cpd11582	iAF_EX_nh4(e)	iAF_EX_pi(e)	iAF_EX_so4(e)	rxn05545	rxn12644	0.918686	0	0	2
ala-L-Thr-L	Ammonium	Phosphate	Sulfate	EX_cpd11582	iAF_EX_nh4(e)	iAF_EX_pi(e)	iAF_EX_so4(e)	rxn12616	rxn12644	0.952296	0	0	2
chorismate	Ammonium	Phosphate	Sulfate	EX_cpd00216	iAF_EX_nh4(e)	iAF_EX_pi(e)	iAF_EX_so4(e)	rxn00495	rxn05519	0.927296	0	1	2
chorismate	Ammonium	Phosphate	Sulfate	EX_cpd00216	iAF_EX_nh4(e)	iAF_EX_pi(e)	iAF_EX_so4(e)	rxn05519	rxn10421	0.250987	0	0	2
chorismate	Ammonium	Phosphate	Sulfate	EX_cpd00216	iAF_EX_nh4(e)	iAF_EX_pi(e)	iAF_EX_so4(e)	rxn05519	rxn12383	0.24556	0	0	2
chorismate	Ammonium	Phosphate	Sulfate	EX_cpd00216	iAF_EX_nh4(e)	iAF_EX_pi(e)	iAF_EX_so4(e)	rxn05519	rxn12433	0.332642	0	0	2
chorismate	Ammonium	Phosphate	Sulfate	EX_cpd00216	iAF_EX_nh4(e)	iAF_EX_pi(e)	iAF_EX_so4(e)	rxn05519	rxn12549	0.332642	0	0	2
L-Lyxitol	Ammonium	Phosphate	Sulfate	EX_cpd00417	iAF_EX_nh4(e)	iAF_EX_pi(e)	iAF_EX_so4(e)	rxn01764	rxn05483	0.872622	0	0	2
L-Lyxitol	Ammonium	Phosphate	Sulfate	EX_cpd00417	iAF_EX_nh4(e)	iAF_EX_pi(e)	iAF_EX_so4(e)	rxn01391	rxn05483	0.872622	0	0	2
L-Lyxitol	Ammonium	Phosphate	Sulfate	EX_cpd00417	iAF_EX_nh4(e)	iAF_EX_pi(e)	iAF_EX_so4(e)	rxn01291	rxn05483	0.882152	0	0	2
L-Lyxitol	Ammonium	Phosphate	Sulfate	EX_cpd00417	iAF_EX_nh4(e)	iAF_EX_pi(e)	iAF_EX_so4(e)	rxn01290	rxn05483	0.872622	0	0	2
L-alanylglycine	Ammonium	Phosphate	Sulfate	EX_cpd11585	iAF_EX_nh4(e)	iAF_EX_pi(e)	iAF_EX_so4(e)	rxn05542	rxn12641	0.511927	0	0	2
L-alanylglycine	Ammonium	Phosphate	Sulfate	EX_cpd11585	iAF_EX_nh4(e)	iAF_EX_pi(e)	iAF_EX_so4(e)	rxn12625	rxn12641	0.567571	0	0	2
D-Glucose	beta-Alanine	Phosphate	Sulfate	iAF_EX_glc(e)	iAF_EX_ala_B(e)	iAF_EX_pi(e)	iAF_EX_so4(e)	rxn00657	rxn04782	0.927296	0	0	2
D-Glucose	beta-Alanine	Phosphate	Sulfate	iAF_EX_glc(e)	iAF_EX_ala_B(e)	iAF_EX_pi(e)	iAF_EX_so4(e)	rxn00656	rxn04782	0.927296	0	0	2
D-Glucose	beta-Alanine	Phosphate	Sulfate	iAF_EX_glc(e)	iAF_EX_ala_B(e)	iAF_EX_pi(e)	iAF_EX_so4(e)	rxn00532	rxn00657	0.927296	0	0	2
D-Glucose	beta-Alanine	Phosphate	Sulfate	iAF_EX_glc(e)	iAF_EX_ala_B(e)	iAF_EX_pi(e)	iAF_EX_so4(e)	rxn00502	rxn00657	0.927296	0	0	2
D-Glucose	beta-Alanine	Phosphate	Sulfate	iAF_EX_glc(e)	iAF_EX_ala_B(e)	iAF_EX_pi(e)	iAF_EX_so4(e)	rxn00501	rxn00657	0.927296	0	0	2
D-Glucose	beta-Alanine	Phosphate	Sulfate	iAF_EX_glc(e)	iAF_EX_ala_B(e)	iAF_EX_pi(e)	iAF_EX_so4(e)	rxn00532	rxn00656	0.927296	0	0	2
D-Glucose	beta-Alanine	Phosphate	Sulfate	iAF_EX_glc(e)	iAF_EX_ala_B(e)	iAF_EX_pi(e)	iAF_EX_so4(e)	rxn00502	rxn00656	0.927296	0	0	2
D-Glucose	beta-Alanine	Phosphate	Sulfate	iAF_EX_glc(e)	iAF_EX_ala_B(e)	iAF_EX_pi(e)	iAF_EX_so4(e)	rxn00501	rxn00656	0.927296	0	0	2
D-Glucose	L-Histidine	Phosphate	Sulfate	iAF_EX_glc(e)	iAF_EX_his_L(e)	iAF_EX_pi(e)	iAF_EX_so4(e)	rxn00867	rxn12604	0.943881	0	0	2
D-Glucose	L-Leucine	Phosphate	Sulfate	iAF_EX_glc(e)	iAF_EX_leu_L(e)	iAF_EX_pi(e)	iAF_EX_so4(e)	rxn00806	rxn11318	0.927296	0	1	2
D-Glucose	L-Leucine	Phosphate	Sulfate	iAF_EX_glc(e)	iAF_EX_leu_L(e)	iAF_EX_pi(e)	iAF_EX_so4(e)	rxn00804	rxn11318	0.927296	0	1	2
D-Glucose	L-Leucine	Phosphate	Sulfate	iAF_EX_glc(e)	iAF_EX_leu_L(e)	iAF_EX_pi(e)	iAF_EX_so4(e)	rxn11206	rxn11318	0.927296	0	1	2
D-Glucose	L-Leucine	Phosphate	Sulfate	iAF_EX_glc(e)	iAF_EX_leu_L(e)	iAF_EX_pi(e)	iAF_EX_so4(e)	rxn11209	rxn11318	0.927296	0	1	2
D-Glucose	L-Methionine	Phosphate	Sulfate	iAF_EX_glc(e)	iAF_EX_met_L(e)	iAF_EX_pi(e)	iAF_EX_so4(e)	rxn00125	rxn05481	0.734899	0	0	2
D-Glucose	L-Methionine	Phosphate	Sulfate	iAF_EX_glc(e)	iAF_EX_met_L(e)	iAF_EX_pi(e)	iAF_EX_so4(e)	rxn00456	rxn01350	0.927296	0	0	2
D-Glucose	L-Methionine	Phosphate	Sulfate	iAF_EX_glc(e)	iAF_EX_met_L(e)	iAF_EX_pi(e)	iAF_EX_so4(e)	rxn00270	rxn00949	0.691555	0	0	2
D-Glucose	L-Methionine	Phosphate	Sulfate	iAF_EX_glc(e)	iAF_EX_met_L(e)	iAF_EX_pi(e)	iAF_EX_so4(e)	rxn00456	rxn12780	0.927296	0	0	2
D-Glucose	L-methionine-R-sulfoxide	Phosphate	Sulfate	iAF_EX_glc(e)	iAF_EX_metsox_R_L(e)	iAF_EX_pi(e)	iAF_EX_so4(e)	rxn00125	rxn05481	0.694352	0	0	2
D-Glucose	L-methionine-R-sulfoxide	Phosphate	Sulfate	iAF_EX_glc(e)	iAF_EX_metsox_R_L(e)	iAF_EX_pi(e)	iAF_EX_so4(e)	rxn00456	rxn01350	0.927296	0	0	2
D-Glucose	L-methionine-R-sulfoxide	Phosphate	Sulfate	iAF_EX_glc(e)	iAF_EX_metsox_R_L(e)	iAF_EX_pi(e)	iAF_EX_so4(e)	rxn00270	rxn00949	0.650701	0	0	2
D-Glucose	L-methionine-R-sulfoxide	Phosphate	Sulfate	iAF_EX_glc(e)	iAF_EX_metsox_R_L(e)	iAF_EX_pi(e)	iAF_EX_so4(e)	rxn00456	rxn12780	0.927296	0	0	2
D-Glucose	L-Methionine Sulfoxide	Phosphate	Sulfate	iAF_EX_glc(e)	iAF_EX_metsox_S_L(e)	iAF_EX_pi(e)	iAF_EX_so4(e)	rxn00125	rxn05481	0.694352	0	0	2
D-Glucose	L-Methionine Sulfoxide	Phosphate	Sulfate	iAF_EX_glc(e)	iAF_EX_metsox_S_L(e)	iAF_EX_pi(e)	iAF_EX_so4(e)	rxn00456	rxn01350	0.927296	0	0	2
D-Glucose	L-Methionine Sulfoxide	Phosphate	Sulfate	iAF_EX_glc(e)	iAF_EX_metsox_S_L(e)	iAF_EX_pi(e)	iAF_EX_so4(e)	rxn00270	rxn00949	0.650701	0	0	2
D-Glucose	L-Methionine Sulfoxide	Phosphate	Sulfate	iAF_EX_glc(e)	iAF_EX_metsox_S_L(e)	iAF_EX_pi(e)	iAF_EX_so4(e)	rxn00456	rxn12780	0.927296	0	0	2
D-Glucose	S-Methyl-L-methionine	Phosphate	Sulfate	iAF_EX_glc(e)	iAF_EX_mmet(e)	iAF_EX_pi(e)	iAF_EX_so4(e)	rxn00125	rxn05481	0.322466	0	0	2
D-Glucose	S-Methyl-L-methionine	Phosphate	Sulfate	iAF_EX_glc(e)	iAF_EX_mmet(e)	iAF_EX_pi(e)	iAF_EX_so4(e)	rxn00456	rxn01350	0.927296	0	0	2
D-Glucose	S-Methyl-L-methionine	Phosphate	Sulfate	iAF_EX_glc(e)	iAF_EX_mmet(e)	iAF_EX_pi(e)	iAF_EX_so4(e)	rxn00270	rxn00949	0.413936	0	0	2
D-Glucose	S-Methyl-L-methionine	Phosphate	Sulfate	iAF_EX_glc(e)	iAF_EX_mmet(e)	iAF_EX_pi(e)	iAF_EX_so4(e)	rxn00456	rxn12780	0.927296	0	0	2
D-Glucose	Orotate	Phosphate	Sulfate	iAF_EX_glc(e)	iAF_EX_orot(e)	iAF_EX_pi(e)	iAF_EX_so4(e)	rxn00341	rxn01361	1.21325	0	0	2
D-Glucose	Orotate	Phosphate	Sulfate	iAF_EX_glc(e)	iAF_EX_orot(e)	iAF_EX_pi(e)	iAF_EX_so4(e)	rxn00341	rxn01359	1.21325	0	0	2
D-Glucose	L-Phenylalanine	Phosphate	Sulfate	iAF_EX_glc(e)	iAF_EX_phe_L(e)	iAF_EX_pi(e)	iAF_EX_so4(e)	rxn00497	rxn01903	0.910745	0	0	1
D-Glucose	L-Phenylalanine	Phosphate	Sulfate	iAF_EX_glc(e)	iAF_EX_phe_L(e)	iAF_EX_pi(e)	iAF_EX_so4(e)	rxn00497	rxn11405	0.927296	0	0	1
D-Glucose	Taurine	Phosphate	Sulfate	iAF_EX_glc(e)	iAF_EX_taur(e)	iAF_EX_pi(e)	iAF_EX_so4(e)	rxn03924	rxn04789	0.927296	0	0	1
D-Glucose	L-Tyrosine	Phosphate	Sulfate	iAF_EX_glc(e)	iAF_EX_tyr_L(e)	iAF_EX_pi(e)	iAF_EX_so4(e)	rxn00529	rxn05686	0.927296	0	0	2
D-Glucose	L-Tyrosine	Phosphate	Sulfate	iAF_EX_glc(e)	iAF_EX_tyr_L(e)	iAF_EX_pi(e)	iAF_EX_so4(e)	rxn00033	rxn10559	0.927296	0	0	2
D-Glucose	Phosphotyrosine	Phosphate	Sulfate	iAF_EX_glc(e)	iAF_EX_tyrp(e)	iAF_EX_pi(e)	iAF_EX_so4(e)	rxn00529	rxn05686	0.927296	0	0	2
D-Glucose	Phosphotyrosine	Phosphate	Sulfate	iAF_EX_glc(e)	iAF_EX_tyrp(e)	iAF_EX_pi(e)	iAF_EX_so4(e)	rxn00033	rxn10559	0.927296	0	0	2
D-Glucose	Urea	Phosphate	Sulfate	iAF_EX_glc(e)	iAF_EX_urea(e)	iAF_EX_pi(e)	iAF_EX_so4(e)	rxn00002	rxn00560	0.940704	0	0	1
D-Glucose	Urea	Phosphate	Sulfate	iAF_EX_glc(e)	iAF_EX_urea(e)	iAF_EX_pi(e)	iAF_EX_so4(e)	rxn00002	rxn12897	0.940704	0	0	1
D-Glucose	D-Threonine	Phosphate	Sulfate	iAF_EX_glc(e)	EX_cpd00611	iAF_EX_pi(e)	iAF_EX_so4(e)	rxn11729	rxn12521	0.927296	0	0	2
D-Glucose	ala-L-glu-L	Phosphate	Sulfate	iAF_EX_glc(e)	EX_cpd11586	iAF_EX_pi(e)	iAF_EX_so4(e)	rxn05541	rxn12640	1.85459	0	0	2
D-Glucose	ala-L-glu-L	Phosphate	Sulfate	iAF_EX_glc(e)	EX_cpd11586	iAF_EX_pi(e)	iAF_EX_so4(e)	rxn12523	rxn12640	1.85459	0	0	2
D-Glucose	Phenylalanine	Phosphate	Sulfate	iAF_EX_glc(e)	EX_cpd01400	iAF_EX_pi(e)	iAF_EX_so4(e)	rxn01003	rxn11337	0.927296	1	0	2
D-Glucose	Phenylalanine	Phosphate	Sulfate	iAF_EX_glc(e)	EX_cpd01400	iAF_EX_pi(e)	iAF_EX_so4(e)	rxn00495	rxn11337	0.927296	1	0	2
D-Glucose	Ciliatine	Phosphate	Sulfate	iAF_EX_glc(e)	EX_cpd02233	iAF_EX_pi(e)	iAF_EX_so4(e)	rxn02962	rxn05725	0.927296	0	0	2
D-Glucose	Phosphoethanolamine	Phosphate	Sulfate	iAF_EX_glc(e)	EX_cpd00285	iAF_EX_pi(e)	iAF_EX_so4(e)	rxn04683	rxn05716	0.927296	0	0	2
D-Glucose	Phosphoethanolamine	Phosphate	Sulfate	iAF_EX_glc(e)	EX_cpd00285	iAF_EX_pi(e)	iAF_EX_so4(e)	rxn01071	rxn05716	0.927296	0	0	2
D-Glucose	Phosphoethanolamine	Phosphate	Sulfate	iAF_EX_glc(e)	EX_cpd00285	iAF_EX_pi(e)	iAF_EX_so4(e)	rxn00538	rxn05716	0.927296	0	0	2
D-Glucose	Gly-Gln	Phosphate	Sulfate	iAF_EX_glc(e)	EX_cpd11580	iAF_EX_pi(e)	iAF_EX_so4(e)	rxn05547	rxn12646	1.79134	0	0	2
D-Glucose	Gly-Gln	Phosphate	Sulfate	iAF_EX_glc(e)	EX_cpd11580	iAF_EX_pi(e)	iAF_EX_so4(e)	rxn12555	rxn12646	1.82472	0	0	2
D-Glucose	Nicotinamide	Phosphate	Sulfate	iAF_EX_glc(e)	EX_cpd00133	iAF_EX_pi(e)	iAF_EX_so4(e)	rxn05310	rxn10867	0.927492	1	1	2
D-Glucose	5-Oxoproline	Phosphate	Sulfate	iAF_EX_glc(e)	EX_cpd01293	iAF_EX_pi(e)	iAF_EX_so4(e)	rxn00186	rxn05694	0.927296	0	0	2
D-Glucose	Ala-Gln	Phosphate	Sulfate	iAF_EX_glc(e)	EX_cpd11587	iAF_EX_pi(e)	iAF_EX_so4(e)	rxn05540	rxn12639	2.0235	0	0	2
D-Glucose	Ala-Gln	Phosphate	Sulfate	iAF_EX_glc(e)	EX_cpd11587	iAF_EX_pi(e)	iAF_EX_so4(e)	rxn12568	rxn12639	2.04636	0	0	2
D-Glucose	8-Amino-7-oxononanoate	Phosphate	Sulfate	iAF_EX_glc(e)	EX_cpd00800	iAF_EX_pi(e)	iAF_EX_so4(e)	rxn09701	rxn13149	0.927296	0	0	2
D-Glucose	Valine	Phosphate	Sulfate	iAF_EX_glc(e)	EX_cpd15141	iAF_EX_pi(e)	iAF_EX_so4(e)	rxn11190	rxn11316	0.927296	0	1	2
D-Glucose	Valine	Phosphate	Sulfate	iAF_EX_glc(e)	EX_cpd15141	iAF_EX_pi(e)	iAF_EX_so4(e)	rxn11190	rxn11318	0.882258	0	1	2
D-Glucose	Valine	Phosphate	Sulfate	iAF_EX_glc(e)	EX_cpd15141	iAF_EX_pi(e)	iAF_EX_so4(e)	rxn11190	rxn13198	0.830346	0	1	2
D-Glucose	Ala-His	Phosphate	Sulfate	iAF_EX_glc(e)	EX_cpd11584	iAF_EX_pi(e)	iAF_EX_so4(e)	rxn05543	rxn12642	0.952397	0	0	2
D-Glucose	Ala-His	Phosphate	Sulfate	iAF_EX_glc(e)	EX_cpd11584	iAF_EX_pi(e)	iAF_EX_so4(e)	rxn12594	rxn12642	0.952397	0	0	2
D-Glucose	gly-glu-L	Phosphate	Sulfate	iAF_EX_glc(e)	EX_cpd11592	iAF_EX_pi(e)	iAF_EX_so4(e)	rxn05534	rxn12634	1.77696	0	0	2
D-Glucose	gly-glu-L	Phosphate	Sulfate	iAF_EX_glc(e)	EX_cpd11592	iAF_EX_pi(e)	iAF_EX_so4(e)	rxn12600	rxn12634	1.81016	0	0	2
D-Glucose	gly-asp-L	Phosphate	Sulfate	iAF_EX_glc(e)	EX_cpd11589	iAF_EX_pi(e)	iAF_EX_so4(e)	rxn05537	rxn12637	1.52556	0	0	2
D-Glucose	gly-asp-L	Phosphate	Sulfate	iAF_EX_glc(e)	EX_cpd11589	iAF_EX_pi(e)	iAF_EX_so4(e)	rxn12608	rxn12637	1.55984	0	0	2
D-Glucose	L-Homocysteine	Phosphate	Sulfate	iAF_EX_glc(e)	EX_cpd00135	iAF_EX_pi(e)	iAF_EX_so4(e)	rxn00949	rxn90015	0.927296	0	0	2
D-Glucose	ala-L-asp-L	Phosphate	Sulfate	iAF_EX_glc(e)	EX_cpd11593	iAF_EX_pi(e)	iAF_EX_so4(e)	rxn05533	rxn12633	1.75746	0	0	2
D-Glucose	ala-L-asp-L	Phosphate	Sulfate	iAF_EX_glc(e)	EX_cpd11593	iAF_EX_pi(e)	iAF_EX_so4(e)	rxn12628	rxn12633	1.79148	0	0	2
D-Glucose	Phosphoarginine	Phosphate	Sulfate	iAF_EX_glc(e)	EX_cpd03535	iAF_EX_pi(e)	iAF_EX_so4(e)	rxn00396	rxn05502	1.83967	0	0	2
D-Glucose	5-Methylthioadenosine	Phosphate	Sulfate	iAF_EX_glc(e)	EX_cpd00147	iAF_EX_pi(e)	iAF_EX_so4(e)	rxn05615	rxn13799	1.19843	0	0	2
D-Glucose	5-Methylthioadenosine	Phosphate	Sulfate	iAF_EX_glc(e)	EX_cpd00147	iAF_EX_pi(e)	iAF_EX_so4(e)	rxn05481	rxn13799	1.10327	0	0	2
D-Glucose	D-Aspartate	Phosphate	Sulfate	iAF_EX_glc(e)	EX_cpd00320	iAF_EX_pi(e)	iAF_EX_so4(e)	rxn00348	rxn05178	0.927296	0	0	2
D-Glucose	D-Aspartate	Phosphate	Sulfate	iAF_EX_glc(e)	EX_cpd00320	iAF_EX_pi(e)	iAF_EX_so4(e)	rxn00263	rxn05178	0.927296	0	0	2
D-Glucose	D-Aspartate	Phosphate	Sulfate	iAF_EX_glc(e)	EX_cpd00320	iAF_EX_pi(e)	iAF_EX_so4(e)	rxn00348	rxn12404	0.927296	0	0	2
D-Glucose	D-Aspartate	Phosphate	Sulfate	iAF_EX_glc(e)	EX_cpd00320	iAF_EX_pi(e)	iAF_EX_so4(e)	rxn00263	rxn12404	0.927296	0	0	2
D-Glucose	Isoleucine	Phosphate	Sulfate	iAF_EX_glc(e)	EX_cpd15139	iAF_EX_pi(e)	iAF_EX_so4(e)	rxn11110	rxn11317	0.927296	0	1	2
D-Glucose	gly-asn-L	Phosphate	Sulfate	iAF_EX_glc(e)	EX_cpd11581	iAF_EX_pi(e)	iAF_EX_so4(e)	rxn05546	rxn12645	1.52724	0	0	2
D-Glucose	gly-asn-L	Phosphate	Sulfate	iAF_EX_glc(e)	EX_cpd11581	iAF_EX_pi(e)	iAF_EX_so4(e)	rxn12542	rxn12645	1.56156	0	0	2
D-Glucose	Glucosaminate	Phosphate	Sulfate	iAF_EX_glc(e)	EX_cpd02351	iAF_EX_pi(e)	iAF_EX_so4(e)	rxn01126	rxn05696	0.927296	0	0	2
D-Glucose	Ala-Leu	Phosphate	Sulfate	iAF_EX_glc(e)	EX_cpd11583	iAF_EX_pi(e)	iAF_EX_so4(e)	rxn05544	rxn12643	0.967723	0	0	2
D-Glucose	Ala-Leu	Phosphate	Sulfate	iAF_EX_glc(e)	EX_cpd11583	iAF_EX_pi(e)	iAF_EX_so4(e)	rxn12558	rxn12643	0.967723	0	0	2
D-Glucose	Methanamine	Phosphate	Sulfate	iAF_EX_glc(e)	EX_cpd00187	iAF_EX_pi(e)	iAF_EX_so4(e)	rxn04140	rxn05704	0.927296	0	0	2
D-Glucose	Methanamine	Phosphate	Sulfate	iAF_EX_glc(e)	EX_cpd00187	iAF_EX_pi(e)	iAF_EX_so4(e)	rxn00431	rxn05704	0.927296	0	0	2
D-Glucose	Formamide	Phosphate	Sulfate	iAF_EX_glc(e)	EX_cpd00378	iAF_EX_pi(e)	iAF_EX_so4(e)	rxn00374	rxn05708	0.927296	0	0	2
D-Glucose	Acetamide	Phosphate	Sulfate	iAF_EX_glc(e)	EX_cpd03734	iAF_EX_pi(e)	iAF_EX_so4(e)	rxn00231	rxn10936	0.927296	0	0	2
D-Glucose	Biuret	Phosphate	Sulfate	iAF_EX_glc(e)	EX_cpd03963	iAF_EX_pi(e)	iAF_EX_so4(e)	rxn03848	rxn12564	0.927296	0	0	2
D-Glucose	S-Ribosyl-L-homocysteine	Phosphate	Sulfate	iAF_EX_glc(e)	EX_cpd02227	iAF_EX_pi(e)	iAF_EX_so4(e)	rxn00949	rxn13778	0.927296	0	0	2
D-Glucose	D-O-Phosphoserine	Phosphate	Sulfate	iAF_EX_glc(e)	EX_cpd01665	iAF_EX_pi(e)	iAF_EX_so4(e)	rxn02046	rxn05639	0.927296	0	0	2
D-Glucose	S-Adenosyl-L-methionine	Phosphate	Sulfate	iAF_EX_glc(e)	EX_cpd00017	iAF_EX_pi(e)	iAF_EX_so4(e)	rxn05615	rxn09696	1.12444	0	0	2
D-Glucose	ala-L-Thr-L	Phosphate	Sulfate	iAF_EX_glc(e)	EX_cpd11582	iAF_EX_pi(e)	iAF_EX_so4(e)	rxn05545	rxn12644	1.85459	0	0	2
D-Glucose	ala-L-Thr-L	Phosphate	Sulfate	iAF_EX_glc(e)	EX_cpd11582	iAF_EX_pi(e)	iAF_EX_so4(e)	rxn12616	rxn12644	1.85459	0	0	2
D-Glucose	L-alanylglycine	Phosphate	Sulfate	iAF_EX_glc(e)	EX_cpd11585	iAF_EX_pi(e)	iAF_EX_so4(e)	rxn05542	rxn12641	1.58412	0	0	2
D-Glucose	L-alanylglycine	Phosphate	Sulfate	iAF_EX_glc(e)	EX_cpd11585	iAF_EX_pi(e)	iAF_EX_so4(e)	rxn12625	rxn12641	1.63945	0	0	2
D-Glucose	Hydroxylamine	Phosphate	Sulfate	iAF_EX_glc(e)	EX_cpd00165	iAF_EX_pi(e)	iAF_EX_so4(e)	rxn00570	rxn05703	0.840535	0	0	2
D-Glucose	Hydroxylamine	Phosphate	Sulfate	iAF_EX_glc(e)	EX_cpd00165	iAF_EX_pi(e)	iAF_EX_so4(e)	rxn00109	rxn05703	0.884616	0	0	2
D-Glucose	Ammonium	Ciliatine	Sulfate	iAF_EX_glc(e)	iAF_EX_nh4(e)	EX_cpd02233	iAF_EX_so4(e)	rxn02962	rxn05725	1.2505	0	0	2
D-Glucose	Ammonium	Phosphoethanolamine	Sulfate	iAF_EX_glc(e)	iAF_EX_nh4(e)	EX_cpd00285	iAF_EX_so4(e)	rxn04683	rxn05716	1.32172	0	0	2
D-Glucose	Ammonium	Phosphoethanolamine	Sulfate	iAF_EX_glc(e)	iAF_EX_nh4(e)	EX_cpd00285	iAF_EX_so4(e)	rxn01071	rxn05716	1.36129	0	0	2
D-Glucose	Ammonium	Phosphoethanolamine	Sulfate	iAF_EX_glc(e)	iAF_EX_nh4(e)	EX_cpd00285	iAF_EX_so4(e)	rxn00538	rxn05716	1.32172	0	0	2
D-Glucose	Ammonium	Phosphoarginine	Sulfate	iAF_EX_glc(e)	iAF_EX_nh4(e)	EX_cpd03535	iAF_EX_so4(e)	rxn00396	rxn05502	1.83967	0	0	2
D-Glucose	Ammonium	3,4-dihydroxy-2-butanone 4-phosphate	Sulfate	iAF_EX_glc(e)	iAF_EX_nh4(e)	EX_cpd11225	iAF_EX_so4(e)	rxn05645	rxn13779	0.787099	0	0	2
D-Glucose	Ammonium	D-O-Phosphoserine	Sulfate	iAF_EX_glc(e)	iAF_EX_nh4(e)	EX_cpd01665	iAF_EX_so4(e)	rxn02046	rxn05639	1.34559	0	0	2
D-Glucose	Ammonium	Fosfonet	Sulfate	iAF_EX_glc(e)	iAF_EX_nh4(e)	EX_cpd03385	iAF_EX_so4(e)	rxn00228	rxn05726	0.927296	0	0	2
D-Glucose	Ammonium	Trimetaphosphate	Sulfate	iAF_EX_glc(e)	iAF_EX_nh4(e)	EX_cpd01622	iAF_EX_so4(e)	rxn01813	rxn05661	0.927296	0	0	2
D-Glucose	Ammonium	Phosphate	L-Methionine	iAF_EX_glc(e)	iAF_EX_nh4(e)	iAF_EX_pi(e)	iAF_EX_met_L(e)	rxn00456	rxn01350	1.53702	0	0	2
D-Glucose	Ammonium	Phosphate	L-Methionine	iAF_EX_glc(e)	iAF_EX_nh4(e)	iAF_EX_pi(e)	iAF_EX_met_L(e)	rxn00270	rxn00949	0.979525	0	0	2
D-Glucose	Ammonium	Phosphate	L-Methionine	iAF_EX_glc(e)	iAF_EX_nh4(e)	iAF_EX_pi(e)	iAF_EX_met_L(e)	rxn00456	rxn12780	1.54891	0	0	2
D-Glucose	Ammonium	Phosphate	L-methionine-R-sulfoxide	iAF_EX_glc(e)	iAF_EX_nh4(e)	iAF_EX_pi(e)	iAF_EX_metsox_R_L(e)	rxn00456	rxn01350	1.45377	0	0	2
D-Glucose	Ammonium	Phosphate	L-methionine-R-sulfoxide	iAF_EX_glc(e)	iAF_EX_nh4(e)	iAF_EX_pi(e)	iAF_EX_metsox_R_L(e)	rxn00270	rxn00949	0.976427	0	0	2
D-Glucose	Ammonium	Phosphate	L-methionine-R-sulfoxide	iAF_EX_glc(e)	iAF_EX_nh4(e)	iAF_EX_pi(e)	iAF_EX_metsox_R_L(e)	rxn00456	rxn12780	1.46568	0	0	2
D-Glucose	Ammonium	Phosphate	L-Methionine Sulfoxide	iAF_EX_glc(e)	iAF_EX_nh4(e)	iAF_EX_pi(e)	iAF_EX_metsox_S_L(e)	rxn00456	rxn01350	1.45377	0	0	2
D-Glucose	Ammonium	Phosphate	L-Methionine Sulfoxide	iAF_EX_glc(e)	iAF_EX_nh4(e)	iAF_EX_pi(e)	iAF_EX_metsox_S_L(e)	rxn00270	rxn00949	0.976427	0	0	2
D-Glucose	Ammonium	Phosphate	L-Methionine Sulfoxide	iAF_EX_glc(e)	iAF_EX_nh4(e)	iAF_EX_pi(e)	iAF_EX_metsox_S_L(e)	rxn00456	rxn12780	1.46568	0	0	2
D-Glucose	Ammonium	Phosphate	S-Methyl-L-methionine	iAF_EX_glc(e)	iAF_EX_nh4(e)	iAF_EX_pi(e)	iAF_EX_mmet(e)	rxn00456	rxn01350	1.21766	0	0	2
D-Glucose	Ammonium	Phosphate	S-Methyl-L-methionine	iAF_EX_glc(e)	iAF_EX_nh4(e)	iAF_EX_pi(e)	iAF_EX_mmet(e)	rxn00270	rxn00949	0.957559	0	0	2
D-Glucose	Ammonium	Phosphate	S-Methyl-L-methionine	iAF_EX_glc(e)	iAF_EX_nh4(e)	iAF_EX_pi(e)	iAF_EX_mmet(e)	rxn00456	rxn12780	1.25549	0	0	2
D-Glucose	Ammonium	Phosphate	L-Homocysteine	iAF_EX_glc(e)	iAF_EX_nh4(e)	iAF_EX_pi(e)	EX_cpd00135	rxn00949	rxn90015	1.5243	0	0	2
D-Glucose	Ammonium	Phosphate	Hypotaurine	iAF_EX_glc(e)	iAF_EX_nh4(e)	iAF_EX_pi(e)	EX_cpd00406	rxn01230	rxn12560	0.927296	0	0	2
D-Glucose	Ammonium	Phosphate	S-Ribosyl-L-homocysteine	iAF_EX_glc(e)	iAF_EX_nh4(e)	iAF_EX_pi(e)	EX_cpd02227	rxn00949	rxn13778	1.53443	0	0	2
D-Glucose	Ammonium	Phosphate	L-Cysteate	iAF_EX_glc(e)	iAF_EX_nh4(e)	iAF_EX_pi(e)	EX_cpd00395	rxn01231	rxn05599	0.927296	0	0	2
D-Glucose	Ammonium	Phosphate	L-Cysteate	iAF_EX_glc(e)	iAF_EX_nh4(e)	iAF_EX_pi(e)	EX_cpd00395	rxn01231	rxn12602	0.927296	0	0	2
