# Supplementary material for: Adaptive evolution of complex innovations through stepwise metabolic niche expansion
Source: Nat Commun. 2016 May 20;7:11607. doi: 10.1038/ncomms11607 (PMC5411730; doi:10.1038/ncomms11607)
Supplement: Supplementary Dataset 4 — the universal metabolic network in SBML format [file ncomms11607-s5.xml]

<?xml version="1.0" encoding="UTF-8"?>
<sbml xmlns="http://www.sbml.org/sbml/level2/version4" xmlns:html="http://www.w3.org/1999/xhtml" level="2" version="4">
  <model id="iAF1260_the_DASH_seed_DASH_adaption_mod1_universal" name="iAF1260_the_DASH_seed_DASH_adaption + Seed DB _DASH_ futile cycles = uni4_PERIOD_6">
    <listOfCompartments>
      <compartment id="C_p" constant="true"/>
      <compartment id="C_c" constant="true"/>
      <compartment id="C_e" constant="true"/>
      <compartment id="BOUNDARY" name="boundary compartment" constant="true"/>
    </listOfCompartments>
    <listOfSpecies>
      <species id="M_cpd15306_p" name="1,2-Diacyl-sn-glycerol (didodecanoyl, n-C12:0)" compartment="C_p" hasOnlySubstanceUnits="false" boundaryCondition="false" constant="false"/>
      <species id="M_cpd15306_c" name="1,2-Diacyl-sn-glycerol (didodecanoyl, n-C12:0)" compartment="C_c" hasOnlySubstanceUnits="false" boundaryCondition="false" constant="false"/>
      <species id="M_cpd15307_p" name="1,2-Diacyl-sn-glycerol (ditetradecanoyl, n-C14:0)" compartment="C_p" hasOnlySubstanceUnits="false" boundaryCondition="false" constant="false"/>
      <species id="M_cpd15307_c" name="1,2-Diacyl-sn-glycerol (ditetradecanoyl, n-C14:0)" compartment="C_c" hasOnlySubstanceUnits="false" boundaryCondition="false" constant="false"/>
      <species id="M_cpd15308_p" name="1,2-Diacyl-sn-glycerol (ditetradec-7-enoyl, n-C14:1)" compartment="C_p" hasOnlySubstanceUnits="false" boundaryCondition="false" constant="false"/>
      <species id="M_cpd15308_c" name="1,2-Diacyl-sn-glycerol (ditetradec-7-enoyl, n-C14:1)" compartment="C_c" hasOnlySubstanceUnits="false" boundaryCondition="false" constant="false"/>
      <species id="M_cpd15309_p" name="1,2-Diacyl-sn-glycerol (dihexadecanoyl, n-C16:0)" compartment="C_p" hasOnlySubstanceUnits="false" boundaryCondition="false" constant="false"/>
      <species id="M_cpd15309_c" name="1,2-Diacyl-sn-glycerol (dihexadecanoyl, n-C16:0)" compartment="C_c" hasOnlySubstanceUnits="false" boundaryCondition="false" constant="false"/>
      <species id="M_cpd15310_p" name="1,2-Diacyl-sn-glycerol (dihexadec-9-enoyl, n-C16:1)" compartment="C_p" hasOnlySubstanceUnits="false" boundaryCondition="false" constant="false"/>
      <species id="M_cpd15310_c" name="1,2-Diacyl-sn-glycerol (dihexadec-9-enoyl, n-C16:1)" compartment="C_c" hasOnlySubstanceUnits="false" boundaryCondition="false" constant="false"/>
      <species id="M_cpd15311_p" name="1,2-Diacyl-sn-glycerol (dioctadecanoyl, n-C18:0)" compartment="C_p" hasOnlySubstanceUnits="false" boundaryCondition="false" constant="false"/>
      <species id="M_cpd15311_c" name="1,2-Diacyl-sn-glycerol (dioctadecanoyl, n-C18:0)" compartment="C_c" hasOnlySubstanceUnits="false" boundaryCondition="false" constant="false"/>
      <species id="M_cpd15312_p" name="1,2-Diacyl-sn-glycerol (dioctadec-11-enoyl, n-C18:1)" compartment="C_p" hasOnlySubstanceUnits="false" boundaryCondition="false" constant="false"/>
      <species id="M_cpd15312_c" name="1,2-Diacyl-sn-glycerol (dioctadec-11-enoyl, n-C18:1)" compartment="C_c" hasOnlySubstanceUnits="false" boundaryCondition="false" constant="false"/>
      <species id="M_cpd01861_e" name="(R)-Propane-1,2-diol" compartment="C_e" hasOnlySubstanceUnits="false" boundaryCondition="false" constant="false"/>
      <species id="M_cpd01861_p" name="(R)-Propane-1,2-diol" compartment="C_p" hasOnlySubstanceUnits="false" boundaryCondition="false" constant="false"/>
      <species id="M_cpd01861_c" name="(R)-Propane-1,2-diol" compartment="C_c" hasOnlySubstanceUnits="false" boundaryCondition="false" constant="false"/>
      <species id="M_cpd00453_e" name="(S)-Propane-1,2-diol" compartment="C_e" hasOnlySubstanceUnits="false" boundaryCondition="false" constant="false"/>
      <species id="M_cpd00453_p" name="(S)-Propane-1,2-diol" compartment="C_p" hasOnlySubstanceUnits="false" boundaryCondition="false" constant="false"/>
      <species id="M_cpd00453_c" name="(S)-Propane-1,2-diol" compartment="C_c" hasOnlySubstanceUnits="false" boundaryCondition="false" constant="false"/>
      <species id="M_cpd11735_p" name="1,4-alpha-D-glucan" compartment="C_p" hasOnlySubstanceUnits="false" boundaryCondition="false" constant="false"/>
      <species id="M_cpd00002_c" name="ATP" compartment="C_c" hasOnlySubstanceUnits="false" boundaryCondition="false" constant="false"/>
      <species id="M_cpd00001_c" name="H2O" compartment="C_c" hasOnlySubstanceUnits="false" boundaryCondition="false" constant="false"/>
      <species id="M_cpd11735_c" name="1,4-alpha-D-glucan" compartment="C_c" hasOnlySubstanceUnits="false" boundaryCondition="false" constant="false"/>
      <species id="M_cpd00008_c" name="ADP" compartment="C_c" hasOnlySubstanceUnits="false" boundaryCondition="false" constant="false"/>
      <species id="M_cpd00067_c" name="H+" compartment="C_c" hasOnlySubstanceUnits="false" boundaryCondition="false" constant="false"/>
      <species id="M_cpd00009_c" name="Phosphate" compartment="C_c" hasOnlySubstanceUnits="false" boundaryCondition="false" constant="false"/>
      <species id="M_cpd11735_e" name="1,4-alpha-D-glucan" compartment="C_e" hasOnlySubstanceUnits="false" boundaryCondition="false" constant="false"/>
      <species id="M_cpd01570_e" name="2&apos;,3&apos;-Cyclic AMP" compartment="C_e" hasOnlySubstanceUnits="false" boundaryCondition="false" constant="false"/>
      <species id="M_cpd01570_p" name="2&apos;,3&apos;-Cyclic AMP" compartment="C_p" hasOnlySubstanceUnits="false" boundaryCondition="false" constant="false"/>
      <species id="M_cpd01571_e" name="2&apos;,3&apos;-Cyclic CMP" compartment="C_e" hasOnlySubstanceUnits="false" boundaryCondition="false" constant="false"/>
      <species id="M_cpd01571_p" name="2&apos;,3&apos;-Cyclic CMP" compartment="C_p" hasOnlySubstanceUnits="false" boundaryCondition="false" constant="false"/>
      <species id="M_cpd03702_e" name="2&apos;,3&apos;-Cyclic GMP" compartment="C_e" hasOnlySubstanceUnits="false" boundaryCondition="false" constant="false"/>
      <species id="M_cpd03702_p" name="2&apos;,3&apos;-Cyclic GMP" compartment="C_p" hasOnlySubstanceUnits="false" boundaryCondition="false" constant="false"/>
      <species id="M_cpd01572_e" name="2&apos;,3&apos;-Cyclic UMP" compartment="C_e" hasOnlySubstanceUnits="false" boundaryCondition="false" constant="false"/>
      <species id="M_cpd01572_p" name="2&apos;,3&apos;-Cyclic UMP" compartment="C_p" hasOnlySubstanceUnits="false" boundaryCondition="false" constant="false"/>
      <species id="M_cpd03828_p" name="2,3-diaminopropionate" compartment="C_p" hasOnlySubstanceUnits="false" boundaryCondition="false" constant="false"/>
      <species id="M_cpd00067_p" name="H+" compartment="C_p" hasOnlySubstanceUnits="false" boundaryCondition="false" constant="false"/>
      <species id="M_cpd03828_c" name="2,3-diaminopropionate" compartment="C_c" hasOnlySubstanceUnits="false" boundaryCondition="false" constant="false"/>
      <species id="M_cpd03828_e" name="2,3-diaminopropionate" compartment="C_e" hasOnlySubstanceUnits="false" boundaryCondition="false" constant="false"/>
      <species id="M_cpd00001_p" name="H2O" compartment="C_p" hasOnlySubstanceUnits="false" boundaryCondition="false" constant="false"/>
      <species id="M_cpd00989_p" name="3&apos;-UMP" compartment="C_p" hasOnlySubstanceUnits="false" boundaryCondition="false" constant="false"/>
      <species id="M_cpd03454_p" name="3&apos;-cmp" compartment="C_p" hasOnlySubstanceUnits="false" boundaryCondition="false" constant="false"/>
      <species id="M_cpd00988_p" name="3&apos;-AMP" compartment="C_p" hasOnlySubstanceUnits="false" boundaryCondition="false" constant="false"/>
      <species id="M_cpd03701_p" name="3&apos;-GMP" compartment="C_p" hasOnlySubstanceUnits="false" boundaryCondition="false" constant="false"/>
      <species id="M_cpd00516_e" name="meso-2,6-Diaminoheptanedioate" compartment="C_e" hasOnlySubstanceUnits="false" boundaryCondition="false" constant="false"/>
      <species id="M_cpd00516_p" name="meso-2,6-Diaminoheptanedioate" compartment="C_p" hasOnlySubstanceUnits="false" boundaryCondition="false" constant="false"/>
      <species id="M_cpd15350_p" name="2-dodecanoyl-sn-glycerol 3-phosphate" compartment="C_p" hasOnlySubstanceUnits="false" boundaryCondition="false" constant="false"/>
      <species id="M_cpd15350_c" name="2-dodecanoyl-sn-glycerol 3-phosphate" compartment="C_c" hasOnlySubstanceUnits="false" boundaryCondition="false" constant="false"/>
      <species id="M_cpd15363_p" name="2-tetradecanoyl-sn-glycerol 3-phosphate" compartment="C_p" hasOnlySubstanceUnits="false" boundaryCondition="false" constant="false"/>
      <species id="M_cpd15363_c" name="2-tetradecanoyl-sn-glycerol 3-phosphate" compartment="C_c" hasOnlySubstanceUnits="false" boundaryCondition="false" constant="false"/>
      <species id="M_cpd15362_p" name="2-tetradec-7-enoyl-sn-glycerol 3-phosphate" compartment="C_p" hasOnlySubstanceUnits="false" boundaryCondition="false" constant="false"/>
      <species id="M_cpd15362_c" name="2-tetradec-7-enoyl-sn-glycerol 3-phosphate" compartment="C_c" hasOnlySubstanceUnits="false" boundaryCondition="false" constant="false"/>
      <species id="M_cpd15355_p" name="2-hexadecanoyl-sn-glycerol 3-phosphate" compartment="C_p" hasOnlySubstanceUnits="false" boundaryCondition="false" constant="false"/>
      <species id="M_cpd15355_c" name="2-hexadecanoyl-sn-glycerol 3-phosphate" compartment="C_c" hasOnlySubstanceUnits="false" boundaryCondition="false" constant="false"/>
      <species id="M_cpd15354_p" name="2-hexadec-9-enoyl-sn-glycerol 3-phosphate" compartment="C_p" hasOnlySubstanceUnits="false" boundaryCondition="false" constant="false"/>
      <species id="M_cpd15354_c" name="2-hexadec-9-enoyl-sn-glycerol 3-phosphate" compartment="C_c" hasOnlySubstanceUnits="false" boundaryCondition="false" constant="false"/>
      <species id="M_cpd15358_p" name="2-octadecanoyl-sn-glycerol 3-phosphate" compartment="C_p" hasOnlySubstanceUnits="false" boundaryCondition="false" constant="false"/>
      <species id="M_cpd15358_c" name="2-octadecanoyl-sn-glycerol 3-phosphate" compartment="C_c" hasOnlySubstanceUnits="false" boundaryCondition="false" constant="false"/>
      <species id="M_cpd15357_p" name="2-octadec-11-enoyl-sn-glycerol 3-phosphate" compartment="C_p" hasOnlySubstanceUnits="false" boundaryCondition="false" constant="false"/>
      <species id="M_cpd15357_c" name="2-octadec-11-enoyl-sn-glycerol 3-phosphate" compartment="C_c" hasOnlySubstanceUnits="false" boundaryCondition="false" constant="false"/>
      <species id="M_cpd15336_p" name="2-Acyl-sn-glycero-3-phosphoethanolamine (n-C12:0)" compartment="C_p" hasOnlySubstanceUnits="false" boundaryCondition="false" constant="false"/>
      <species id="M_cpd15336_c" name="2-Acyl-sn-glycero-3-phosphoethanolamine (n-C12:0)" compartment="C_c" hasOnlySubstanceUnits="false" boundaryCondition="false" constant="false"/>
      <species id="M_cpd15337_p" name="2-Acyl-sn-glycero-3-phosphoethanolamine (n-C14:0)" compartment="C_p" hasOnlySubstanceUnits="false" boundaryCondition="false" constant="false"/>
      <species id="M_cpd15337_c" name="2-Acyl-sn-glycero-3-phosphoethanolamine (n-C14:0)" compartment="C_c" hasOnlySubstanceUnits="false" boundaryCondition="false" constant="false"/>
      <species id="M_cpd15338_p" name="2-Acyl-sn-glycero-3-phosphoethanolamine (n-C14:1)" compartment="C_p" hasOnlySubstanceUnits="false" boundaryCondition="false" constant="false"/>
      <species id="M_cpd15338_c" name="2-Acyl-sn-glycero-3-phosphoethanolamine (n-C14:1)" compartment="C_c" hasOnlySubstanceUnits="false" boundaryCondition="false" constant="false"/>
      <species id="M_cpd15339_p" name="2-Acyl-sn-glycero-3-phosphoethanolamine (n-C16:0)" compartment="C_p" hasOnlySubstanceUnits="false" boundaryCondition="false" constant="false"/>
      <species id="M_cpd15339_c" name="2-Acyl-sn-glycero-3-phosphoethanolamine (n-C16:0)" compartment="C_c" hasOnlySubstanceUnits="false" boundaryCondition="false" constant="false"/>
      <species id="M_cpd15340_p" name="2-Acyl-sn-glycero-3-phosphoethanolamine (n-C16:1)" compartment="C_p" hasOnlySubstanceUnits="false" boundaryCondition="false" constant="false"/>
      <species id="M_cpd15340_c" name="2-Acyl-sn-glycero-3-phosphoethanolamine (n-C16:1)" compartment="C_c" hasOnlySubstanceUnits="false" boundaryCondition="false" constant="false"/>
      <species id="M_cpd15341_p" name="2-Acyl-sn-glycero-3-phosphoethanolamine (n-C18:0)" compartment="C_p" hasOnlySubstanceUnits="false" boundaryCondition="false" constant="false"/>
      <species id="M_cpd15341_c" name="2-Acyl-sn-glycero-3-phosphoethanolamine (n-C18:0)" compartment="C_c" hasOnlySubstanceUnits="false" boundaryCondition="false" constant="false"/>
      <species id="M_cpd15342_p" name="2-Acyl-sn-glycero-3-phosphoethanolamine (n-C18:1)" compartment="C_p" hasOnlySubstanceUnits="false" boundaryCondition="false" constant="false"/>
      <species id="M_cpd15342_c" name="2-Acyl-sn-glycero-3-phosphoethanolamine (n-C18:1)" compartment="C_c" hasOnlySubstanceUnits="false" boundaryCondition="false" constant="false"/>
      <species id="M_cpd01741_c" name="Dodecanoate (n-C12:0)" compartment="C_c" hasOnlySubstanceUnits="false" boundaryCondition="false" constant="false"/>
      <species id="M_cpd00018_c" name="AMP" compartment="C_c" hasOnlySubstanceUnits="false" boundaryCondition="false" constant="false"/>
      <species id="M_cpd15528_c" name="phosphatidylethanolamine (didodecanoyl, n-C12:0)" compartment="C_c" hasOnlySubstanceUnits="false" boundaryCondition="false" constant="false"/>
      <species id="M_cpd00012_c" name="Diphosphate" compartment="C_c" hasOnlySubstanceUnits="false" boundaryCondition="false" constant="false"/>
      <species id="M_cpd03847_c" name="tetradecanoate (n-C14:0)" compartment="C_c" hasOnlySubstanceUnits="false" boundaryCondition="false" constant="false"/>
      <species id="M_cpd15529_c" name="phosphatidylethanolamine (ditetradecanoyl, n-C14:0)" compartment="C_c" hasOnlySubstanceUnits="false" boundaryCondition="false" constant="false"/>
      <species id="M_cpd15298_c" name="tetradecenoate (n-C14:1)" compartment="C_c" hasOnlySubstanceUnits="false" boundaryCondition="false" constant="false"/>
      <species id="M_cpd15530_c" name="phosphatidylethanolamine (ditetradec-7-enoyl, n-C14:1)" compartment="C_c" hasOnlySubstanceUnits="false" boundaryCondition="false" constant="false"/>
      <species id="M_cpd00214_c" name="Hexadecanoate (n-C16:0)" compartment="C_c" hasOnlySubstanceUnits="false" boundaryCondition="false" constant="false"/>
      <species id="M_cpd15531_c" name="phosphatidylethanolamine (dihexadecanoyl, n-C16:0)" compartment="C_c" hasOnlySubstanceUnits="false" boundaryCondition="false" constant="false"/>
      <species id="M_cpd15237_c" name="Hexadecenoate (n-C16:1)" compartment="C_c" hasOnlySubstanceUnits="false" boundaryCondition="false" constant="false"/>
      <species id="M_cpd15532_c" name="phosphatidylethanolamine (dihexadec-9enoyl, n-C16:1)" compartment="C_c" hasOnlySubstanceUnits="false" boundaryCondition="false" constant="false"/>
      <species id="M_cpd01080_c" name="octadecanoate (n-C18:0)" compartment="C_c" hasOnlySubstanceUnits="false" boundaryCondition="false" constant="false"/>
      <species id="M_cpd15533_c" name="phosphatidylethanolamine (dioctadecanoyl, n-C18:0)" compartment="C_c" hasOnlySubstanceUnits="false" boundaryCondition="false" constant="false"/>
      <species id="M_cpd15269_c" name="octadecenoate (n-C18:1)" compartment="C_c" hasOnlySubstanceUnits="false" boundaryCondition="false" constant="false"/>
      <species id="M_cpd15534_c" name="phosphatidylethanolamine (dioctadec-11-enoyl, n-C18:1)" compartment="C_c" hasOnlySubstanceUnits="false" boundaryCondition="false" constant="false"/>
      <species id="M_cpd15343_p" name="2-Acyl-sn-glycero-3-phosphoglycerol (n-C12:0)" compartment="C_p" hasOnlySubstanceUnits="false" boundaryCondition="false" constant="false"/>
      <species id="M_cpd15343_c" name="2-Acyl-sn-glycero-3-phosphoglycerol (n-C12:0)" compartment="C_c" hasOnlySubstanceUnits="false" boundaryCondition="false" constant="false"/>
      <species id="M_cpd15344_p" name="2-Acyl-sn-glycero-3-phosphoglycerol (n-C14:0)" compartment="C_p" hasOnlySubstanceUnits="false" boundaryCondition="false" constant="false"/>
      <species id="M_cpd15344_c" name="2-Acyl-sn-glycero-3-phosphoglycerol (n-C14:0)" compartment="C_c" hasOnlySubstanceUnits="false" boundaryCondition="false" constant="false"/>
      <species id="M_cpd15345_p" name="2-Acyl-sn-glycero-3-phosphoglycerol (n-C14:1)" compartment="C_p" hasOnlySubstanceUnits="false" boundaryCondition="false" constant="false"/>
      <species id="M_cpd15345_c" name="2-Acyl-sn-glycero-3-phosphoglycerol (n-C14:1)" compartment="C_c" hasOnlySubstanceUnits="false" boundaryCondition="false" constant="false"/>
      <species id="M_cpd15346_p" name="2-Acyl-sn-glycero-3-phosphoglycerol (n-C16:0)" compartment="C_p" hasOnlySubstanceUnits="false" boundaryCondition="false" constant="false"/>
      <species id="M_cpd15346_c" name="2-Acyl-sn-glycero-3-phosphoglycerol (n-C16:0)" compartment="C_c" hasOnlySubstanceUnits="false" boundaryCondition="false" constant="false"/>
      <species id="M_cpd15347_p" name="2-Acyl-sn-glycero-3-phosphoglycerol (n-C16:1)" compartment="C_p" hasOnlySubstanceUnits="false" boundaryCondition="false" constant="false"/>
      <species id="M_cpd15347_c" name="2-Acyl-sn-glycero-3-phosphoglycerol (n-C16:1)" compartment="C_c" hasOnlySubstanceUnits="false" boundaryCondition="false" constant="false"/>
      <species id="M_cpd15348_p" name="2-Acyl-sn-glycero-3-phosphoglycerol (n-C18:0)" compartment="C_p" hasOnlySubstanceUnits="false" boundaryCondition="false" constant="false"/>
      <species id="M_cpd15348_c" name="2-Acyl-sn-glycero-3-phosphoglycerol (n-C18:0)" compartment="C_c" hasOnlySubstanceUnits="false" boundaryCondition="false" constant="false"/>
      <species id="M_cpd15349_p" name="2-Acyl-sn-glycero-3-phosphoglycerol (n-C18:1)" compartment="C_p" hasOnlySubstanceUnits="false" boundaryCondition="false" constant="false"/>
      <species id="M_cpd15349_c" name="2-Acyl-sn-glycero-3-phosphoglycerol (n-C18:1)" compartment="C_c" hasOnlySubstanceUnits="false" boundaryCondition="false" constant="false"/>
      <species id="M_cpd15535_c" name="Phosphatidylglycerol (didodecanoyl, n-C12:0)" compartment="C_c" hasOnlySubstanceUnits="false" boundaryCondition="false" constant="false"/>
      <species id="M_cpd15536_c" name="Phosphatidylglycerol (ditetradecanoyl, n-C14:0)" compartment="C_c" hasOnlySubstanceUnits="false" boundaryCondition="false" constant="false"/>
      <species id="M_cpd15537_c" name="Phosphatidylglycerol (ditetradec-7-enoyl, n-C14:1)" compartment="C_c" hasOnlySubstanceUnits="false" boundaryCondition="false" constant="false"/>
      <species id="M_cpd15538_c" name="Phosphatidylglycerol (dihexadecanoyl, n-C16:0)" compartment="C_c" hasOnlySubstanceUnits="false" boundaryCondition="false" constant="false"/>
      <species id="M_cpd15539_c" name="Phosphatidylglycerol (dihexadec-9-enoyl, n-C16:1)" compartment="C_c" hasOnlySubstanceUnits="false" boundaryCondition="false" constant="false"/>
      <species id="M_cpd15540_c" name="Phosphatidylglycerol (dioctadecanoyl, n-C18:0)" compartment="C_c" hasOnlySubstanceUnits="false" boundaryCondition="false" constant="false"/>
      <species id="M_cpd15541_c" name="Phosphatidylglycerol (dioctadec-11-enoyl, n-C18:1)" compartment="C_c" hasOnlySubstanceUnits="false" boundaryCondition="false" constant="false"/>
      <species id="M_cpd00480_c" name="2-Dehydro-D-gluconate" compartment="C_c" hasOnlySubstanceUnits="false" boundaryCondition="false" constant="false"/>
      <species id="M_cpd00004_c" name="Nicotinamide adenine dinucleotide - reduced" compartment="C_c" hasOnlySubstanceUnits="false" boundaryCondition="false" constant="false"/>
      <species id="M_cpd00222_c" name="D-Gluconate" compartment="C_c" hasOnlySubstanceUnits="false" boundaryCondition="false" constant="false"/>
      <species id="M_cpd00003_c" name="Nicotinamide adenine dinucleotide" compartment="C_c" hasOnlySubstanceUnits="false" boundaryCondition="false" constant="false"/>
      <species id="M_cpd00005_c" name="Nicotinamide adenine dinucleotide phosphate - reduced" compartment="C_c" hasOnlySubstanceUnits="false" boundaryCondition="false" constant="false"/>
      <species id="M_cpd00006_c" name="Nicotinamide adenine dinucleotide phosphate" compartment="C_c" hasOnlySubstanceUnits="false" boundaryCondition="false" constant="false"/>
      <species id="M_cpd15351_c" name="2-Dehydro-L-gulonate" compartment="C_c" hasOnlySubstanceUnits="false" boundaryCondition="false" constant="false"/>
      <species id="M_cpd00573_c" name="L-Idonate" compartment="C_c" hasOnlySubstanceUnits="false" boundaryCondition="false" constant="false"/>
      <species id="M_cpd02894_c" name="2-Methyl-4-amino-5-hydroxymethylpyrimidine diphosphate" compartment="C_c" hasOnlySubstanceUnits="false" boundaryCondition="false" constant="false"/>
      <species id="M_cpd02775_c" name="4-Amino-2-methyl-5-phosphomethylpyrimidine" compartment="C_c" hasOnlySubstanceUnits="false" boundaryCondition="false" constant="false"/>
      <species id="M_cpd02500_e" name="3,4-Dihydroxyphenylacetaldehyde" compartment="C_e" hasOnlySubstanceUnits="false" boundaryCondition="false" constant="false"/>
      <species id="M_cpd02500_p" name="3,4-Dihydroxyphenylacetaldehyde" compartment="C_p" hasOnlySubstanceUnits="false" boundaryCondition="false" constant="false"/>
      <species id="M_cpd00988_e" name="3&apos;-AMP" compartment="C_e" hasOnlySubstanceUnits="false" boundaryCondition="false" constant="false"/>
      <species id="M_cpd03454_e" name="3&apos;-cmp" compartment="C_e" hasOnlySubstanceUnits="false" boundaryCondition="false" constant="false"/>
      <species id="M_cpd03701_e" name="3&apos;-GMP" compartment="C_e" hasOnlySubstanceUnits="false" boundaryCondition="false" constant="false"/>
      <species id="M_cpd11482_c" name="(R)-3-Hydroxydecanoyl-[acyl-carrier protein]" compartment="C_c" hasOnlySubstanceUnits="false" boundaryCondition="false" constant="false"/>
      <species id="M_cpd11475_c" name="trans-Dec-2-enoyl-[acyl-carrier protein]" compartment="C_c" hasOnlySubstanceUnits="false" boundaryCondition="false" constant="false"/>
      <species id="M_cpd11480_c" name="(R)-3-Hydroxydodecanoyl-[acyl-carrier protein]" compartment="C_c" hasOnlySubstanceUnits="false" boundaryCondition="false" constant="false"/>
      <species id="M_cpd11469_c" name="trans-Dodec-2-enoyl-[acyl-carrier protein]" compartment="C_c" hasOnlySubstanceUnits="false" boundaryCondition="false" constant="false"/>
      <species id="M_cpd15366_c" name="(R)-3-hydroxy-cis-dodec-5-enoyl-[acyl-carrier protein]" compartment="C_c" hasOnlySubstanceUnits="false" boundaryCondition="false" constant="false"/>
      <species id="M_cpd15569_c" name="trans-3-cis-5-dodecenoyl-[acyl-carrier protein]" compartment="C_c" hasOnlySubstanceUnits="false" boundaryCondition="false" constant="false"/>
      <species id="M_cpd11484_c" name="(R)-3-Hydroxytetradecanoyl-[acyl-carrier protein]" compartment="C_c" hasOnlySubstanceUnits="false" boundaryCondition="false" constant="false"/>
      <species id="M_cpd11467_c" name="trans-Tetradec-2-enoyl-[acyl-carrier protein]" compartment="C_c" hasOnlySubstanceUnits="false" boundaryCondition="false" constant="false"/>
      <species id="M_cpd15368_c" name="(R)-3-hydroxy-cis-myristol-7-eoyl-[acyl-carrier protein]" compartment="C_c" hasOnlySubstanceUnits="false" boundaryCondition="false" constant="false"/>
      <species id="M_cpd15570_c" name="trans-3-cis-7-myristoleoyl-[acyl-carrier protein]" compartment="C_c" hasOnlySubstanceUnits="false" boundaryCondition="false" constant="false"/>
      <species id="M_cpd11481_c" name="R-3-hydroxypalmitoyl-[acyl-carrier protein]" compartment="C_c" hasOnlySubstanceUnits="false" boundaryCondition="false" constant="false"/>
      <species id="M_cpd11477_c" name="trans-Hexadec-2-enoyl-[acyl-carrier protein]" compartment="C_c" hasOnlySubstanceUnits="false" boundaryCondition="false" constant="false"/>
      <species id="M_cpd15369_c" name="(R)-3-hydroxy-cis-palm-9-eoyl-[acyl-carrier protein]" compartment="C_c" hasOnlySubstanceUnits="false" boundaryCondition="false" constant="false"/>
      <species id="M_cpd15571_c" name="trans-3-cis-9-palmitoleoyl-[acyl-carrier protein]" compartment="C_c" hasOnlySubstanceUnits="false" boundaryCondition="false" constant="false"/>
      <species id="M_cpd15371_c" name="(R)-3-Hydroxyoctadecanoyl-[acyl-carrier protein]" compartment="C_c" hasOnlySubstanceUnits="false" boundaryCondition="false" constant="false"/>
      <species id="M_cpd15572_c" name="trans-octadec-2-enoyl-[acyl-carrier protein]" compartment="C_c" hasOnlySubstanceUnits="false" boundaryCondition="false" constant="false"/>
      <species id="M_cpd15370_c" name="(R)-3-hydroxy-cis-vacc-11-enoyl-[acyl-carrier protein]" compartment="C_c" hasOnlySubstanceUnits="false" boundaryCondition="false" constant="false"/>
      <species id="M_cpd15568_c" name="trans-3-cis-11-vacceoyl-[acyl-carrier protein]" compartment="C_c" hasOnlySubstanceUnits="false" boundaryCondition="false" constant="false"/>
      <species id="M_cpd11836_c" name="(3R)-3-Hydroxyacyl-[acyl-carrier protein]" compartment="C_c" hasOnlySubstanceUnits="false" boundaryCondition="false" constant="false"/>
      <species id="M_cpd11465_c" name="But-2-enoyl-[acyl-carrier protein]" compartment="C_c" hasOnlySubstanceUnits="false" boundaryCondition="false" constant="false"/>
      <species id="M_cpd11479_c" name="(R)-3-Hydroxyhexanoyl-[acyl-carrier protein]" compartment="C_c" hasOnlySubstanceUnits="false" boundaryCondition="false" constant="false"/>
      <species id="M_cpd11473_c" name="trans-Hex-2-enoyl-[acyl-carrier protein]" compartment="C_c" hasOnlySubstanceUnits="false" boundaryCondition="false" constant="false"/>
      <species id="M_cpd11483_c" name="(R)-3-Hydroxyoctanoyl-[acyl-carrier protein]" compartment="C_c" hasOnlySubstanceUnits="false" boundaryCondition="false" constant="false"/>
      <species id="M_cpd11471_c" name="trans-Oct-2-enoyl-[acyl-carrier protein]" compartment="C_c" hasOnlySubstanceUnits="false" boundaryCondition="false" constant="false"/>
      <species id="M_cpd09252_c" name="3-hydroxycinnamic acid" compartment="C_c" hasOnlySubstanceUnits="false" boundaryCondition="false" constant="false"/>
      <species id="M_cpd00007_c" name="O2" compartment="C_c" hasOnlySubstanceUnits="false" boundaryCondition="false" constant="false"/>
      <species id="M_cpd09254_c" name="2,3-dihydroxicinnamic acid" compartment="C_c" hasOnlySubstanceUnits="false" boundaryCondition="false" constant="false"/>
      <species id="M_cpd08304_c" name="3-(3-hydroxy-phenyl)propionate" compartment="C_c" hasOnlySubstanceUnits="false" boundaryCondition="false" constant="false"/>
      <species id="M_cpd02501_c" name="3-(2,3-Dihydroxyphenyl)propanoate" compartment="C_c" hasOnlySubstanceUnits="false" boundaryCondition="false" constant="false"/>
      <species id="M_cpd00473_c" name="3-Dehydro-L-gulonate" compartment="C_c" hasOnlySubstanceUnits="false" boundaryCondition="false" constant="false"/>
      <species id="M_cpd10596_c" name="3-keto-L-gulonate-6-phosphate" compartment="C_c" hasOnlySubstanceUnits="false" boundaryCondition="false" constant="false"/>
      <species id="M_cpd00009_p" name="Phosphate" compartment="C_p" hasOnlySubstanceUnits="false" boundaryCondition="false" constant="false"/>
      <species id="M_cpd00249_p" name="Uridine" compartment="C_p" hasOnlySubstanceUnits="false" boundaryCondition="false" constant="false"/>
      <species id="M_cpd00367_p" name="Cytidine" compartment="C_p" hasOnlySubstanceUnits="false" boundaryCondition="false" constant="false"/>
      <species id="M_cpd00182_p" name="Adenosine" compartment="C_p" hasOnlySubstanceUnits="false" boundaryCondition="false" constant="false"/>
      <species id="M_cpd00311_p" name="Guanosine" compartment="C_p" hasOnlySubstanceUnits="false" boundaryCondition="false" constant="false"/>
      <species id="M_cpd11487_c" name="3-Oxodecanoyl-[acyl-carrier protein]" compartment="C_c" hasOnlySubstanceUnits="false" boundaryCondition="false" constant="false"/>
      <species id="M_cpd11489_c" name="3-Oxododecanoyl-[acyl-carrier protein]" compartment="C_c" hasOnlySubstanceUnits="false" boundaryCondition="false" constant="false"/>
      <species id="M_cpd15373_c" name="3-oxo-cis-dodec-5-enoyl-[acyl-carrier protein]" compartment="C_c" hasOnlySubstanceUnits="false" boundaryCondition="false" constant="false"/>
      <species id="M_cpd11491_c" name="3-Oxotetradecanoyl-[acyl-carrier protein]" compartment="C_c" hasOnlySubstanceUnits="false" boundaryCondition="false" constant="false"/>
      <species id="M_cpd15374_c" name="3-oxo-cis-myristol-7-eoyl-[acyl-carrier protein]" compartment="C_c" hasOnlySubstanceUnits="false" boundaryCondition="false" constant="false"/>
      <species id="M_cpd11485_c" name="3-Oxohexadecanoyl-[acyl-carrier protein]" compartment="C_c" hasOnlySubstanceUnits="false" boundaryCondition="false" constant="false"/>
      <species id="M_cpd15375_c" name="3-oxo-cis-palm-9-eoyl-[acyl-carrier protein]" compartment="C_c" hasOnlySubstanceUnits="false" boundaryCondition="false" constant="false"/>
      <species id="M_cpd15377_c" name="3-Oxooctadecanoyl-[acyl-carrier protein]" compartment="C_c" hasOnlySubstanceUnits="false" boundaryCondition="false" constant="false"/>
      <species id="M_cpd15376_c" name="3-oxo-cis-vacc-11-enoyl-[acyl-carrier protein]" compartment="C_c" hasOnlySubstanceUnits="false" boundaryCondition="false" constant="false"/>
      <species id="M_cpd11488_c" name="Acetoacetyl-ACP" compartment="C_c" hasOnlySubstanceUnits="false" boundaryCondition="false" constant="false"/>
      <species id="M_cpd11486_c" name="3-Oxohexanoyl-[acyl-carrier protein]" compartment="C_c" hasOnlySubstanceUnits="false" boundaryCondition="false" constant="false"/>
      <species id="M_cpd11490_c" name="3-Oxooctanoyl-[acyl-carrier protein]" compartment="C_c" hasOnlySubstanceUnits="false" boundaryCondition="false" constant="false"/>
      <species id="M_cpd11492_c" name="Malonyl-[acyl-carrier protein]" compartment="C_c" hasOnlySubstanceUnits="false" boundaryCondition="false" constant="false"/>
      <species id="M_cpd11470_c" name="Octanoyl-ACP (n-C8:0ACP)" compartment="C_c" hasOnlySubstanceUnits="false" boundaryCondition="false" constant="false"/>
      <species id="M_cpd11493_c" name="acyl carrier protein" compartment="C_c" hasOnlySubstanceUnits="false" boundaryCondition="false" constant="false"/>
      <species id="M_cpd00011_c" name="CO2" compartment="C_c" hasOnlySubstanceUnits="false" boundaryCondition="false" constant="false"/>
      <species id="M_cpd11474_c" name="Decanoyl-ACP (n-C10:0ACP)" compartment="C_c" hasOnlySubstanceUnits="false" boundaryCondition="false" constant="false"/>
      <species id="M_cpd15416_c" name="cis-dec-3-enoyl-[acyl-carrier protein] (n-C10:1)" compartment="C_c" hasOnlySubstanceUnits="false" boundaryCondition="false" constant="false"/>
      <species id="M_cpd11468_c" name="Dodecanoyl-ACP (n-C12:0ACP)" compartment="C_c" hasOnlySubstanceUnits="false" boundaryCondition="false" constant="false"/>
      <species id="M_cpd15415_c" name="cis-dodec-5-enoyl-[acyl-carrier protein] (n-C12:1)" compartment="C_c" hasOnlySubstanceUnits="false" boundaryCondition="false" constant="false"/>
      <species id="M_cpd11466_c" name="Myristoyl-ACP (n-C14:0ACP)" compartment="C_c" hasOnlySubstanceUnits="false" boundaryCondition="false" constant="false"/>
      <species id="M_cpd15294_c" name="cis-tetradec-7-enoyl-[acyl-carrier protein] (n-C14:1)" compartment="C_c" hasOnlySubstanceUnits="false" boundaryCondition="false" constant="false"/>
      <species id="M_cpd15277_c" name="Palmitoyl-ACP (n-C16:0ACP)" compartment="C_c" hasOnlySubstanceUnits="false" boundaryCondition="false" constant="false"/>
      <species id="M_cpd15239_c" name="cis-hexadec-9-enoyl-[acyl-carrier protein] (n-C16:1)" compartment="C_c" hasOnlySubstanceUnits="false" boundaryCondition="false" constant="false"/>
      <species id="M_cpd11464_c" name="Butyryl-ACP (n-C4:0ACP)" compartment="C_c" hasOnlySubstanceUnits="false" boundaryCondition="false" constant="false"/>
      <species id="M_cpd11472_c" name="Hexanoyl-ACP (n-C6:0ACP)" compartment="C_c" hasOnlySubstanceUnits="false" boundaryCondition="false" constant="false"/>
      <species id="M_cpd15386_p" name="L-alanine-D-glutamate-meso-2,6-diaminoheptanedioate" compartment="C_p" hasOnlySubstanceUnits="false" boundaryCondition="false" constant="false"/>
      <species id="M_cpd15386_c" name="L-alanine-D-glutamate-meso-2,6-diaminoheptanedioate" compartment="C_c" hasOnlySubstanceUnits="false" boundaryCondition="false" constant="false"/>
      <species id="M_cpd15386_e" name="L-alanine-D-glutamate-meso-2,6-diaminoheptanedioate" compartment="C_e" hasOnlySubstanceUnits="false" boundaryCondition="false" constant="false"/>
      <species id="M_cpd00989_e" name="3&apos;-UMP" compartment="C_e" hasOnlySubstanceUnits="false" boundaryCondition="false" constant="false"/>
      <species id="M_cpd02357_p" name="Dopamine" compartment="C_p" hasOnlySubstanceUnits="false" boundaryCondition="false" constant="false"/>
      <species id="M_cpd00007_p" name="O2" compartment="C_p" hasOnlySubstanceUnits="false" boundaryCondition="false" constant="false"/>
      <species id="M_cpd00025_p" name="Hydrogen peroxide" compartment="C_p" hasOnlySubstanceUnits="false" boundaryCondition="false" constant="false"/>
      <species id="M_cpd00013_p" name="Ammonium" compartment="C_p" hasOnlySubstanceUnits="false" boundaryCondition="false" constant="false"/>
      <species id="M_cpd02361_e" name="4-Hydroxyphenylacetaldehyde" compartment="C_e" hasOnlySubstanceUnits="false" boundaryCondition="false" constant="false"/>
      <species id="M_cpd02361_p" name="4-Hydroxyphenylacetaldehyde" compartment="C_p" hasOnlySubstanceUnits="false" boundaryCondition="false" constant="false"/>
      <species id="M_cpd03607_c" name="O-Phospho-4-hydroxy-L-threonine" compartment="C_c" hasOnlySubstanceUnits="false" boundaryCondition="false" constant="false"/>
      <species id="M_cpd15387_c" name="L-alanine-D-glutamate-meso-2,6-diaminoheptanedioate-D-alanine" compartment="C_c" hasOnlySubstanceUnits="false" boundaryCondition="false" constant="false"/>
      <species id="M_cpd00117_c" name="D-Alanine" compartment="C_c" hasOnlySubstanceUnits="false" boundaryCondition="false" constant="false"/>
      <species id="M_cpd15387_p" name="L-alanine-D-glutamate-meso-2,6-diaminoheptanedioate-D-alanine" compartment="C_p" hasOnlySubstanceUnits="false" boundaryCondition="false" constant="false"/>
      <species id="M_cpd00117_p" name="D-Alanine" compartment="C_p" hasOnlySubstanceUnits="false" boundaryCondition="false" constant="false"/>
      <species id="M_cpd15387_e" name="L-alanine-D-glutamate-meso-2,6-diaminoheptanedioate-D-alanine" compartment="C_e" hasOnlySubstanceUnits="false" boundaryCondition="false" constant="false"/>
      <species id="M_cpd00781_c" name="5-Dehydro-D-gluconate" compartment="C_c" hasOnlySubstanceUnits="false" boundaryCondition="false" constant="false"/>
      <species id="M_cpd00781_p" name="5-Dehydro-D-gluconate" compartment="C_p" hasOnlySubstanceUnits="false" boundaryCondition="false" constant="false"/>
      <species id="M_cpd00781_e" name="5-Dehydro-D-gluconate" compartment="C_e" hasOnlySubstanceUnits="false" boundaryCondition="false" constant="false"/>
      <species id="M_cpd03091_c" name="5&apos;-Deoxyadenosine" compartment="C_c" hasOnlySubstanceUnits="false" boundaryCondition="false" constant="false"/>
      <species id="M_cpd15380_c" name="5&apos;-deoxyribose" compartment="C_c" hasOnlySubstanceUnits="false" boundaryCondition="false" constant="false"/>
      <species id="M_cpd00128_c" name="Adenine" compartment="C_c" hasOnlySubstanceUnits="false" boundaryCondition="false" constant="false"/>
      <species id="M_cpd00171_c" name="D-Ribulose 5-phosphate" compartment="C_c" hasOnlySubstanceUnits="false" boundaryCondition="false" constant="false"/>
      <species id="M_cpd00817_c" name="D-Arabinose 5-phosphate" compartment="C_c" hasOnlySubstanceUnits="false" boundaryCondition="false" constant="false"/>
      <species id="M_cpd11825_c" name="cis-octadec-11-enoyl-[acyl-carrier protein] (n-C18:1)" compartment="C_c" hasOnlySubstanceUnits="false" boundaryCondition="false" constant="false"/>
      <species id="M_cpd15268_c" name="Octadecanoyl-ACP (n-C18:0ACP)" compartment="C_c" hasOnlySubstanceUnits="false" boundaryCondition="false" constant="false"/>
      <species id="M_cpd01107_c" name="Decanoate (n-C10:0)" compartment="C_c" hasOnlySubstanceUnits="false" boundaryCondition="false" constant="false"/>
      <species id="M_cpd03846_c" name="octanoate (n-C8:0)" compartment="C_c" hasOnlySubstanceUnits="false" boundaryCondition="false" constant="false"/>
      <species id="M_cpd01298_c" name="Aminoacetone" compartment="C_c" hasOnlySubstanceUnits="false" boundaryCondition="false" constant="false"/>
      <species id="M_cpd00025_c" name="Hydrogen peroxide" compartment="C_c" hasOnlySubstanceUnits="false" boundaryCondition="false" constant="false"/>
      <species id="M_cpd00428_c" name="Methylglyoxal" compartment="C_c" hasOnlySubstanceUnits="false" boundaryCondition="false" constant="false"/>
      <species id="M_cpd00013_c" name="Ammonium" compartment="C_c" hasOnlySubstanceUnits="false" boundaryCondition="false" constant="false"/>
      <species id="M_cpd15454_c" name="dTDP-4-acetamido-4,6-dideoxy-D-galactose" compartment="C_c" hasOnlySubstanceUnits="false" boundaryCondition="false" constant="false"/>
      <species id="M_cpd15581_c" name="Undecaprenyl-diphospho-N-acetylglucosamine-N-acetylmannosaminuronate" compartment="C_c" hasOnlySubstanceUnits="false" boundaryCondition="false" constant="false"/>
      <species id="M_cpd00297_c" name="dTDP" compartment="C_c" hasOnlySubstanceUnits="false" boundaryCondition="false" constant="false"/>
      <species id="M_cpd15582_c" name="Undecaprenyl-diphospho N-acetylglucosamine-N-acetylmannosaminuronate-N-acetamido-4,6-dideoxy-D-galactose" compartment="C_c" hasOnlySubstanceUnits="false" boundaryCondition="false" constant="false"/>
      <species id="M_cpd01329_c" name="Maltohexaose" compartment="C_c" hasOnlySubstanceUnits="false" boundaryCondition="false" constant="false"/>
      <species id="M_cpd01329_p" name="Maltohexaose" compartment="C_p" hasOnlySubstanceUnits="false" boundaryCondition="false" constant="false"/>
      <species id="M_cpd03697_c" name="Arbutin 6-phosphate" compartment="C_c" hasOnlySubstanceUnits="false" boundaryCondition="false" constant="false"/>
      <species id="M_cpd00079_c" name="D-Glucose 6-phosphate" compartment="C_c" hasOnlySubstanceUnits="false" boundaryCondition="false" constant="false"/>
      <species id="M_cpd00415_c" name="Hydroquinone" compartment="C_c" hasOnlySubstanceUnits="false" boundaryCondition="false" constant="false"/>
      <species id="M_cpd00281_c" name="4-Aminobutanoate" compartment="C_c" hasOnlySubstanceUnits="false" boundaryCondition="false" constant="false"/>
      <species id="M_cpd00024_c" name="2-Oxoglutarate" compartment="C_c" hasOnlySubstanceUnits="false" boundaryCondition="false" constant="false"/>
      <species id="M_cpd00023_c" name="L-Glutamate" compartment="C_c" hasOnlySubstanceUnits="false" boundaryCondition="false" constant="false"/>
      <species id="M_cpd00199_c" name="Succinic semialdehyde" compartment="C_c" hasOnlySubstanceUnits="false" boundaryCondition="false" constant="false"/>
      <species id="M_cpd00434_c" name="4-Aminobutanal" compartment="C_c" hasOnlySubstanceUnits="false" boundaryCondition="false" constant="false"/>
      <species id="M_cpd00281_p" name="4-Aminobutanoate" compartment="C_p" hasOnlySubstanceUnits="false" boundaryCondition="false" constant="false"/>
      <species id="M_cpd00281_e" name="4-Aminobutanoate" compartment="C_e" hasOnlySubstanceUnits="false" boundaryCondition="false" constant="false"/>
      <species id="M_cpd00142_c" name="Acetoacetate" compartment="C_c" hasOnlySubstanceUnits="false" boundaryCondition="false" constant="false"/>
      <species id="M_cpd00022_c" name="Acetyl-CoA" compartment="C_c" hasOnlySubstanceUnits="false" boundaryCondition="false" constant="false"/>
      <species id="M_cpd00279_c" name="Acetoacetyl-CoA" compartment="C_c" hasOnlySubstanceUnits="false" boundaryCondition="false" constant="false"/>
      <species id="M_cpd00029_c" name="Acetate" compartment="C_c" hasOnlySubstanceUnits="false" boundaryCondition="false" constant="false"/>
      <species id="M_cpd00010_c" name="Coenzyme A" compartment="C_c" hasOnlySubstanceUnits="false" boundaryCondition="false" constant="false"/>
      <species id="M_cpd00142_p" name="Acetoacetate" compartment="C_p" hasOnlySubstanceUnits="false" boundaryCondition="false" constant="false"/>
      <species id="M_cpd00142_e" name="Acetoacetate" compartment="C_e" hasOnlySubstanceUnits="false" boundaryCondition="false" constant="false"/>
      <species id="M_cpd00071_c" name="Acetaldehyde" compartment="C_c" hasOnlySubstanceUnits="false" boundaryCondition="false" constant="false"/>
      <species id="M_cpd00071_e" name="Acetaldehyde" compartment="C_e" hasOnlySubstanceUnits="false" boundaryCondition="false" constant="false"/>
      <species id="M_cpd00071_p" name="Acetaldehyde" compartment="C_p" hasOnlySubstanceUnits="false" boundaryCondition="false" constant="false"/>
      <species id="M_cpd00093_c" name="Anthranilate" compartment="C_c" hasOnlySubstanceUnits="false" boundaryCondition="false" constant="false"/>
      <species id="M_cpd03919_c" name="Adenosyl cobinamide phosphate" compartment="C_c" hasOnlySubstanceUnits="false" boundaryCondition="false" constant="false"/>
      <species id="M_cpd00038_c" name="GTP" compartment="C_c" hasOnlySubstanceUnits="false" boundaryCondition="false" constant="false"/>
      <species id="M_cpd03920_c" name="Adenosine-GDP-cobinamide" compartment="C_c" hasOnlySubstanceUnits="false" boundaryCondition="false" constant="false"/>
      <species id="M_cpd00242_c" name="Bicarbonate" compartment="C_c" hasOnlySubstanceUnits="false" boundaryCondition="false" constant="false"/>
      <species id="M_cpd00070_c" name="Malonyl-CoA" compartment="C_c" hasOnlySubstanceUnits="false" boundaryCondition="false" constant="false"/>
      <species id="M_cpd00141_c" name="Propionate (n-C3:0)" compartment="C_c" hasOnlySubstanceUnits="false" boundaryCondition="false" constant="false"/>
      <species id="M_cpd00086_c" name="Propanoyl-CoA" compartment="C_c" hasOnlySubstanceUnits="false" boundaryCondition="false" constant="false"/>
      <species id="M_cpd15390_p" name="N-Acetyl-D-galactosamine 1-phosphate" compartment="C_p" hasOnlySubstanceUnits="false" boundaryCondition="false" constant="false"/>
      <species id="M_cpd00832_p" name="N-Acetyl-D-galactosamine" compartment="C_p" hasOnlySubstanceUnits="false" boundaryCondition="false" constant="false"/>
      <species id="M_cpd15390_e" name="N-Acetyl-D-galactosamine 1-phosphate" compartment="C_e" hasOnlySubstanceUnits="false" boundaryCondition="false" constant="false"/>
      <species id="M_cpd00832_e" name="N-Acetyl-D-galactosamine" compartment="C_e" hasOnlySubstanceUnits="false" boundaryCondition="false" constant="false"/>
      <species id="M_cpd02611_p" name="N-Acetyl-D-glucosamine 1-phosphate" compartment="C_p" hasOnlySubstanceUnits="false" boundaryCondition="false" constant="false"/>
      <species id="M_cpd00122_p" name="N-Acetyl-D-glucosamine" compartment="C_p" hasOnlySubstanceUnits="false" boundaryCondition="false" constant="false"/>
      <species id="M_cpd02611_e" name="N-Acetyl-D-glucosamine 1-phosphate" compartment="C_e" hasOnlySubstanceUnits="false" boundaryCondition="false" constant="false"/>
      <species id="M_cpd00122_c" name="N-Acetyl-D-glucosamine" compartment="C_c" hasOnlySubstanceUnits="false" boundaryCondition="false" constant="false"/>
      <species id="M_cpd00293_c" name="N-Acetyl-D-glucosamine 6-phosphate" compartment="C_c" hasOnlySubstanceUnits="false" boundaryCondition="false" constant="false"/>
      <species id="M_cpd00037_c" name="UDP-N-acetyl-D-glucosamine" compartment="C_c" hasOnlySubstanceUnits="false" boundaryCondition="false" constant="false"/>
      <species id="M_cpd00286_c" name="Undecaprenyl phosphate" compartment="C_c" hasOnlySubstanceUnits="false" boundaryCondition="false" constant="false"/>
      <species id="M_cpd00091_c" name="UMP" compartment="C_c" hasOnlySubstanceUnits="false" boundaryCondition="false" constant="false"/>
      <species id="M_cpd00946_c" name="Undecaprenyl diphospho N-acetyl-glucosamine" compartment="C_c" hasOnlySubstanceUnits="false" boundaryCondition="false" constant="false"/>
      <species id="M_cpd00061_c" name="Phosphoenolpyruvate" compartment="C_c" hasOnlySubstanceUnits="false" boundaryCondition="false" constant="false"/>
      <species id="M_cpd00020_c" name="Pyruvate" compartment="C_c" hasOnlySubstanceUnits="false" boundaryCondition="false" constant="false"/>
      <species id="M_cpd00122_e" name="N-Acetyl-D-glucosamine" compartment="C_e" hasOnlySubstanceUnits="false" boundaryCondition="false" constant="false"/>
      <species id="M_cpd00477_c" name="N-Acetyl-L-glutamate" compartment="C_c" hasOnlySubstanceUnits="false" boundaryCondition="false" constant="false"/>
      <species id="M_cpd02552_c" name="N-Acetyl-L-glutamyl 5-phosphate" compartment="C_c" hasOnlySubstanceUnits="false" boundaryCondition="false" constant="false"/>
      <species id="M_cpd00094_c" name="2-Oxobutanoate" compartment="C_c" hasOnlySubstanceUnits="false" boundaryCondition="false" constant="false"/>
      <species id="M_cpd00498_c" name="(S)-2-Aceto-2-hydroxybutanoate" compartment="C_c" hasOnlySubstanceUnits="false" boundaryCondition="false" constant="false"/>
      <species id="M_cpd00196_c" name="Acetyl phosphate" compartment="C_c" hasOnlySubstanceUnits="false" boundaryCondition="false" constant="false"/>
      <species id="M_cpd00668_c" name="(S)-2-Acetolactate" compartment="C_c" hasOnlySubstanceUnits="false" boundaryCondition="false" constant="false"/>
      <species id="M_cpd15391_c" name="N-acetylmuramate 6-phosphate" compartment="C_c" hasOnlySubstanceUnits="false" boundaryCondition="false" constant="false"/>
      <species id="M_cpd00221_c" name="D-Lactate" compartment="C_c" hasOnlySubstanceUnits="false" boundaryCondition="false" constant="false"/>
      <species id="M_cpd03732_c" name="UDP-N-acetyl-D-mannosaminouronate" compartment="C_c" hasOnlySubstanceUnits="false" boundaryCondition="false" constant="false"/>
      <species id="M_cpd00014_c" name="UDP" compartment="C_c" hasOnlySubstanceUnits="false" boundaryCondition="false" constant="false"/>
      <species id="M_cpd00492_p" name="N-Acetyl-D-mannosamine" compartment="C_p" hasOnlySubstanceUnits="false" boundaryCondition="false" constant="false"/>
      <species id="M_cpd02612_c" name="N-Acetyl-D-mannosamine 6-phosphate" compartment="C_c" hasOnlySubstanceUnits="false" boundaryCondition="false" constant="false"/>
      <species id="M_cpd00492_e" name="N-Acetyl-D-mannosamine" compartment="C_e" hasOnlySubstanceUnits="false" boundaryCondition="false" constant="false"/>
      <species id="M_cpd01757_p" name="N-Acetylmuramate" compartment="C_p" hasOnlySubstanceUnits="false" boundaryCondition="false" constant="false"/>
      <species id="M_cpd01757_e" name="N-Acetylmuramate" compartment="C_e" hasOnlySubstanceUnits="false" boundaryCondition="false" constant="false"/>
      <species id="M_cpd00232_p" name="N-Acetylneuraminate" compartment="C_p" hasOnlySubstanceUnits="false" boundaryCondition="false" constant="false"/>
      <species id="M_cpd00232_c" name="N-Acetylneuraminate" compartment="C_c" hasOnlySubstanceUnits="false" boundaryCondition="false" constant="false"/>
      <species id="M_cpd00232_e" name="N-Acetylneuraminate" compartment="C_e" hasOnlySubstanceUnits="false" boundaryCondition="false" constant="false"/>
      <species id="M_cpd00492_c" name="N-Acetyl-D-mannosamine" compartment="C_c" hasOnlySubstanceUnits="false" boundaryCondition="false" constant="false"/>
      <species id="M_cpd00120_c" name="Butanoyl-CoA" compartment="C_c" hasOnlySubstanceUnits="false" boundaryCondition="false" constant="false"/>
      <species id="M_cpd00015_c" name="Flavin adenine dinucleotide oxidized" compartment="C_c" hasOnlySubstanceUnits="false" boundaryCondition="false" constant="false"/>
      <species id="M_cpd00650_c" name="Crotonoyl-CoA" compartment="C_c" hasOnlySubstanceUnits="false" boundaryCondition="false" constant="false"/>
      <species id="M_cpd00982_c" name="Flavin adenine dinucleotide reduced" compartment="C_c" hasOnlySubstanceUnits="false" boundaryCondition="false" constant="false"/>
      <species id="M_cpd03124_c" name="Hexanoyl-CoA (n-C6:0CoA)" compartment="C_c" hasOnlySubstanceUnits="false" boundaryCondition="false" constant="false"/>
      <species id="M_cpd03125_c" name="trans-Hex-2-enoyl-CoA" compartment="C_c" hasOnlySubstanceUnits="false" boundaryCondition="false" constant="false"/>
      <species id="M_cpd01335_c" name="Octanoyl-CoA (n-C8:0CoA)" compartment="C_c" hasOnlySubstanceUnits="false" boundaryCondition="false" constant="false"/>
      <species id="M_cpd03130_c" name="trans-Oct-2-enoyl-CoA" compartment="C_c" hasOnlySubstanceUnits="false" boundaryCondition="false" constant="false"/>
      <species id="M_cpd03128_c" name="Decanoyl-CoA (n-C10:0CoA)" compartment="C_c" hasOnlySubstanceUnits="false" boundaryCondition="false" constant="false"/>
      <species id="M_cpd03129_c" name="trans-Dec-2-enoyl-CoA" compartment="C_c" hasOnlySubstanceUnits="false" boundaryCondition="false" constant="false"/>
      <species id="M_cpd01260_c" name="Dodecanoyl-CoA (n-C12:0CoA)" compartment="C_c" hasOnlySubstanceUnits="false" boundaryCondition="false" constant="false"/>
      <species id="M_cpd02060_c" name="trans-Dodec-2-enoyl-CoA" compartment="C_c" hasOnlySubstanceUnits="false" boundaryCondition="false" constant="false"/>
      <species id="M_cpd01695_c" name="Tetradecanoyl-CoA (n-C14:0CoA)" compartment="C_c" hasOnlySubstanceUnits="false" boundaryCondition="false" constant="false"/>
      <species id="M_cpd03127_c" name="trans-Tetradec-2-enoyl-CoA" compartment="C_c" hasOnlySubstanceUnits="false" boundaryCondition="false" constant="false"/>
      <species id="M_cpd00134_c" name="Palmitoyl-CoA (n-C16:0CoA)" compartment="C_c" hasOnlySubstanceUnits="false" boundaryCondition="false" constant="false"/>
      <species id="M_cpd03126_c" name="trans-Hexadec-2-enoyl-CoA" compartment="C_c" hasOnlySubstanceUnits="false" boundaryCondition="false" constant="false"/>
      <species id="M_cpd00327_c" name="Stearoyl-CoA (n-C18:0CoA)" compartment="C_c" hasOnlySubstanceUnits="false" boundaryCondition="false" constant="false"/>
      <species id="M_cpd14937_c" name="trans-Octadec-2-enoyl-CoA" compartment="C_c" hasOnlySubstanceUnits="false" boundaryCondition="false" constant="false"/>
      <species id="M_cpd11494_c" name="Acetyl-ACP" compartment="C_c" hasOnlySubstanceUnits="false" boundaryCondition="false" constant="false"/>
      <species id="M_cpd00342_c" name="N2-Acetyl-L-ornithine" compartment="C_c" hasOnlySubstanceUnits="false" boundaryCondition="false" constant="false"/>
      <species id="M_cpd00064_c" name="Ornithine" compartment="C_c" hasOnlySubstanceUnits="false" boundaryCondition="false" constant="false"/>
      <species id="M_cpd15392_p" name="4-Amino-4-deoxy-L-arabinose modified core oligosaccharide lipid A" compartment="C_p" hasOnlySubstanceUnits="false" boundaryCondition="false" constant="false"/>
      <species id="M_cpd15392_e" name="4-Amino-4-deoxy-L-arabinose modified core oligosaccharide lipid A" compartment="C_e" hasOnlySubstanceUnits="false" boundaryCondition="false" constant="false"/>
      <species id="M_cpd01563_c" name="trans-Aconitate" compartment="C_c" hasOnlySubstanceUnits="false" boundaryCondition="false" constant="false"/>
      <species id="M_cpd00331_c" name="cis-Aconitate" compartment="C_c" hasOnlySubstanceUnits="false" boundaryCondition="false" constant="false"/>
      <species id="M_cpd00017_c" name="S-Adenosyl-L-methionine" compartment="C_c" hasOnlySubstanceUnits="false" boundaryCondition="false" constant="false"/>
      <species id="M_cpd08353_c" name="E-3-carboxy-2-pentenedioate 6-methyl ester" compartment="C_c" hasOnlySubstanceUnits="false" boundaryCondition="false" constant="false"/>
      <species id="M_cpd00019_c" name="S-Adenosyl-L-homocysteine" compartment="C_c" hasOnlySubstanceUnits="false" boundaryCondition="false" constant="false"/>
      <species id="M_cpd00137_c" name="Citrate" compartment="C_c" hasOnlySubstanceUnits="false" boundaryCondition="false" constant="false"/>
      <species id="M_cpd00260_c" name="Isocitrate" compartment="C_c" hasOnlySubstanceUnits="false" boundaryCondition="false" constant="false"/>
      <species id="M_cpd00918_c" name="N-Acetyl-L-glutamate 5-semialdehyde" compartment="C_c" hasOnlySubstanceUnits="false" boundaryCondition="false" constant="false"/>
      <species id="M_cpd00045_c" name="Adenosine 3&apos;,5&apos;-bisphosphate" compartment="C_c" hasOnlySubstanceUnits="false" boundaryCondition="false" constant="false"/>
      <species id="M_cpd00722_e" name="O-Acetyl-L-serine" compartment="C_e" hasOnlySubstanceUnits="false" boundaryCondition="false" constant="false"/>
      <species id="M_cpd00722_p" name="O-Acetyl-L-serine" compartment="C_p" hasOnlySubstanceUnits="false" boundaryCondition="false" constant="false"/>
      <species id="M_cpd00722_c" name="O-Acetyl-L-serine" compartment="C_c" hasOnlySubstanceUnits="false" boundaryCondition="false" constant="false"/>
      <species id="M_cpd00029_p" name="Acetate" compartment="C_p" hasOnlySubstanceUnits="false" boundaryCondition="false" constant="false"/>
      <species id="M_cpd00971_p" name="Sodium" compartment="C_p" hasOnlySubstanceUnits="false" boundaryCondition="false" constant="false"/>
      <species id="M_cpd00971_c" name="Sodium" compartment="C_c" hasOnlySubstanceUnits="false" boundaryCondition="false" constant="false"/>
      <species id="M_cpd00029_e" name="Acetate" compartment="C_e" hasOnlySubstanceUnits="false" boundaryCondition="false" constant="false"/>
      <species id="M_cpd00182_c" name="Adenosine" compartment="C_c" hasOnlySubstanceUnits="false" boundaryCondition="false" constant="false"/>
      <species id="M_cpd00246_c" name="Inosine" compartment="C_c" hasOnlySubstanceUnits="false" boundaryCondition="false" constant="false"/>
      <species id="M_cpd08210_c" name="4-amino-4-deoxychorismate" compartment="C_c" hasOnlySubstanceUnits="false" boundaryCondition="false" constant="false"/>
      <species id="M_cpd00443_c" name="4-Aminobenzoate" compartment="C_c" hasOnlySubstanceUnits="false" boundaryCondition="false" constant="false"/>
      <species id="M_cpd00216_c" name="chorismate" compartment="C_c" hasOnlySubstanceUnits="false" boundaryCondition="false" constant="false"/>
      <species id="M_cpd00053_c" name="L-Glutamine" compartment="C_c" hasOnlySubstanceUnits="false" boundaryCondition="false" constant="false"/>
      <species id="M_cpd00226_c" name="Hypoxanthine" compartment="C_c" hasOnlySubstanceUnits="false" boundaryCondition="false" constant="false"/>
      <species id="M_cpd00128_p" name="Adenine" compartment="C_p" hasOnlySubstanceUnits="false" boundaryCondition="false" constant="false"/>
      <species id="M_cpd00128_e" name="Adenine" compartment="C_e" hasOnlySubstanceUnits="false" boundaryCondition="false" constant="false"/>
      <species id="M_cpd00031_c" name="GDP" compartment="C_c" hasOnlySubstanceUnits="false" boundaryCondition="false" constant="false"/>
      <species id="M_cpd00068_c" name="ITP" compartment="C_c" hasOnlySubstanceUnits="false" boundaryCondition="false" constant="false"/>
      <species id="M_cpd00090_c" name="IDP" compartment="C_c" hasOnlySubstanceUnits="false" boundaryCondition="false" constant="false"/>
      <species id="M_cpd00837_c" name="S-Adenosylmethioninamine" compartment="C_c" hasOnlySubstanceUnits="false" boundaryCondition="false" constant="false"/>
      <species id="M_cpd00446_c" name="cAMP" compartment="C_c" hasOnlySubstanceUnits="false" boundaryCondition="false" constant="false"/>
      <species id="M_cpd00105_c" name="D-Ribose" compartment="C_c" hasOnlySubstanceUnits="false" boundaryCondition="false" constant="false"/>
      <species id="M_cpd00182_e" name="Adenosine" compartment="C_e" hasOnlySubstanceUnits="false" boundaryCondition="false" constant="false"/>
      <species id="M_cpd03918_c" name="Adenosyl cobinamide" compartment="C_c" hasOnlySubstanceUnits="false" boundaryCondition="false" constant="false"/>
      <species id="M_cpd00166_c" name="Adenosylcobalamin" compartment="C_c" hasOnlySubstanceUnits="false" boundaryCondition="false" constant="false"/>
      <species id="M_cpd00126_c" name="GMP" compartment="C_c" hasOnlySubstanceUnits="false" boundaryCondition="false" constant="false"/>
      <species id="M_cpd00166_p" name="Adenosylcobalamin" compartment="C_p" hasOnlySubstanceUnits="false" boundaryCondition="false" constant="false"/>
      <species id="M_cpd00166_e" name="Adenosylcobalamin" compartment="C_e" hasOnlySubstanceUnits="false" boundaryCondition="false" constant="false"/>
      <species id="M_cpd00251_c" name="ADPribose" compartment="C_c" hasOnlySubstanceUnits="false" boundaryCondition="false" constant="false"/>
      <species id="M_cpd00101_c" name="alpha-D-Ribose 5-phosphate" compartment="C_c" hasOnlySubstanceUnits="false" boundaryCondition="false" constant="false"/>
      <species id="M_cpd00103_c" name="5-Phospho-alpha-D-ribose 1-diphosphate" compartment="C_c" hasOnlySubstanceUnits="false" boundaryCondition="false" constant="false"/>
      <species id="M_cpd00193_c" name="Adenosine 5&apos;-phosphosulfate" compartment="C_c" hasOnlySubstanceUnits="false" boundaryCondition="false" constant="false"/>
      <species id="M_cpd00044_c" name="3&apos;-Phosphoadenylyl sulfate" compartment="C_c" hasOnlySubstanceUnits="false" boundaryCondition="false" constant="false"/>
      <species id="M_cpd02375_c" name="N6-(1,2-Dicarboxyethyl)-AMP" compartment="C_c" hasOnlySubstanceUnits="false" boundaryCondition="false" constant="false"/>
      <species id="M_cpd00106_c" name="Fumarate" compartment="C_c" hasOnlySubstanceUnits="false" boundaryCondition="false" constant="false"/>
      <species id="M_cpd02921_c" name="(S)-2-[5-Amino-1-(5-phospho-D-ribosyl)imidazole-4-carboxamido]succinate" compartment="C_c" hasOnlySubstanceUnits="false" boundaryCondition="false" constant="false"/>
      <species id="M_cpd02851_c" name="5-Amino-1-(5-Phospho-D-ribosyl)imidazole-4-carboxamide" compartment="C_c" hasOnlySubstanceUnits="false" boundaryCondition="false" constant="false"/>
      <species id="M_cpd00041_c" name="L-Aspartate" compartment="C_c" hasOnlySubstanceUnits="false" boundaryCondition="false" constant="false"/>
      <species id="M_cpd00114_c" name="IMP" compartment="C_c" hasOnlySubstanceUnits="false" boundaryCondition="false" constant="false"/>
      <species id="M_cpd00288_c" name="D-Glucosamine 6-phosphate" compartment="C_c" hasOnlySubstanceUnits="false" boundaryCondition="false" constant="false"/>
      <species id="M_cpd15397_c" name="N-Acetyl-D-glucosamine(anhydrous)N-Acetylmuramyl-tripeptide" compartment="C_c" hasOnlySubstanceUnits="false" boundaryCondition="false" constant="false"/>
      <species id="M_cpd15396_c" name="N-Acetyl-D-glucosamine(anhydrous)N-Acetylmuramic acid" compartment="C_c" hasOnlySubstanceUnits="false" boundaryCondition="false" constant="false"/>
      <species id="M_cpd15397_p" name="N-Acetyl-D-glucosamine(anhydrous)N-Acetylmuramyl-tripeptide" compartment="C_p" hasOnlySubstanceUnits="false" boundaryCondition="false" constant="false"/>
      <species id="M_cpd15396_p" name="N-Acetyl-D-glucosamine(anhydrous)N-Acetylmuramic acid" compartment="C_p" hasOnlySubstanceUnits="false" boundaryCondition="false" constant="false"/>
      <species id="M_cpd15400_c" name="1,6-anhydrous-N-Acetylmuramyl-tripeptide" compartment="C_c" hasOnlySubstanceUnits="false" boundaryCondition="false" constant="false"/>
      <species id="M_cpd15398_c" name="N-Acetyl-D-glucosamine(anhydrous)N-Acetylmuramyl-tetrapeptide" compartment="C_c" hasOnlySubstanceUnits="false" boundaryCondition="false" constant="false"/>
      <species id="M_cpd15398_p" name="N-Acetyl-D-glucosamine(anhydrous)N-Acetylmuramyl-tetrapeptide" compartment="C_p" hasOnlySubstanceUnits="false" boundaryCondition="false" constant="false"/>
      <species id="M_cpd15401_c" name="1,6-anhydrous-N-Acetylmuramyl-tetrapeptide" compartment="C_c" hasOnlySubstanceUnits="false" boundaryCondition="false" constant="false"/>
      <species id="M_cpd15399_c" name="1,6-anhydrous-N-Acetylmuramate" compartment="C_c" hasOnlySubstanceUnits="false" boundaryCondition="false" constant="false"/>
      <species id="M_cpd03830_c" name="ADP-D-glycero-D-manno-heptose" compartment="C_c" hasOnlySubstanceUnits="false" boundaryCondition="false" constant="false"/>
      <species id="M_cpd03831_c" name="ADP-L-glycero-D-manno-heptose" compartment="C_c" hasOnlySubstanceUnits="false" boundaryCondition="false" constant="false"/>
      <species id="M_cpd00152_c" name="Agmatine" compartment="C_c" hasOnlySubstanceUnits="false" boundaryCondition="false" constant="false"/>
      <species id="M_cpd00118_c" name="Putrescine" compartment="C_c" hasOnlySubstanceUnits="false" boundaryCondition="false" constant="false"/>
      <species id="M_cpd00073_c" name="Urea" compartment="C_c" hasOnlySubstanceUnits="false" boundaryCondition="false" constant="false"/>
      <species id="M_cpd00152_e" name="Agmatine" compartment="C_e" hasOnlySubstanceUnits="false" boundaryCondition="false" constant="false"/>
      <species id="M_cpd00152_p" name="Agmatine" compartment="C_p" hasOnlySubstanceUnits="false" boundaryCondition="false" constant="false"/>
      <species id="M_cpd15325_c" name="1-dodecanoyl-sn-glycerol 3-phosphate" compartment="C_c" hasOnlySubstanceUnits="false" boundaryCondition="false" constant="false"/>
      <species id="M_cpd15521_c" name="1,2-didodecanoyl-sn-glycerol 3-phosphate" compartment="C_c" hasOnlySubstanceUnits="false" boundaryCondition="false" constant="false"/>
      <species id="M_cpd15331_c" name="1-tetradecanoyl-sn-glycerol 3-phosphate" compartment="C_c" hasOnlySubstanceUnits="false" boundaryCondition="false" constant="false"/>
      <species id="M_cpd15522_c" name="1,2-ditetradecanoyl-sn-glycerol 3-phosphate" compartment="C_c" hasOnlySubstanceUnits="false" boundaryCondition="false" constant="false"/>
      <species id="M_cpd15330_c" name="1-tetradec-7-enoyl-sn-glycerol 3-phosphate" compartment="C_c" hasOnlySubstanceUnits="false" boundaryCondition="false" constant="false"/>
      <species id="M_cpd15523_c" name="1,2-ditetradec-7-enoyl-sn-glycerol 3-phosphate" compartment="C_c" hasOnlySubstanceUnits="false" boundaryCondition="false" constant="false"/>
      <species id="M_cpd15327_c" name="1-hexadecanoyl-sn-glycerol 3-phosphate" compartment="C_c" hasOnlySubstanceUnits="false" boundaryCondition="false" constant="false"/>
      <species id="M_cpd15524_c" name="1,2-dihexadecanoyl-sn-glycerol 3-phosphate" compartment="C_c" hasOnlySubstanceUnits="false" boundaryCondition="false" constant="false"/>
      <species id="M_cpd15326_c" name="1-hexadec-9-enoyl-sn-glycerol 3-phosphate" compartment="C_c" hasOnlySubstanceUnits="false" boundaryCondition="false" constant="false"/>
      <species id="M_cpd15525_c" name="1,2-dihexadec-9-enoyl-sn-glycerol 3-phosphate" compartment="C_c" hasOnlySubstanceUnits="false" boundaryCondition="false" constant="false"/>
      <species id="M_cpd15329_c" name="1-octadecanoyl-sn-glycerol 3-phosphate" compartment="C_c" hasOnlySubstanceUnits="false" boundaryCondition="false" constant="false"/>
      <species id="M_cpd15526_c" name="1,2-dioctadecanoyl-sn-glycerol 3-phosphate" compartment="C_c" hasOnlySubstanceUnits="false" boundaryCondition="false" constant="false"/>
      <species id="M_cpd15328_c" name="1-octadec-11-enoyl-sn-glycerol 3-phosphate" compartment="C_c" hasOnlySubstanceUnits="false" boundaryCondition="false" constant="false"/>
      <species id="M_cpd15527_c" name="1,2-dioctadec-11-enoyl-sn-glycerol 3-phosphate" compartment="C_c" hasOnlySubstanceUnits="false" boundaryCondition="false" constant="false"/>
      <species id="M_cpd04100_c" name="silver" compartment="C_c" hasOnlySubstanceUnits="false" boundaryCondition="false" constant="false"/>
      <species id="M_cpd00067_e" name="H+" compartment="C_e" hasOnlySubstanceUnits="false" boundaryCondition="false" constant="false"/>
      <species id="M_cpd04100_e" name="silver" compartment="C_e" hasOnlySubstanceUnits="false" boundaryCondition="false" constant="false"/>
      <species id="M_cpd02227_c" name="S-Ribosyl-L-homocysteine" compartment="C_c" hasOnlySubstanceUnits="false" boundaryCondition="false" constant="false"/>
      <species id="M_cpd00201_c" name="10-Formyltetrahydrofolate" compartment="C_c" hasOnlySubstanceUnits="false" boundaryCondition="false" constant="false"/>
      <species id="M_cpd02884_c" name="5-Formamido-1-(5-phospho-D-ribosyl)imidazole-4-carboxamide" compartment="C_c" hasOnlySubstanceUnits="false" boundaryCondition="false" constant="false"/>
      <species id="M_cpd00087_c" name="5,6,7,8-Tetrahydrofolate" compartment="C_c" hasOnlySubstanceUnits="false" boundaryCondition="false" constant="false"/>
      <species id="M_cpd02140_c" name="5-amino-1-(5-phospho-D-ribosyl)imidazole" compartment="C_c" hasOnlySubstanceUnits="false" boundaryCondition="false" constant="false"/>
      <species id="M_cpd11310_c" name="5-phosphoribosyl-5-carboxyaminoimidazole" compartment="C_c" hasOnlySubstanceUnits="false" boundaryCondition="false" constant="false"/>
      <species id="M_cpd02893_c" name="5-amino-1-(5-phospho-D-ribosyl)imidazole-4-carboxylate" compartment="C_c" hasOnlySubstanceUnits="false" boundaryCondition="false" constant="false"/>
      <species id="M_cpd00078_c" name="Succinyl-CoA" compartment="C_c" hasOnlySubstanceUnits="false" boundaryCondition="false" constant="false"/>
      <species id="M_cpd00024_p" name="2-Oxoglutarate" compartment="C_p" hasOnlySubstanceUnits="false" boundaryCondition="false" constant="false"/>
      <species id="M_cpd00024_e" name="2-Oxoglutarate" compartment="C_e" hasOnlySubstanceUnits="false" boundaryCondition="false" constant="false"/>
      <species id="M_cpd00731_c" name="D-Alanyl-D-alanine" compartment="C_c" hasOnlySubstanceUnits="false" boundaryCondition="false" constant="false"/>
      <species id="M_cpd00731_p" name="D-Alanyl-D-alanine" compartment="C_p" hasOnlySubstanceUnits="false" boundaryCondition="false" constant="false"/>
      <species id="M_cpd00731_e" name="D-Alanyl-D-alanine" compartment="C_e" hasOnlySubstanceUnits="false" boundaryCondition="false" constant="false"/>
      <species id="M_cpd15385_c" name="L-alanine-D-glutamate" compartment="C_c" hasOnlySubstanceUnits="false" boundaryCondition="false" constant="false"/>
      <species id="M_cpd15388_c" name="L-alanine-L-glutamate" compartment="C_c" hasOnlySubstanceUnits="false" boundaryCondition="false" constant="false"/>
      <species id="M_cpd00035_c" name="L-Alanine" compartment="C_c" hasOnlySubstanceUnits="false" boundaryCondition="false" constant="false"/>
      <species id="M_cpd00016_c" name="Pyridoxal 5&apos;-phosphate" compartment="C_c" hasOnlySubstanceUnits="false" boundaryCondition="false" constant="false"/>
      <species id="M_cpd00493_c" name="Pyridoxamine 5&apos;-phosphate" compartment="C_c" hasOnlySubstanceUnits="false" boundaryCondition="false" constant="false"/>
      <species id="M_cpd00035_p" name="L-Alanine" compartment="C_p" hasOnlySubstanceUnits="false" boundaryCondition="false" constant="false"/>
      <species id="M_cpd00035_e" name="L-Alanine" compartment="C_e" hasOnlySubstanceUnits="false" boundaryCondition="false" constant="false"/>
      <species id="M_cpd00448_c" name="D-Glyceraldehyde" compartment="C_c" hasOnlySubstanceUnits="false" boundaryCondition="false" constant="false"/>
      <species id="M_cpd00100_c" name="Glycerol" compartment="C_c" hasOnlySubstanceUnits="false" boundaryCondition="false" constant="false"/>
      <species id="M_cpd00363_c" name="Ethanol" compartment="C_c" hasOnlySubstanceUnits="false" boundaryCondition="false" constant="false"/>
      <species id="M_cpd00464_c" name="Phenylacetaldehyde" compartment="C_c" hasOnlySubstanceUnits="false" boundaryCondition="false" constant="false"/>
      <species id="M_cpd00430_c" name="Phenylacetic acid" compartment="C_c" hasOnlySubstanceUnits="false" boundaryCondition="false" constant="false"/>
      <species id="M_cpd00371_c" name="Propanal" compartment="C_c" hasOnlySubstanceUnits="false" boundaryCondition="false" constant="false"/>
      <species id="M_cpd01011_c" name="Butanal" compartment="C_c" hasOnlySubstanceUnits="false" boundaryCondition="false" constant="false"/>
      <species id="M_cpd00211_c" name="Butyrate (n-C4:0)" compartment="C_c" hasOnlySubstanceUnits="false" boundaryCondition="false" constant="false"/>
      <species id="M_cpd01055_c" name="D-Allose" compartment="C_c" hasOnlySubstanceUnits="false" boundaryCondition="false" constant="false"/>
      <species id="M_cpd01901_c" name="D-Allose 6-phosphate" compartment="C_c" hasOnlySubstanceUnits="false" boundaryCondition="false" constant="false"/>
      <species id="M_cpd15394_c" name="Allulose 6-phosphate" compartment="C_c" hasOnlySubstanceUnits="false" boundaryCondition="false" constant="false"/>
      <species id="M_cpd00388_c" name="Allantoate" compartment="C_c" hasOnlySubstanceUnits="false" boundaryCondition="false" constant="false"/>
      <species id="M_cpd00465_c" name="(-)-Ureidoglycolate" compartment="C_c" hasOnlySubstanceUnits="false" boundaryCondition="false" constant="false"/>
      <species id="M_cpd01092_c" name="Allantoin" compartment="C_c" hasOnlySubstanceUnits="false" boundaryCondition="false" constant="false"/>
      <species id="M_cpd01092_p" name="Allantoin" compartment="C_p" hasOnlySubstanceUnits="false" boundaryCondition="false" constant="false"/>
      <species id="M_cpd01092_e" name="Allantoin" compartment="C_e" hasOnlySubstanceUnits="false" boundaryCondition="false" constant="false"/>
      <species id="M_cpd00072_c" name="D-Fructose 6-phosphate" compartment="C_c" hasOnlySubstanceUnits="false" boundaryCondition="false" constant="false"/>
      <species id="M_cpd01055_p" name="D-Allose" compartment="C_p" hasOnlySubstanceUnits="false" boundaryCondition="false" constant="false"/>
      <species id="M_cpd01055_e" name="D-Allose" compartment="C_e" hasOnlySubstanceUnits="false" boundaryCondition="false" constant="false"/>
      <species id="M_cpd15531_p" name="phosphatidylethanolamine (dihexadecanoyl, n-C16:0)" compartment="C_p" hasOnlySubstanceUnits="false" boundaryCondition="false" constant="false"/>
      <species id="M_cpd15538_p" name="Phosphatidylglycerol (dihexadecanoyl, n-C16:0)" compartment="C_p" hasOnlySubstanceUnits="false" boundaryCondition="false" constant="false"/>
      <species id="M_cpd03105_c" name="Acetol" compartment="C_c" hasOnlySubstanceUnits="false" boundaryCondition="false" constant="false"/>
      <species id="M_cpd00608_c" name="D-Altronate" compartment="C_c" hasOnlySubstanceUnits="false" boundaryCondition="false" constant="false"/>
      <species id="M_cpd00176_c" name="2-Dehydro-3-deoxy-D-gluconate" compartment="C_c" hasOnlySubstanceUnits="false" boundaryCondition="false" constant="false"/>
      <species id="M_cpd00179_c" name="Maltose" compartment="C_c" hasOnlySubstanceUnits="false" boundaryCondition="false" constant="false"/>
      <species id="M_cpd01262_c" name="Maltotriose" compartment="C_c" hasOnlySubstanceUnits="false" boundaryCondition="false" constant="false"/>
      <species id="M_cpd00027_c" name="D-Glucose" compartment="C_c" hasOnlySubstanceUnits="false" boundaryCondition="false" constant="false"/>
      <species id="M_cpd01399_c" name="Maltotetraose" compartment="C_c" hasOnlySubstanceUnits="false" boundaryCondition="false" constant="false"/>
      <species id="M_cpd15495_c" name="Maltopentaose" compartment="C_c" hasOnlySubstanceUnits="false" boundaryCondition="false" constant="false"/>
      <species id="M_cpd15494_c" name="Maltoheptaose" compartment="C_c" hasOnlySubstanceUnits="false" boundaryCondition="false" constant="false"/>
      <species id="M_cpd00800_c" name="8-Amino-7-oxononanoate" compartment="C_c" hasOnlySubstanceUnits="false" boundaryCondition="false" constant="false"/>
      <species id="M_cpd00764_c" name="7,8-Diaminononanoate" compartment="C_c" hasOnlySubstanceUnits="false" boundaryCondition="false" constant="false"/>
      <species id="M_cpd15353_c" name="2-Demethylmenaquinol 8" compartment="C_c" hasOnlySubstanceUnits="false" boundaryCondition="false" constant="false"/>
      <species id="M_cpd15499_c" name="Menaquinol 8" compartment="C_c" hasOnlySubstanceUnits="false" boundaryCondition="false" constant="false"/>
      <species id="M_cpd00047_c" name="Formate" compartment="C_c" hasOnlySubstanceUnits="false" boundaryCondition="false" constant="false"/>
      <species id="M_cpd01017_c" name="Cys-Gly" compartment="C_c" hasOnlySubstanceUnits="false" boundaryCondition="false" constant="false"/>
      <species id="M_cpd00084_c" name="L-Cysteine" compartment="C_c" hasOnlySubstanceUnits="false" boundaryCondition="false" constant="false"/>
      <species id="M_cpd00033_c" name="Glycine" compartment="C_c" hasOnlySubstanceUnits="false" boundaryCondition="false" constant="false"/>
      <species id="M_cpd15551_c" name="L-Prolinylglycine" compartment="C_c" hasOnlySubstanceUnits="false" boundaryCondition="false" constant="false"/>
      <species id="M_cpd00129_c" name="L-Proline" compartment="C_c" hasOnlySubstanceUnits="false" boundaryCondition="false" constant="false"/>
      <species id="M_cpd00018_e" name="AMP" compartment="C_e" hasOnlySubstanceUnits="false" boundaryCondition="false" constant="false"/>
      <species id="M_cpd00018_p" name="AMP" compartment="C_p" hasOnlySubstanceUnits="false" boundaryCondition="false" constant="false"/>
      <species id="M_cpd15396_e" name="N-Acetyl-D-glucosamine(anhydrous)N-Acetylmuramic acid" compartment="C_e" hasOnlySubstanceUnits="false" boundaryCondition="false" constant="false"/>
      <species id="M_cpd02642_c" name="N-(5-Phospho-D-ribosyl)anthranilate" compartment="C_c" hasOnlySubstanceUnits="false" boundaryCondition="false" constant="false"/>
      <species id="M_cpd02211_c" name="L-2-Amino-3-oxobutanoate" compartment="C_c" hasOnlySubstanceUnits="false" boundaryCondition="false" constant="false"/>
      <species id="M_cpd00782_c" name="Pimeloyl-CoA" compartment="C_c" hasOnlySubstanceUnits="false" boundaryCondition="false" constant="false"/>
      <species id="M_cpd00931_c" name="5-Amino-6-(5&apos;-phosphoribosylamino)uracil" compartment="C_c" hasOnlySubstanceUnits="false" boundaryCondition="false" constant="false"/>
      <species id="M_cpd02720_c" name="5-Amino-6-(5&apos;-phosphoribitylamino)uracil" compartment="C_c" hasOnlySubstanceUnits="false" boundaryCondition="false" constant="false"/>
      <species id="M_cpd00224_c" name="L-Arabinose" compartment="C_c" hasOnlySubstanceUnits="false" boundaryCondition="false" constant="false"/>
      <species id="M_cpd00397_c" name="L-Ribulose" compartment="C_c" hasOnlySubstanceUnits="false" boundaryCondition="false" constant="false"/>
      <species id="M_cpd03294_c" name="Aerobactin" compartment="C_c" hasOnlySubstanceUnits="false" boundaryCondition="false" constant="false"/>
      <species id="M_cpd15411_c" name="aerobactin minus Fe3" compartment="C_c" hasOnlySubstanceUnits="false" boundaryCondition="false" constant="false"/>
      <species id="M_cpd10515_c" name="Fe2+" compartment="C_c" hasOnlySubstanceUnits="false" boundaryCondition="false" constant="false"/>
      <species id="M_cpd01270_c" name="Reduced FMN" compartment="C_c" hasOnlySubstanceUnits="false" boundaryCondition="false" constant="false"/>
      <species id="M_cpd00050_c" name="FMN" compartment="C_c" hasOnlySubstanceUnits="false" boundaryCondition="false" constant="false"/>
      <species id="M_cpd00739_c" name="Reduced riboflavin" compartment="C_c" hasOnlySubstanceUnits="false" boundaryCondition="false" constant="false"/>
      <species id="M_cpd00220_c" name="Riboflavin" compartment="C_c" hasOnlySubstanceUnits="false" boundaryCondition="false" constant="false"/>
      <species id="M_cpd03294_p" name="Aerobactin" compartment="C_p" hasOnlySubstanceUnits="false" boundaryCondition="false" constant="false"/>
      <species id="M_cpd15411_e" name="aerobactin minus Fe3" compartment="C_e" hasOnlySubstanceUnits="false" boundaryCondition="false" constant="false"/>
      <species id="M_cpd10516_e" name="Fe3+" compartment="C_e" hasOnlySubstanceUnits="false" boundaryCondition="false" constant="false"/>
      <species id="M_cpd03294_e" name="Aerobactin" compartment="C_e" hasOnlySubstanceUnits="false" boundaryCondition="false" constant="false"/>
      <species id="M_cpd15411_p" name="aerobactin minus Fe3" compartment="C_p" hasOnlySubstanceUnits="false" boundaryCondition="false" constant="false"/>
      <species id="M_cpd00224_p" name="L-Arabinose" compartment="C_p" hasOnlySubstanceUnits="false" boundaryCondition="false" constant="false"/>
      <species id="M_cpd00224_e" name="L-Arabinose" compartment="C_e" hasOnlySubstanceUnits="false" boundaryCondition="false" constant="false"/>
      <species id="M_cpd00051_p" name="L-Arginine" compartment="C_p" hasOnlySubstanceUnits="false" boundaryCondition="false" constant="false"/>
      <species id="M_cpd00051_c" name="L-Arginine" compartment="C_c" hasOnlySubstanceUnits="false" boundaryCondition="false" constant="false"/>
      <species id="M_cpd00011_p" name="CO2" compartment="C_p" hasOnlySubstanceUnits="false" boundaryCondition="false" constant="false"/>
      <species id="M_cpd00064_p" name="Ornithine" compartment="C_p" hasOnlySubstanceUnits="false" boundaryCondition="false" constant="false"/>
      <species id="M_cpd02152_c" name="N(omega)-(L-Arginino)succinate" compartment="C_c" hasOnlySubstanceUnits="false" boundaryCondition="false" constant="false"/>
      <species id="M_cpd00274_c" name="L-Citrulline" compartment="C_c" hasOnlySubstanceUnits="false" boundaryCondition="false" constant="false"/>
      <species id="M_cpd00051_e" name="L-Arginine" compartment="C_e" hasOnlySubstanceUnits="false" boundaryCondition="false" constant="false"/>
      <species id="M_cpd00346_c" name="L-Aspartate 4-semialdehyde" compartment="C_c" hasOnlySubstanceUnits="false" boundaryCondition="false" constant="false"/>
      <species id="M_cpd01977_c" name="4-Phospho-L-aspartate" compartment="C_c" hasOnlySubstanceUnits="false" boundaryCondition="false" constant="false"/>
      <species id="M_cpd14905_c" name="L-ascorbate-6-phosphate" compartment="C_c" hasOnlySubstanceUnits="false" boundaryCondition="false" constant="false"/>
      <species id="M_cpd00059_p" name="L-Ascorbate" compartment="C_p" hasOnlySubstanceUnits="false" boundaryCondition="false" constant="false"/>
      <species id="M_cpd00059_e" name="L-Ascorbate" compartment="C_e" hasOnlySubstanceUnits="false" boundaryCondition="false" constant="false"/>
      <species id="M_cpd00132_c" name="L-Asparagine" compartment="C_c" hasOnlySubstanceUnits="false" boundaryCondition="false" constant="false"/>
      <species id="M_cpd00132_p" name="L-Asparagine" compartment="C_p" hasOnlySubstanceUnits="false" boundaryCondition="false" constant="false"/>
      <species id="M_cpd00041_p" name="L-Aspartate" compartment="C_p" hasOnlySubstanceUnits="false" boundaryCondition="false" constant="false"/>
      <species id="M_cpd00132_e" name="L-Asparagine" compartment="C_e" hasOnlySubstanceUnits="false" boundaryCondition="false" constant="false"/>
      <species id="M_cpd04098_c" name="arsenite" compartment="C_c" hasOnlySubstanceUnits="false" boundaryCondition="false" constant="false"/>
      <species id="M_cpd04098_p" name="arsenite" compartment="C_p" hasOnlySubstanceUnits="false" boundaryCondition="false" constant="false"/>
      <species id="M_cpd04098_e" name="arsenite" compartment="C_e" hasOnlySubstanceUnits="false" boundaryCondition="false" constant="false"/>
      <species id="M_cpd00085_c" name="beta-Alanine" compartment="C_c" hasOnlySubstanceUnits="false" boundaryCondition="false" constant="false"/>
      <species id="M_cpd00146_c" name="Carbamoyl phosphate" compartment="C_c" hasOnlySubstanceUnits="false" boundaryCondition="false" constant="false"/>
      <species id="M_cpd00343_c" name="N-Carbamoyl-L-aspartate" compartment="C_c" hasOnlySubstanceUnits="false" boundaryCondition="false" constant="false"/>
      <species id="M_cpd15560_c" name="Ubiquinone-8" compartment="C_c" hasOnlySubstanceUnits="false" boundaryCondition="false" constant="false"/>
      <species id="M_cpd03470_c" name="Iminoaspartate" compartment="C_c" hasOnlySubstanceUnits="false" boundaryCondition="false" constant="false"/>
      <species id="M_cpd15561_c" name="Ubiquinol-8" compartment="C_c" hasOnlySubstanceUnits="false" boundaryCondition="false" constant="false"/>
      <species id="M_cpd15500_c" name="Menaquinone 8" compartment="C_c" hasOnlySubstanceUnits="false" boundaryCondition="false" constant="false"/>
      <species id="M_cpd00036_c" name="Succinate" compartment="C_c" hasOnlySubstanceUnits="false" boundaryCondition="false" constant="false"/>
      <species id="M_cpd00032_c" name="Oxaloacetate" compartment="C_c" hasOnlySubstanceUnits="false" boundaryCondition="false" constant="false"/>
      <species id="M_cpd00041_e" name="L-Aspartate" compartment="C_e" hasOnlySubstanceUnits="false" boundaryCondition="false" constant="false"/>
      <species id="M_cpd01048_c" name="arsenate" compartment="C_c" hasOnlySubstanceUnits="false" boundaryCondition="false" constant="false"/>
      <species id="M_cpd00042_c" name="Reduced glutathione" compartment="C_c" hasOnlySubstanceUnits="false" boundaryCondition="false" constant="false"/>
      <species id="M_cpd00111_c" name="Oxidized glutathione" compartment="C_c" hasOnlySubstanceUnits="false" boundaryCondition="false" constant="false"/>
      <species id="M_cpd02103_c" name="N2-Succinyl-L-arginine" compartment="C_c" hasOnlySubstanceUnits="false" boundaryCondition="false" constant="false"/>
      <species id="M_cpd03282_c" name="L-Allo-threonine" compartment="C_c" hasOnlySubstanceUnits="false" boundaryCondition="false" constant="false"/>
      <species id="M_cpd01775_c" name="1-(5-Phosphoribosyl)-ATP" compartment="C_c" hasOnlySubstanceUnits="false" boundaryCondition="false" constant="false"/>
      <species id="M_cpd00085_p" name="beta-Alanine" compartment="C_p" hasOnlySubstanceUnits="false" boundaryCondition="false" constant="false"/>
      <species id="M_cpd00085_e" name="beta-Alanine" compartment="C_e" hasOnlySubstanceUnits="false" boundaryCondition="false" constant="false"/>
      <species id="M_cpd00447_c" name="Betaine aldehyde" compartment="C_c" hasOnlySubstanceUnits="false" boundaryCondition="false" constant="false"/>
      <species id="M_cpd00540_c" name="Glycine betaine" compartment="C_c" hasOnlySubstanceUnits="false" boundaryCondition="false" constant="false"/>
      <species id="M_cpd15414_c" name="d-biotin d-sulfoxide" compartment="C_c" hasOnlySubstanceUnits="false" boundaryCondition="false" constant="false"/>
      <species id="M_cpd00104_c" name="Biotin" compartment="C_c" hasOnlySubstanceUnits="false" boundaryCondition="false" constant="false"/>
      <species id="M_cpd01311_c" name="Dethiobiotin" compartment="C_c" hasOnlySubstanceUnits="false" boundaryCondition="false" constant="false"/>
      <species id="M_cpd00074_c" name="Sulfur" compartment="C_c" hasOnlySubstanceUnits="false" boundaryCondition="false" constant="false"/>
      <species id="M_cpd00060_c" name="L-Methionine" compartment="C_c" hasOnlySubstanceUnits="false" boundaryCondition="false" constant="false"/>
      <species id="M_cpd11596_p" name="butanesulfonate" compartment="C_p" hasOnlySubstanceUnits="false" boundaryCondition="false" constant="false"/>
      <species id="M_cpd11596_c" name="butanesulfonate" compartment="C_c" hasOnlySubstanceUnits="false" boundaryCondition="false" constant="false"/>
      <species id="M_cpd11596_e" name="butanesulfonate" compartment="C_e" hasOnlySubstanceUnits="false" boundaryCondition="false" constant="false"/>
      <species id="M_cpd00211_p" name="Butyrate (n-C4:0)" compartment="C_p" hasOnlySubstanceUnits="false" boundaryCondition="false" constant="false"/>
      <species id="M_cpd00211_e" name="Butyrate (n-C4:0)" compartment="C_e" hasOnlySubstanceUnits="false" boundaryCondition="false" constant="false"/>
      <species id="M_cpd00063_c" name="Calcium" compartment="C_c" hasOnlySubstanceUnits="false" boundaryCondition="false" constant="false"/>
      <species id="M_cpd00063_p" name="Calcium" compartment="C_p" hasOnlySubstanceUnits="false" boundaryCondition="false" constant="false"/>
      <species id="M_cpd00063_e" name="Calcium" compartment="C_e" hasOnlySubstanceUnits="false" boundaryCondition="false" constant="false"/>
      <species id="M_cpd01155_c" name="1,5-Diaminopentane" compartment="C_c" hasOnlySubstanceUnits="false" boundaryCondition="false" constant="false"/>
      <species id="M_cpd00039_p" name="L-Lysine" compartment="C_p" hasOnlySubstanceUnits="false" boundaryCondition="false" constant="false"/>
      <species id="M_cpd01155_p" name="1,5-Diaminopentane" compartment="C_p" hasOnlySubstanceUnits="false" boundaryCondition="false" constant="false"/>
      <species id="M_cpd00039_c" name="L-Lysine" compartment="C_c" hasOnlySubstanceUnits="false" boundaryCondition="false" constant="false"/>
      <species id="M_cpd03422_c" name="Cobinamide" compartment="C_c" hasOnlySubstanceUnits="false" boundaryCondition="false" constant="false"/>
      <species id="M_cpd00421_c" name="Inorganic triphosphate" compartment="C_c" hasOnlySubstanceUnits="false" boundaryCondition="false" constant="false"/>
      <species id="M_cpd03422_e" name="Cobinamide" compartment="C_e" hasOnlySubstanceUnits="false" boundaryCondition="false" constant="false"/>
      <species id="M_cpd03422_p" name="Cobinamide" compartment="C_p" hasOnlySubstanceUnits="false" boundaryCondition="false" constant="false"/>
      <species id="M_cpd00635_p" name="Cob(I)alamin" compartment="C_p" hasOnlySubstanceUnits="false" boundaryCondition="false" constant="false"/>
      <species id="M_cpd00635_c" name="Cob(I)alamin" compartment="C_c" hasOnlySubstanceUnits="false" boundaryCondition="false" constant="false"/>
      <species id="M_cpd00635_e" name="Cob(I)alamin" compartment="C_e" hasOnlySubstanceUnits="false" boundaryCondition="false" constant="false"/>
      <species id="M_cpd01012_c" name="Cadmium" compartment="C_c" hasOnlySubstanceUnits="false" boundaryCondition="false" constant="false"/>
      <species id="M_cpd01012_p" name="Cadmium" compartment="C_p" hasOnlySubstanceUnits="false" boundaryCondition="false" constant="false"/>
      <species id="M_cpd01012_e" name="Cadmium" compartment="C_e" hasOnlySubstanceUnits="false" boundaryCondition="false" constant="false"/>
      <species id="M_cpd15417_c" name="CDP-1,2-didodecanoylglycerol" compartment="C_c" hasOnlySubstanceUnits="false" boundaryCondition="false" constant="false"/>
      <species id="M_cpd00046_c" name="CMP" compartment="C_c" hasOnlySubstanceUnits="false" boundaryCondition="false" constant="false"/>
      <species id="M_cpd15423_c" name="CDP-1,2-ditetradecanoylglycerol" compartment="C_c" hasOnlySubstanceUnits="false" boundaryCondition="false" constant="false"/>
      <species id="M_cpd15422_c" name="CDP-1,2-ditetradec-7-enoylglycerol" compartment="C_c" hasOnlySubstanceUnits="false" boundaryCondition="false" constant="false"/>
      <species id="M_cpd15419_c" name="CDP-1,2-dihexadecanoylglycerol" compartment="C_c" hasOnlySubstanceUnits="false" boundaryCondition="false" constant="false"/>
      <species id="M_cpd15418_c" name="CDP-1,2-dihexadec-9-enoylglycerol" compartment="C_c" hasOnlySubstanceUnits="false" boundaryCondition="false" constant="false"/>
      <species id="M_cpd15421_c" name="CDP-1,2-dioctadecanoylglycerol" compartment="C_c" hasOnlySubstanceUnits="false" boundaryCondition="false" constant="false"/>
      <species id="M_cpd15420_c" name="CDP-1,2-dioctadec-11-enoylglycerol" compartment="C_c" hasOnlySubstanceUnits="false" boundaryCondition="false" constant="false"/>
      <species id="M_cpd08287_c" name="4-(cytidine 5&apos;-diphospho)-2-C-methyl-D-erythritol" compartment="C_c" hasOnlySubstanceUnits="false" boundaryCondition="false" constant="false"/>
      <species id="M_cpd08288_c" name="2-phospho-4-(cytidine 5&apos;-diphospho)-2-C-methyl-D-erythritol" compartment="C_c" hasOnlySubstanceUnits="false" boundaryCondition="false" constant="false"/>
      <species id="M_cpd01017_p" name="Cys-Gly" compartment="C_p" hasOnlySubstanceUnits="false" boundaryCondition="false" constant="false"/>
      <species id="M_cpd01017_e" name="Cys-Gly" compartment="C_e" hasOnlySubstanceUnits="false" boundaryCondition="false" constant="false"/>
      <species id="M_cpd00098_p" name="Choline" compartment="C_p" hasOnlySubstanceUnits="false" boundaryCondition="false" constant="false"/>
      <species id="M_cpd00098_c" name="Choline" compartment="C_c" hasOnlySubstanceUnits="false" boundaryCondition="false" constant="false"/>
      <species id="M_cpd00098_e" name="Choline" compartment="C_e" hasOnlySubstanceUnits="false" boundaryCondition="false" constant="false"/>
      <species id="M_cpd00219_c" name="Prephenate" compartment="C_c" hasOnlySubstanceUnits="false" boundaryCondition="false" constant="false"/>
      <species id="M_cpd00932_c" name="5-O-(1-Carboxyvinyl)-3-phosphoshikimate" compartment="C_c" hasOnlySubstanceUnits="false" boundaryCondition="false" constant="false"/>
      <species id="M_cpd00136_c" name="4-Hydroxybenzoate" compartment="C_c" hasOnlySubstanceUnits="false" boundaryCondition="false" constant="false"/>
      <species id="M_cpd00333_c" name="trans-Cinnamate" compartment="C_c" hasOnlySubstanceUnits="false" boundaryCondition="false" constant="false"/>
      <species id="M_cpd09253_c" name="cis-3-(3-carboxyethenyl)-3,5-cyclohexadiene-1,2-diol" compartment="C_c" hasOnlySubstanceUnits="false" boundaryCondition="false" constant="false"/>
      <species id="M_cpd00137_p" name="Citrate" compartment="C_p" hasOnlySubstanceUnits="false" boundaryCondition="false" constant="false"/>
      <species id="M_cpd00036_p" name="Succinate" compartment="C_p" hasOnlySubstanceUnits="false" boundaryCondition="false" constant="false"/>
      <species id="M_cpd00137_e" name="Citrate" compartment="C_e" hasOnlySubstanceUnits="false" boundaryCondition="false" constant="false"/>
      <species id="M_cpd15493_p" name="cold adapted KDO(2)-lipid (A)" compartment="C_p" hasOnlySubstanceUnits="false" boundaryCondition="false" constant="false"/>
      <species id="M_cpd15493_e" name="cold adapted KDO(2)-lipid (A)" compartment="C_e" hasOnlySubstanceUnits="false" boundaryCondition="false" constant="false"/>
      <species id="M_cpd15425_p" name="cardiolipin (tetradodecanoyl, n-C12:0)" compartment="C_p" hasOnlySubstanceUnits="false" boundaryCondition="false" constant="false"/>
      <species id="M_cpd15521_p" name="1,2-didodecanoyl-sn-glycerol 3-phosphate" compartment="C_p" hasOnlySubstanceUnits="false" boundaryCondition="false" constant="false"/>
      <species id="M_cpd15535_p" name="Phosphatidylglycerol (didodecanoyl, n-C12:0)" compartment="C_p" hasOnlySubstanceUnits="false" boundaryCondition="false" constant="false"/>
      <species id="M_cpd15426_p" name="cardiolipin (tetratetradecanoyl, n-C14:0)" compartment="C_p" hasOnlySubstanceUnits="false" boundaryCondition="false" constant="false"/>
      <species id="M_cpd15522_p" name="1,2-ditetradecanoyl-sn-glycerol 3-phosphate" compartment="C_p" hasOnlySubstanceUnits="false" boundaryCondition="false" constant="false"/>
      <species id="M_cpd15536_p" name="Phosphatidylglycerol (ditetradecanoyl, n-C14:0)" compartment="C_p" hasOnlySubstanceUnits="false" boundaryCondition="false" constant="false"/>
      <species id="M_cpd15427_p" name="cardiolipin (tetratetradec-7-enoyl, n-C14:1)" compartment="C_p" hasOnlySubstanceUnits="false" boundaryCondition="false" constant="false"/>
      <species id="M_cpd15523_p" name="1,2-ditetradec-7-enoyl-sn-glycerol 3-phosphate" compartment="C_p" hasOnlySubstanceUnits="false" boundaryCondition="false" constant="false"/>
      <species id="M_cpd15537_p" name="Phosphatidylglycerol (ditetradec-7-enoyl, n-C14:1)" compartment="C_p" hasOnlySubstanceUnits="false" boundaryCondition="false" constant="false"/>
      <species id="M_cpd15428_p" name="cardiolipin (tetrahexadecanoyl, n-C16:0)" compartment="C_p" hasOnlySubstanceUnits="false" boundaryCondition="false" constant="false"/>
      <species id="M_cpd15524_p" name="1,2-dihexadecanoyl-sn-glycerol 3-phosphate" compartment="C_p" hasOnlySubstanceUnits="false" boundaryCondition="false" constant="false"/>
      <species id="M_cpd15429_p" name="cardiolipin (tetrahexadec-9-enoyl, n-C16:1)" compartment="C_p" hasOnlySubstanceUnits="false" boundaryCondition="false" constant="false"/>
      <species id="M_cpd15525_p" name="1,2-dihexadec-9-enoyl-sn-glycerol 3-phosphate" compartment="C_p" hasOnlySubstanceUnits="false" boundaryCondition="false" constant="false"/>
      <species id="M_cpd15539_p" name="Phosphatidylglycerol (dihexadec-9-enoyl, n-C16:1)" compartment="C_p" hasOnlySubstanceUnits="false" boundaryCondition="false" constant="false"/>
      <species id="M_cpd15430_p" name="cardiolipin (tetraoctadecanoyl, n-C18:0)" compartment="C_p" hasOnlySubstanceUnits="false" boundaryCondition="false" constant="false"/>
      <species id="M_cpd15526_p" name="1,2-dioctadecanoyl-sn-glycerol 3-phosphate" compartment="C_p" hasOnlySubstanceUnits="false" boundaryCondition="false" constant="false"/>
      <species id="M_cpd15540_p" name="Phosphatidylglycerol (dioctadecanoyl, n-C18:0)" compartment="C_p" hasOnlySubstanceUnits="false" boundaryCondition="false" constant="false"/>
      <species id="M_cpd15431_p" name="cardiolipin (tetraoctadec-11-enoyl, n-C18:1)" compartment="C_p" hasOnlySubstanceUnits="false" boundaryCondition="false" constant="false"/>
      <species id="M_cpd15527_p" name="1,2-dioctadec-11-enoyl-sn-glycerol 3-phosphate" compartment="C_p" hasOnlySubstanceUnits="false" boundaryCondition="false" constant="false"/>
      <species id="M_cpd15541_p" name="Phosphatidylglycerol (dioctadec-11-enoyl, n-C18:1)" compartment="C_p" hasOnlySubstanceUnits="false" boundaryCondition="false" constant="false"/>
      <species id="M_cpd00100_p" name="Glycerol" compartment="C_p" hasOnlySubstanceUnits="false" boundaryCondition="false" constant="false"/>
      <species id="M_cpd00099_p" name="Chloride" compartment="C_p" hasOnlySubstanceUnits="false" boundaryCondition="false" constant="false"/>
      <species id="M_cpd00099_c" name="Chloride" compartment="C_c" hasOnlySubstanceUnits="false" boundaryCondition="false" constant="false"/>
      <species id="M_cpd00099_e" name="Chloride" compartment="C_e" hasOnlySubstanceUnits="false" boundaryCondition="false" constant="false"/>
      <species id="M_cpd00307_c" name="Cytosine" compartment="C_c" hasOnlySubstanceUnits="false" boundaryCondition="false" constant="false"/>
      <species id="M_cpd00046_e" name="CMP" compartment="C_e" hasOnlySubstanceUnits="false" boundaryCondition="false" constant="false"/>
      <species id="M_cpd00046_p" name="CMP" compartment="C_p" hasOnlySubstanceUnits="false" boundaryCondition="false" constant="false"/>
      <species id="M_cpd00011_e" name="CO2" compartment="C_e" hasOnlySubstanceUnits="false" boundaryCondition="false" constant="false"/>
      <species id="M_cpd00149_c" name="Co2+" compartment="C_c" hasOnlySubstanceUnits="false" boundaryCondition="false" constant="false"/>
      <species id="M_cpd00149_p" name="Co2+" compartment="C_p" hasOnlySubstanceUnits="false" boundaryCondition="false" constant="false"/>
      <species id="M_cpd00149_e" name="Co2+" compartment="C_e" hasOnlySubstanceUnits="false" boundaryCondition="false" constant="false"/>
      <species id="M_cpd15432_c" name="core oligosaccharide lipid A" compartment="C_c" hasOnlySubstanceUnits="false" boundaryCondition="false" constant="false"/>
      <species id="M_cpd15432_p" name="core oligosaccharide lipid A" compartment="C_p" hasOnlySubstanceUnits="false" boundaryCondition="false" constant="false"/>
      <species id="M_cpd15432_e" name="core oligosaccharide lipid A" compartment="C_e" hasOnlySubstanceUnits="false" boundaryCondition="false" constant="false"/>
      <species id="M_cpd15437_c" name="coprogen" compartment="C_c" hasOnlySubstanceUnits="false" boundaryCondition="false" constant="false"/>
      <species id="M_cpd15438_c" name="coprogen unloaded (no Fe(III))" compartment="C_c" hasOnlySubstanceUnits="false" boundaryCondition="false" constant="false"/>
      <species id="M_cpd15438_p" name="coprogen unloaded (no Fe(III))" compartment="C_p" hasOnlySubstanceUnits="false" boundaryCondition="false" constant="false"/>
      <species id="M_cpd15438_e" name="coprogen unloaded (no Fe(III))" compartment="C_e" hasOnlySubstanceUnits="false" boundaryCondition="false" constant="false"/>
      <species id="M_cpd15437_p" name="coprogen" compartment="C_p" hasOnlySubstanceUnits="false" boundaryCondition="false" constant="false"/>
      <species id="M_cpd15437_e" name="coprogen" compartment="C_e" hasOnlySubstanceUnits="false" boundaryCondition="false" constant="false"/>
      <species id="M_cpd02083_c" name="Coproporphyrinogen III" compartment="C_c" hasOnlySubstanceUnits="false" boundaryCondition="false" constant="false"/>
      <species id="M_cpd00791_c" name="Protoporphyrinogen IX" compartment="C_c" hasOnlySubstanceUnits="false" boundaryCondition="false" constant="false"/>
      <species id="M_cpd00266_c" name="L-Carnitine" compartment="C_c" hasOnlySubstanceUnits="false" boundaryCondition="false" constant="false"/>
      <species id="M_cpd15440_c" name="L-Carnitinyl-CoA" compartment="C_c" hasOnlySubstanceUnits="false" boundaryCondition="false" constant="false"/>
      <species id="M_cpd00870_c" name="gamma-butyrobetaine" compartment="C_c" hasOnlySubstanceUnits="false" boundaryCondition="false" constant="false"/>
      <species id="M_cpd15439_c" name="D-carnitinyl-CoA" compartment="C_c" hasOnlySubstanceUnits="false" boundaryCondition="false" constant="false"/>
      <species id="M_cpd15441_c" name="crotonobetainyl-CoA" compartment="C_c" hasOnlySubstanceUnits="false" boundaryCondition="false" constant="false"/>
      <species id="M_cpd08305_c" name="crotonobetaine" compartment="C_c" hasOnlySubstanceUnits="false" boundaryCondition="false" constant="false"/>
      <species id="M_cpd10719_c" name="D-Carnitine" compartment="C_c" hasOnlySubstanceUnits="false" boundaryCondition="false" constant="false"/>
      <species id="M_cpd10719_p" name="D-Carnitine" compartment="C_p" hasOnlySubstanceUnits="false" boundaryCondition="false" constant="false"/>
      <species id="M_cpd00266_p" name="L-Carnitine" compartment="C_p" hasOnlySubstanceUnits="false" boundaryCondition="false" constant="false"/>
      <species id="M_cpd00870_p" name="gamma-butyrobetaine" compartment="C_p" hasOnlySubstanceUnits="false" boundaryCondition="false" constant="false"/>
      <species id="M_cpd00266_e" name="L-Carnitine" compartment="C_e" hasOnlySubstanceUnits="false" boundaryCondition="false" constant="false"/>
      <species id="M_cpd00092_c" name="Uracil" compartment="C_c" hasOnlySubstanceUnits="false" boundaryCondition="false" constant="false"/>
      <species id="M_cpd00307_p" name="Cytosine" compartment="C_p" hasOnlySubstanceUnits="false" boundaryCondition="false" constant="false"/>
      <species id="M_cpd00307_e" name="Cytosine" compartment="C_e" hasOnlySubstanceUnits="false" boundaryCondition="false" constant="false"/>
      <species id="M_cpd08305_p" name="crotonobetaine" compartment="C_p" hasOnlySubstanceUnits="false" boundaryCondition="false" constant="false"/>
      <species id="M_cpd00062_c" name="UTP" compartment="C_c" hasOnlySubstanceUnits="false" boundaryCondition="false" constant="false"/>
      <species id="M_cpd00052_c" name="CTP" compartment="C_c" hasOnlySubstanceUnits="false" boundaryCondition="false" constant="false"/>
      <species id="M_cpd00058_c" name="Cu2+" compartment="C_c" hasOnlySubstanceUnits="false" boundaryCondition="false" constant="false"/>
      <species id="M_cpd00058_p" name="Cu2+" compartment="C_p" hasOnlySubstanceUnits="false" boundaryCondition="false" constant="false"/>
      <species id="M_cpd00058_e" name="Cu2+" compartment="C_e" hasOnlySubstanceUnits="false" boundaryCondition="false" constant="false"/>
      <species id="M_cpd00150_c" name="Hydrogen cyanide" compartment="C_c" hasOnlySubstanceUnits="false" boundaryCondition="false" constant="false"/>
      <species id="M_cpd00268_c" name="Thiosulfate" compartment="C_c" hasOnlySubstanceUnits="false" boundaryCondition="false" constant="false"/>
      <species id="M_cpd00081_c" name="Sulfite" compartment="C_c" hasOnlySubstanceUnits="false" boundaryCondition="false" constant="false"/>
      <species id="M_cpd01211_c" name="Thiocyanate" compartment="C_c" hasOnlySubstanceUnits="false" boundaryCondition="false" constant="false"/>
      <species id="M_cpd00150_p" name="Hydrogen cyanide" compartment="C_p" hasOnlySubstanceUnits="false" boundaryCondition="false" constant="false"/>
      <species id="M_cpd00268_p" name="Thiosulfate" compartment="C_p" hasOnlySubstanceUnits="false" boundaryCondition="false" constant="false"/>
      <species id="M_cpd00081_p" name="Sulfite" compartment="C_p" hasOnlySubstanceUnits="false" boundaryCondition="false" constant="false"/>
      <species id="M_cpd01211_p" name="Thiocyanate" compartment="C_p" hasOnlySubstanceUnits="false" boundaryCondition="false" constant="false"/>
      <species id="M_cpd00150_e" name="Hydrogen cyanide" compartment="C_e" hasOnlySubstanceUnits="false" boundaryCondition="false" constant="false"/>
      <species id="M_cpd01015_c" name="Cyanate" compartment="C_c" hasOnlySubstanceUnits="false" boundaryCondition="false" constant="false"/>
      <species id="M_cpd01015_p" name="Cyanate" compartment="C_p" hasOnlySubstanceUnits="false" boundaryCondition="false" constant="false"/>
      <species id="M_cpd01015_e" name="Cyanate" compartment="C_e" hasOnlySubstanceUnits="false" boundaryCondition="false" constant="false"/>
      <species id="M_cpd00587_c" name="D-Cysteine" compartment="C_c" hasOnlySubstanceUnits="false" boundaryCondition="false" constant="false"/>
      <species id="M_cpd00239_c" name="Hydrogen sulfide" compartment="C_c" hasOnlySubstanceUnits="false" boundaryCondition="false" constant="false"/>
      <species id="M_cpd00587_p" name="D-Cysteine" compartment="C_p" hasOnlySubstanceUnits="false" boundaryCondition="false" constant="false"/>
      <species id="M_cpd00587_e" name="D-Cysteine" compartment="C_e" hasOnlySubstanceUnits="false" boundaryCondition="false" constant="false"/>
      <species id="M_cpd00467_c" name="3-Sulfino-L-alanine" compartment="C_c" hasOnlySubstanceUnits="false" boundaryCondition="false" constant="false"/>
      <species id="M_cpd06201_c" name="sulfur dioxide" compartment="C_c" hasOnlySubstanceUnits="false" boundaryCondition="false" constant="false"/>
      <species id="M_cpd00424_c" name="L-Cystathionine" compartment="C_c" hasOnlySubstanceUnits="false" boundaryCondition="false" constant="false"/>
      <species id="M_cpd00135_c" name="L-Homocysteine" compartment="C_c" hasOnlySubstanceUnits="false" boundaryCondition="false" constant="false"/>
      <species id="M_cpd00084_p" name="L-Cysteine" compartment="C_p" hasOnlySubstanceUnits="false" boundaryCondition="false" constant="false"/>
      <species id="M_cpd00084_e" name="L-Cysteine" compartment="C_e" hasOnlySubstanceUnits="false" boundaryCondition="false" constant="false"/>
      <species id="M_cpd00367_c" name="Cytidine" compartment="C_c" hasOnlySubstanceUnits="false" boundaryCondition="false" constant="false"/>
      <species id="M_cpd00249_c" name="Uridine" compartment="C_c" hasOnlySubstanceUnits="false" boundaryCondition="false" constant="false"/>
      <species id="M_cpd00367_e" name="Cytidine" compartment="C_e" hasOnlySubstanceUnits="false" boundaryCondition="false" constant="false"/>
      <species id="M_cpd00096_c" name="CDP" compartment="C_c" hasOnlySubstanceUnits="false" boundaryCondition="false" constant="false"/>
      <species id="M_cpd00206_c" name="dCMP" compartment="C_c" hasOnlySubstanceUnits="false" boundaryCondition="false" constant="false"/>
      <species id="M_cpd00533_c" name="dCDP" compartment="C_c" hasOnlySubstanceUnits="false" boundaryCondition="false" constant="false"/>
      <species id="M_cpd00438_c" name="Deoxyadenosine" compartment="C_c" hasOnlySubstanceUnits="false" boundaryCondition="false" constant="false"/>
      <species id="M_cpd03279_c" name="Deoxyinosine" compartment="C_c" hasOnlySubstanceUnits="false" boundaryCondition="false" constant="false"/>
      <species id="M_cpd00294_c" name="dAMP" compartment="C_c" hasOnlySubstanceUnits="false" boundaryCondition="false" constant="false"/>
      <species id="M_cpd00177_c" name="dADP" compartment="C_c" hasOnlySubstanceUnits="false" boundaryCondition="false" constant="false"/>
      <species id="M_cpd00438_p" name="Deoxyadenosine" compartment="C_p" hasOnlySubstanceUnits="false" boundaryCondition="false" constant="false"/>
      <species id="M_cpd00438_e" name="Deoxyadenosine" compartment="C_e" hasOnlySubstanceUnits="false" boundaryCondition="false" constant="false"/>
      <species id="M_cpd00117_e" name="D-Alanine" compartment="C_e" hasOnlySubstanceUnits="false" boundaryCondition="false" constant="false"/>
      <species id="M_cpd00294_e" name="dAMP" compartment="C_e" hasOnlySubstanceUnits="false" boundaryCondition="false" constant="false"/>
      <species id="M_cpd00294_p" name="dAMP" compartment="C_p" hasOnlySubstanceUnits="false" boundaryCondition="false" constant="false"/>
      <species id="M_cpd00516_c" name="meso-2,6-Diaminoheptanedioate" compartment="C_c" hasOnlySubstanceUnits="false" boundaryCondition="false" constant="false"/>
      <species id="M_cpd00504_c" name="LL-2,6-Diaminoheptanedioate" compartment="C_c" hasOnlySubstanceUnits="false" boundaryCondition="false" constant="false"/>
      <species id="M_cpd01155_e" name="1,5-Diaminopentane" compartment="C_e" hasOnlySubstanceUnits="false" boundaryCondition="false" constant="false"/>
      <species id="M_cpd00115_c" name="dATP" compartment="C_c" hasOnlySubstanceUnits="false" boundaryCondition="false" constant="false"/>
      <species id="M_cpd00977_c" name="dITP" compartment="C_c" hasOnlySubstanceUnits="false" boundaryCondition="false" constant="false"/>
      <species id="M_cpd11225_c" name="3,4-dihydroxy-2-butanone 4-phosphate" compartment="C_c" hasOnlySubstanceUnits="false" boundaryCondition="false" constant="false"/>
      <species id="M_cpd01107_e" name="Decanoate (n-C10:0)" compartment="C_e" hasOnlySubstanceUnits="false" boundaryCondition="false" constant="false"/>
      <species id="M_cpd01107_p" name="Decanoate (n-C10:0)" compartment="C_p" hasOnlySubstanceUnits="false" boundaryCondition="false" constant="false"/>
      <species id="M_cpd00206_e" name="dCMP" compartment="C_e" hasOnlySubstanceUnits="false" boundaryCondition="false" constant="false"/>
      <species id="M_cpd00206_p" name="dCMP" compartment="C_p" hasOnlySubstanceUnits="false" boundaryCondition="false" constant="false"/>
      <species id="M_cpd00356_c" name="dCTP" compartment="C_c" hasOnlySubstanceUnits="false" boundaryCondition="false" constant="false"/>
      <species id="M_cpd00358_c" name="dUTP" compartment="C_c" hasOnlySubstanceUnits="false" boundaryCondition="false" constant="false"/>
      <species id="M_cpd00654_c" name="Deoxycytidine" compartment="C_c" hasOnlySubstanceUnits="false" boundaryCondition="false" constant="false"/>
      <species id="M_cpd00412_c" name="Deoxyuridine" compartment="C_c" hasOnlySubstanceUnits="false" boundaryCondition="false" constant="false"/>
      <species id="M_cpd00654_p" name="Deoxycytidine" compartment="C_p" hasOnlySubstanceUnits="false" boundaryCondition="false" constant="false"/>
      <species id="M_cpd00654_e" name="Deoxycytidine" compartment="C_e" hasOnlySubstanceUnits="false" boundaryCondition="false" constant="false"/>
      <species id="M_cpd01741_e" name="Dodecanoate (n-C12:0)" compartment="C_e" hasOnlySubstanceUnits="false" boundaryCondition="false" constant="false"/>
      <species id="M_cpd01741_p" name="Dodecanoate (n-C12:0)" compartment="C_p" hasOnlySubstanceUnits="false" boundaryCondition="false" constant="false"/>
      <species id="M_cpd00894_c" name="2-Dehydro-3-deoxy-D-galactonate" compartment="C_c" hasOnlySubstanceUnits="false" boundaryCondition="false" constant="false"/>
      <species id="M_cpd00945_c" name="2-Dehydro-3-deoxy-D-galactonate 6-phosphate" compartment="C_c" hasOnlySubstanceUnits="false" boundaryCondition="false" constant="false"/>
      <species id="M_cpd00176_p" name="2-Dehydro-3-deoxy-D-gluconate" compartment="C_p" hasOnlySubstanceUnits="false" boundaryCondition="false" constant="false"/>
      <species id="M_cpd00176_e" name="2-Dehydro-3-deoxy-D-gluconate" compartment="C_e" hasOnlySubstanceUnits="false" boundaryCondition="false" constant="false"/>
      <species id="M_cpd02711_c" name="2-Dehydro-3-deoxy-D-gluconate 6-phosphate" compartment="C_c" hasOnlySubstanceUnits="false" boundaryCondition="false" constant="false"/>
      <species id="M_cpd00236_c" name="D-Erythrose 4-phosphate" compartment="C_c" hasOnlySubstanceUnits="false" boundaryCondition="false" constant="false"/>
      <species id="M_cpd02857_c" name="2-Dehydro-3-deoxy-D-arabino-heptonate 7-phosphate" compartment="C_c" hasOnlySubstanceUnits="false" boundaryCondition="false" constant="false"/>
      <species id="M_cpd00102_c" name="Glyceraldehyde 3-phosphate" compartment="C_c" hasOnlySubstanceUnits="false" boundaryCondition="false" constant="false"/>
      <species id="M_cpd00296_c" name="dGMP" compartment="C_c" hasOnlySubstanceUnits="false" boundaryCondition="false" constant="false"/>
      <species id="M_cpd00295_c" name="dGDP" compartment="C_c" hasOnlySubstanceUnits="false" boundaryCondition="false" constant="false"/>
      <species id="M_cpd00296_e" name="dGMP" compartment="C_e" hasOnlySubstanceUnits="false" boundaryCondition="false" constant="false"/>
      <species id="M_cpd00296_p" name="dGMP" compartment="C_p" hasOnlySubstanceUnits="false" boundaryCondition="false" constant="false"/>
      <species id="M_cpd00277_p" name="Deoxyguanosine" compartment="C_p" hasOnlySubstanceUnits="false" boundaryCondition="false" constant="false"/>
      <species id="M_cpd00277_c" name="Deoxyguanosine" compartment="C_c" hasOnlySubstanceUnits="false" boundaryCondition="false" constant="false"/>
      <species id="M_cpd00277_e" name="Deoxyguanosine" compartment="C_e" hasOnlySubstanceUnits="false" boundaryCondition="false" constant="false"/>
      <species id="M_cpd02498_c" name="(R)-2,3-Dihydroxy-3-methylbutanoate" compartment="C_c" hasOnlySubstanceUnits="false" boundaryCondition="false" constant="false"/>
      <species id="M_cpd00123_c" name="3-Methyl-2-oxobutanoate" compartment="C_c" hasOnlySubstanceUnits="false" boundaryCondition="false" constant="false"/>
      <species id="M_cpd02535_c" name="(R)-2,3-Dihydroxy-3-methylpentanoate" compartment="C_c" hasOnlySubstanceUnits="false" boundaryCondition="false" constant="false"/>
      <species id="M_cpd00508_c" name="(S)-3-Methyl-2-oxopentanoate" compartment="C_c" hasOnlySubstanceUnits="false" boundaryCondition="false" constant="false"/>
      <species id="M_cpd00157_c" name="Dihydroxyacetone" compartment="C_c" hasOnlySubstanceUnits="false" boundaryCondition="false" constant="false"/>
      <species id="M_cpd00095_c" name="Dihydroxyacetone phosphate" compartment="C_c" hasOnlySubstanceUnits="false" boundaryCondition="false" constant="false"/>
      <species id="M_cpd00157_e" name="Dihydroxyacetone" compartment="C_e" hasOnlySubstanceUnits="false" boundaryCondition="false" constant="false"/>
      <species id="M_cpd00157_p" name="Dihydroxyacetone" compartment="C_p" hasOnlySubstanceUnits="false" boundaryCondition="false" constant="false"/>
      <species id="M_cpd02566_c" name="2,3-Dihydro-2,3-dihydroxybenzoate" compartment="C_c" hasOnlySubstanceUnits="false" boundaryCondition="false" constant="false"/>
      <species id="M_cpd00168_c" name="2,3-Dihydroxybenzoate" compartment="C_c" hasOnlySubstanceUnits="false" boundaryCondition="false" constant="false"/>
      <species id="M_cpd02494_c" name="(2,3-Dihydroxybenzoyl)adenylate" compartment="C_c" hasOnlySubstanceUnits="false" boundaryCondition="false" constant="false"/>
      <species id="M_cpd15332_c" name="2,3-dihydroxybenzoylserine" compartment="C_c" hasOnlySubstanceUnits="false" boundaryCondition="false" constant="false"/>
      <species id="M_cpd00054_c" name="L-Serine" compartment="C_c" hasOnlySubstanceUnits="false" boundaryCondition="false" constant="false"/>
      <species id="M_cpd09255_c" name="2-hydroxy-6-ketononatrienedioate" compartment="C_c" hasOnlySubstanceUnits="false" boundaryCondition="false" constant="false"/>
      <species id="M_cpd02120_c" name="2,3-Dihydrodipicolinate" compartment="C_c" hasOnlySubstanceUnits="false" boundaryCondition="false" constant="false"/>
      <species id="M_cpd02465_c" name="2,3,4,5-Tetrahydrodipicolinate" compartment="C_c" hasOnlySubstanceUnits="false" boundaryCondition="false" constant="false"/>
      <species id="M_cpd00330_c" name="7,8-Dihydrofolate" compartment="C_c" hasOnlySubstanceUnits="false" boundaryCondition="false" constant="false"/>
      <species id="M_cpd00683_c" name="Dihydropteroate" compartment="C_c" hasOnlySubstanceUnits="false" boundaryCondition="false" constant="false"/>
      <species id="M_cpd02557_c" name="all-trans-Octaprenyl diphosphate" compartment="C_c" hasOnlySubstanceUnits="false" boundaryCondition="false" constant="false"/>
      <species id="M_cpd02961_c" name="Dihydroneopterin" compartment="C_c" hasOnlySubstanceUnits="false" boundaryCondition="false" constant="false"/>
      <species id="M_cpd00954_c" name="6-hydroxymethyl dihydropterin" compartment="C_c" hasOnlySubstanceUnits="false" boundaryCondition="false" constant="false"/>
      <species id="M_cpd00229_c" name="Glycolaldehyde" compartment="C_c" hasOnlySubstanceUnits="false" boundaryCondition="false" constant="false"/>
      <species id="M_cpd00282_c" name="(S)-Dihydroorotate" compartment="C_c" hasOnlySubstanceUnits="false" boundaryCondition="false" constant="false"/>
      <species id="M_cpd00247_c" name="Orotate" compartment="C_c" hasOnlySubstanceUnits="false" boundaryCondition="false" constant="false"/>
      <species id="M_cpd08405_c" name="cis-3-(3-carboxyethyl)-3,5-cyclohexadiene-1,2-diol" compartment="C_c" hasOnlySubstanceUnits="false" boundaryCondition="false" constant="false"/>
      <species id="M_cpd00957_c" name="2,5-Diamino-6-(ribosylamino)-4-(3H)-pyrimidinone 5&apos;-phosphate" compartment="C_c" hasOnlySubstanceUnits="false" boundaryCondition="false" constant="false"/>
      <species id="M_cpd02920_c" name="6-hydroxymethyl-dihydropterin pyrophosphate" compartment="C_c" hasOnlySubstanceUnits="false" boundaryCondition="false" constant="false"/>
      <species id="M_cpd08636_c" name="4,5-dihydroxy-2,3-pentanedione" compartment="C_c" hasOnlySubstanceUnits="false" boundaryCondition="false" constant="false"/>
      <species id="M_cpd15486_c" name="4-hydroxy-5-methyl-3(2H)-furanone" compartment="C_c" hasOnlySubstanceUnits="false" boundaryCondition="false" constant="false"/>
      <species id="M_cpd02978_c" name="2-Amino-4-hydroxy-6-(erythro-1,2,3-trihydroxypropyl)dihydropteridine triphosphate" compartment="C_c" hasOnlySubstanceUnits="false" boundaryCondition="false" constant="false"/>
      <species id="M_cpd00699_c" name="3-Dehydroquinate" compartment="C_c" hasOnlySubstanceUnits="false" boundaryCondition="false" constant="false"/>
      <species id="M_cpd01716_c" name="3-Dehydroshikimate" compartment="C_c" hasOnlySubstanceUnits="false" boundaryCondition="false" constant="false"/>
      <species id="M_cpd03704_e" name="dIMP" compartment="C_e" hasOnlySubstanceUnits="false" boundaryCondition="false" constant="false"/>
      <species id="M_cpd03704_p" name="dIMP" compartment="C_p" hasOnlySubstanceUnits="false" boundaryCondition="false" constant="false"/>
      <species id="M_cpd03279_p" name="Deoxyinosine" compartment="C_p" hasOnlySubstanceUnits="false" boundaryCondition="false" constant="false"/>
      <species id="M_cpd03279_e" name="Deoxyinosine" compartment="C_e" hasOnlySubstanceUnits="false" boundaryCondition="false" constant="false"/>
      <species id="M_cpd01793_c" name="2,5-diketo-D-gluconate" compartment="C_c" hasOnlySubstanceUnits="false" boundaryCondition="false" constant="false"/>
      <species id="M_cpd11295_c" name="2,3-diketo-5-methylthio-1-phosphopentane" compartment="C_c" hasOnlySubstanceUnits="false" boundaryCondition="false" constant="false"/>
      <species id="M_cpd00869_c" name="2-keto-4-methylthiobutyrate" compartment="C_c" hasOnlySubstanceUnits="false" boundaryCondition="false" constant="false"/>
      <species id="M_cpd00202_c" name="Dimethylallyl diphosphate" compartment="C_c" hasOnlySubstanceUnits="false" boundaryCondition="false" constant="false"/>
      <species id="M_cpd00113_c" name="Isopentenyl diphosphate" compartment="C_c" hasOnlySubstanceUnits="false" boundaryCondition="false" constant="false"/>
      <species id="M_cpd00283_c" name="Geranyl diphosphate" compartment="C_c" hasOnlySubstanceUnits="false" boundaryCondition="false" constant="false"/>
      <species id="M_cpd08615_c" name="1-hydroxy-2-methyl-2-(E)-butenyl 4-diphosphate" compartment="C_c" hasOnlySubstanceUnits="false" boundaryCondition="false" constant="false"/>
      <species id="M_cpd15360_c" name="2-Octaprenyl-3-methyl-5-hydroxy-6-methoxy-1,4-benzoquinol" compartment="C_c" hasOnlySubstanceUnits="false" boundaryCondition="false" constant="false"/>
      <species id="M_cpd08021_c" name="Dimethyl sulfoxide" compartment="C_c" hasOnlySubstanceUnits="false" boundaryCondition="false" constant="false"/>
      <species id="M_cpd00450_c" name="Dimethyl sulfide" compartment="C_c" hasOnlySubstanceUnits="false" boundaryCondition="false" constant="false"/>
      <species id="M_cpd08021_p" name="Dimethyl sulfoxide" compartment="C_p" hasOnlySubstanceUnits="false" boundaryCondition="false" constant="false"/>
      <species id="M_cpd00450_p" name="Dimethyl sulfide" compartment="C_p" hasOnlySubstanceUnits="false" boundaryCondition="false" constant="false"/>
      <species id="M_cpd15352_c" name="2-Demethylmenaquinone 8" compartment="C_c" hasOnlySubstanceUnits="false" boundaryCondition="false" constant="false"/>
      <species id="M_cpd08021_e" name="Dimethyl sulfoxide" compartment="C_e" hasOnlySubstanceUnits="false" boundaryCondition="false" constant="false"/>
      <species id="M_cpd00450_e" name="Dimethyl sulfide" compartment="C_e" hasOnlySubstanceUnits="false" boundaryCondition="false" constant="false"/>
      <species id="M_cpd15378_c" name="4-Hydroxy-benzyl alcohol" compartment="C_c" hasOnlySubstanceUnits="false" boundaryCondition="false" constant="false"/>
      <species id="M_cpd04122_c" name="Aminoacetaldehyde" compartment="C_c" hasOnlySubstanceUnits="false" boundaryCondition="false" constant="false"/>
      <species id="M_cpd01027_c" name="Oxamate" compartment="C_c" hasOnlySubstanceUnits="false" boundaryCondition="false" constant="false"/>
      <species id="M_cpd03521_c" name="Dihydroneopterin monophosphate" compartment="C_c" hasOnlySubstanceUnits="false" boundaryCondition="false" constant="false"/>
      <species id="M_cpd02784_c" name="2,3-Dioxo-L-gulonate" compartment="C_c" hasOnlySubstanceUnits="false" boundaryCondition="false" constant="false"/>
      <species id="M_cpd02357_e" name="Dopamine" compartment="C_e" hasOnlySubstanceUnits="false" boundaryCondition="false" constant="false"/>
      <species id="M_cpd00655_c" name="Dephospho-CoA" compartment="C_c" hasOnlySubstanceUnits="false" boundaryCondition="false" constant="false"/>
      <species id="M_cpd00712_c" name="2-Dehydropantoate" compartment="C_c" hasOnlySubstanceUnits="false" boundaryCondition="false" constant="false"/>
      <species id="M_cpd00408_c" name="(R)-Pantoate" compartment="C_c" hasOnlySubstanceUnits="false" boundaryCondition="false" constant="false"/>
      <species id="M_cpd00510_c" name="2-Deoxy-D-ribose 5-phosphate" compartment="C_c" hasOnlySubstanceUnits="false" boundaryCondition="false" constant="false"/>
      <species id="M_cpd15448_p" name="protein disulfide isomerase II (oxidized)" compartment="C_p" hasOnlySubstanceUnits="false" boundaryCondition="false" constant="false"/>
      <species id="M_cpd00042_p" name="Reduced glutathione" compartment="C_p" hasOnlySubstanceUnits="false" boundaryCondition="false" constant="false"/>
      <species id="M_cpd15449_p" name="protein disulfide isomerase II (reduced)" compartment="C_p" hasOnlySubstanceUnits="false" boundaryCondition="false" constant="false"/>
      <species id="M_cpd15450_c" name="fused thiol:disulfide interchange protein (oxidized)" compartment="C_c" hasOnlySubstanceUnits="false" boundaryCondition="false" constant="false"/>
      <species id="M_cpd11421_c" name="Reduced thioredoxin" compartment="C_c" hasOnlySubstanceUnits="false" boundaryCondition="false" constant="false"/>
      <species id="M_cpd15451_c" name="fused thiol:disulfide interchange protein (reduced)" compartment="C_c" hasOnlySubstanceUnits="false" boundaryCondition="false" constant="false"/>
      <species id="M_cpd11420_c" name="Oxidized thioredoxin" compartment="C_c" hasOnlySubstanceUnits="false" boundaryCondition="false" constant="false"/>
      <species id="M_cpd15452_p" name="periplasmic disulfide isomerase/thiol-disulphide oxidase (oxidized)" compartment="C_p" hasOnlySubstanceUnits="false" boundaryCondition="false" constant="false"/>
      <species id="M_cpd15453_p" name="periplasmic disulfide isomerase/thiol-disulphide oxidase (reduced)" compartment="C_p" hasOnlySubstanceUnits="false" boundaryCondition="false" constant="false"/>
      <species id="M_cpd00550_c" name="D-Serine" compartment="C_c" hasOnlySubstanceUnits="false" boundaryCondition="false" constant="false"/>
      <species id="M_cpd08626_c" name="2-Aminomalonate semialdehyde" compartment="C_c" hasOnlySubstanceUnits="false" boundaryCondition="false" constant="false"/>
      <species id="M_cpd00550_p" name="D-Serine" compartment="C_p" hasOnlySubstanceUnits="false" boundaryCondition="false" constant="false"/>
      <species id="M_cpd00550_e" name="D-Serine" compartment="C_e" hasOnlySubstanceUnits="false" boundaryCondition="false" constant="false"/>
      <species id="M_cpd00298_c" name="dTMP" compartment="C_c" hasOnlySubstanceUnits="false" boundaryCondition="false" constant="false"/>
      <species id="M_cpd00298_e" name="dTMP" compartment="C_e" hasOnlySubstanceUnits="false" boundaryCondition="false" constant="false"/>
      <species id="M_cpd00298_p" name="dTMP" compartment="C_p" hasOnlySubstanceUnits="false" boundaryCondition="false" constant="false"/>
      <species id="M_cpd00299_e" name="dUMP" compartment="C_e" hasOnlySubstanceUnits="false" boundaryCondition="false" constant="false"/>
      <species id="M_cpd00299_p" name="dUMP" compartment="C_p" hasOnlySubstanceUnits="false" boundaryCondition="false" constant="false"/>
      <species id="M_cpd00299_c" name="dUMP" compartment="C_c" hasOnlySubstanceUnits="false" boundaryCondition="false" constant="false"/>
      <species id="M_cpd00509_c" name="2-Deoxy-D-ribose 1-phosphate" compartment="C_c" hasOnlySubstanceUnits="false" boundaryCondition="false" constant="false"/>
      <species id="M_cpd00412_p" name="Deoxyuridine" compartment="C_p" hasOnlySubstanceUnits="false" boundaryCondition="false" constant="false"/>
      <species id="M_cpd00412_e" name="Deoxyuridine" compartment="C_e" hasOnlySubstanceUnits="false" boundaryCondition="false" constant="false"/>
      <species id="M_cpd08289_c" name="1-deoxy-D-xylulose 5-phosphate" compartment="C_c" hasOnlySubstanceUnits="false" boundaryCondition="false" constant="false"/>
      <species id="M_cpd08286_c" name="2-C-methyl-D-erythritol 4-phosphate" compartment="C_c" hasOnlySubstanceUnits="false" boundaryCondition="false" constant="false"/>
      <species id="M_cpd00221_p" name="D-Lactate" compartment="C_p" hasOnlySubstanceUnits="false" boundaryCondition="false" constant="false"/>
      <species id="M_cpd00221_e" name="D-Lactate" compartment="C_e" hasOnlySubstanceUnits="false" boundaryCondition="false" constant="false"/>
      <species id="M_cpd02147_c" name="4-Phospho-D-erythronate" compartment="C_c" hasOnlySubstanceUnits="false" boundaryCondition="false" constant="false"/>
      <species id="M_cpd15457_p" name="(enterobacterial common antigen)x4 core oligosaccharide lipid A" compartment="C_p" hasOnlySubstanceUnits="false" boundaryCondition="false" constant="false"/>
      <species id="M_cpd15457_e" name="(enterobacterial common antigen)x4 core oligosaccharide lipid A" compartment="C_e" hasOnlySubstanceUnits="false" boundaryCondition="false" constant="false"/>
      <species id="M_cpd15458_p" name="(enterobacterial common antigen)x4 undecaprenyl-diphosphate" compartment="C_p" hasOnlySubstanceUnits="false" boundaryCondition="false" constant="false"/>
      <species id="M_cpd02229_p" name="Undecaprenyl diphosphate" compartment="C_p" hasOnlySubstanceUnits="false" boundaryCondition="false" constant="false"/>
      <species id="M_cpd15582_p" name="Undecaprenyl-diphospho N-acetylglucosamine-N-acetylmannosaminuronate-N-acetamido-4,6-dideoxy-D-galactose" compartment="C_p" hasOnlySubstanceUnits="false" boundaryCondition="false" constant="false"/>
      <species id="M_cpd15455_p" name="(enterobacterial common antigen)x2 undecaprenyl-diphosphate" compartment="C_p" hasOnlySubstanceUnits="false" boundaryCondition="false" constant="false"/>
      <species id="M_cpd15456_p" name="(enterobacterial common antigen)x3 undecaprenyl-diphosphate" compartment="C_p" hasOnlySubstanceUnits="false" boundaryCondition="false" constant="false"/>
      <species id="M_cpd00842_c" name="(S)-3-Hydroxybutanoyl-CoA" compartment="C_c" hasOnlySubstanceUnits="false" boundaryCondition="false" constant="false"/>
      <species id="M_cpd03122_c" name="(S)-3-Hydroxyhexanoyl-CoA" compartment="C_c" hasOnlySubstanceUnits="false" boundaryCondition="false" constant="false"/>
      <species id="M_cpd03120_c" name="(S)-3-Hydroxyoctanoyl-CoA" compartment="C_c" hasOnlySubstanceUnits="false" boundaryCondition="false" constant="false"/>
      <species id="M_cpd03118_c" name="(S)-3-Hydroxydecanoyl-CoA" compartment="C_c" hasOnlySubstanceUnits="false" boundaryCondition="false" constant="false"/>
      <species id="M_cpd03116_c" name="(S)-3-Hydroxydodecanoyl-CoA" compartment="C_c" hasOnlySubstanceUnits="false" boundaryCondition="false" constant="false"/>
      <species id="M_cpd03115_c" name="(S)-3-Hydroxytetradecanoyl-CoA" compartment="C_c" hasOnlySubstanceUnits="false" boundaryCondition="false" constant="false"/>
      <species id="M_cpd03113_c" name="(S)-3-Hydroxyhexadecanoyl-CoA" compartment="C_c" hasOnlySubstanceUnits="false" boundaryCondition="false" constant="false"/>
      <species id="M_cpd15204_c" name="(S)-3-Hydroxyoctadecanoyl-CoA" compartment="C_c" hasOnlySubstanceUnits="false" boundaryCondition="false" constant="false"/>
      <species id="M_cpd00284_c" name="6-Phospho-D-gluconate" compartment="C_c" hasOnlySubstanceUnits="false" boundaryCondition="false" constant="false"/>
      <species id="M_cpd03586_c" name="KDO(2)-lipid IV(A)" compartment="C_c" hasOnlySubstanceUnits="false" boundaryCondition="false" constant="false"/>
      <species id="M_cpd03736_c" name="KDO(2)-lipid IV(A) with laurate" compartment="C_c" hasOnlySubstanceUnits="false" boundaryCondition="false" constant="false"/>
      <species id="M_cpd03587_c" name="KDO(2)-lipid (A)" compartment="C_c" hasOnlySubstanceUnits="false" boundaryCondition="false" constant="false"/>
      <species id="M_cpd15491_c" name="KDO(2)-lipid IV(A) with palmitoleoyl" compartment="C_c" hasOnlySubstanceUnits="false" boundaryCondition="false" constant="false"/>
      <species id="M_cpd15493_c" name="cold adapted KDO(2)-lipid (A)" compartment="C_c" hasOnlySubstanceUnits="false" boundaryCondition="false" constant="false"/>
      <species id="M_cpd15459_p" name="phosphoethanolamine KDO(2)-lipid (A)" compartment="C_p" hasOnlySubstanceUnits="false" boundaryCondition="false" constant="false"/>
      <species id="M_cpd15459_e" name="phosphoethanolamine KDO(2)-lipid (A)" compartment="C_e" hasOnlySubstanceUnits="false" boundaryCondition="false" constant="false"/>
      <species id="M_cpd00482_c" name="D-Glycerate 2-phosphate" compartment="C_c" hasOnlySubstanceUnits="false" boundaryCondition="false" constant="false"/>
      <species id="M_cpd15564_c" name="L-seryl-AMP" compartment="C_c" hasOnlySubstanceUnits="false" boundaryCondition="false" constant="false"/>
      <species id="M_cpd03453_c" name="Enterochelin" compartment="C_c" hasOnlySubstanceUnits="false" boundaryCondition="false" constant="false"/>
      <species id="M_cpd03726_c" name="Fe-enterobactin" compartment="C_c" hasOnlySubstanceUnits="false" boundaryCondition="false" constant="false"/>
      <species id="M_cpd10516_c" name="Fe3+" compartment="C_c" hasOnlySubstanceUnits="false" boundaryCondition="false" constant="false"/>
      <species id="M_cpd00162_c" name="Ethanolamine" compartment="C_c" hasOnlySubstanceUnits="false" boundaryCondition="false" constant="false"/>
      <species id="M_cpd00162_p" name="Ethanolamine" compartment="C_p" hasOnlySubstanceUnits="false" boundaryCondition="false" constant="false"/>
      <species id="M_cpd00162_e" name="Ethanolamine" compartment="C_e" hasOnlySubstanceUnits="false" boundaryCondition="false" constant="false"/>
      <species id="M_cpd11579_p" name="ethanesulfonate" compartment="C_p" hasOnlySubstanceUnits="false" boundaryCondition="false" constant="false"/>
      <species id="M_cpd11579_c" name="ethanesulfonate" compartment="C_c" hasOnlySubstanceUnits="false" boundaryCondition="false" constant="false"/>
      <species id="M_cpd11579_e" name="ethanesulfonate" compartment="C_e" hasOnlySubstanceUnits="false" boundaryCondition="false" constant="false"/>
      <species id="M_cpd00363_p" name="Ethanol" compartment="C_p" hasOnlySubstanceUnits="false" boundaryCondition="false" constant="false"/>
      <species id="M_cpd00363_e" name="Ethanol" compartment="C_e" hasOnlySubstanceUnits="false" boundaryCondition="false" constant="false"/>
      <species id="M_cpd09252_e" name="3-hydroxycinnamic acid" compartment="C_e" hasOnlySubstanceUnits="false" boundaryCondition="false" constant="false"/>
      <species id="M_cpd08304_e" name="3-(3-hydroxy-phenyl)propionate" compartment="C_e" hasOnlySubstanceUnits="false" boundaryCondition="false" constant="false"/>
      <species id="M_cpd03453_e" name="Enterochelin" compartment="C_e" hasOnlySubstanceUnits="false" boundaryCondition="false" constant="false"/>
      <species id="M_cpd00072_e" name="D-Fructose 6-phosphate" compartment="C_e" hasOnlySubstanceUnits="false" boundaryCondition="false" constant="false"/>
      <species id="M_cpd00055_e" name="Formaldehyde" compartment="C_e" hasOnlySubstanceUnits="false" boundaryCondition="false" constant="false"/>
      <species id="M_cpd10515_e" name="Fe2+" compartment="C_e" hasOnlySubstanceUnits="false" boundaryCondition="false" constant="false"/>
      <species id="M_cpd03725_e" name="Fe(III)dicitrate" compartment="C_e" hasOnlySubstanceUnits="false" boundaryCondition="false" constant="false"/>
      <species id="M_cpd15460_e" name="ferric 2,3-dihydroxybenzoylserine" compartment="C_e" hasOnlySubstanceUnits="false" boundaryCondition="false" constant="false"/>
      <species id="M_cpd12843_e" name="Fe(III)hydroxamate" compartment="C_e" hasOnlySubstanceUnits="false" boundaryCondition="false" constant="false"/>
      <species id="M_cpd15461_e" name="Fe(III)hydoxamate, unloaded" compartment="C_e" hasOnlySubstanceUnits="false" boundaryCondition="false" constant="false"/>
      <species id="M_cpd03724_e" name="Ferrichrome" compartment="C_e" hasOnlySubstanceUnits="false" boundaryCondition="false" constant="false"/>
      <species id="M_cpd15462_e" name="Ferrichrome minus Fe(III)" compartment="C_e" hasOnlySubstanceUnits="false" boundaryCondition="false" constant="false"/>
      <species id="M_cpd03726_e" name="Fe-enterobactin" compartment="C_e" hasOnlySubstanceUnits="false" boundaryCondition="false" constant="false"/>
      <species id="M_cpd04761_e" name="ferroxamine" compartment="C_e" hasOnlySubstanceUnits="false" boundaryCondition="false" constant="false"/>
      <species id="M_cpd15463_e" name="ferroxamine minus Fe(3)" compartment="C_e" hasOnlySubstanceUnits="false" boundaryCondition="false" constant="false"/>
      <species id="M_cpd00047_e" name="Formate" compartment="C_e" hasOnlySubstanceUnits="false" boundaryCondition="false" constant="false"/>
      <species id="M_cpd00082_e" name="D-Fructose" compartment="C_e" hasOnlySubstanceUnits="false" boundaryCondition="false" constant="false"/>
      <species id="M_cpd15466_e" name="fructoselysine" compartment="C_e" hasOnlySubstanceUnits="false" boundaryCondition="false" constant="false"/>
      <species id="M_cpd00672_e" name="D-Fructuronate" compartment="C_e" hasOnlySubstanceUnits="false" boundaryCondition="false" constant="false"/>
      <species id="M_cpd00751_e" name="L-Fucose" compartment="C_e" hasOnlySubstanceUnits="false" boundaryCondition="false" constant="false"/>
      <species id="M_cpd00106_e" name="Fumarate" compartment="C_e" hasOnlySubstanceUnits="false" boundaryCondition="false" constant="false"/>
      <species id="M_cpd00089_e" name="D-Glucose 1-phosphate" compartment="C_e" hasOnlySubstanceUnits="false" boundaryCondition="false" constant="false"/>
      <species id="M_cpd00507_e" name="sn-Glycero-3-phosphocholine" compartment="C_e" hasOnlySubstanceUnits="false" boundaryCondition="false" constant="false"/>
      <species id="M_cpd00908_e" name="sn-Glycero-3-phosphoethanolamine" compartment="C_e" hasOnlySubstanceUnits="false" boundaryCondition="false" constant="false"/>
      <species id="M_cpd02090_e" name="Glycerophosphoglycerol" compartment="C_e" hasOnlySubstanceUnits="false" boundaryCondition="false" constant="false"/>
      <species id="M_cpd00902_e" name="sn-Glycero-3-phospho-1-inositol" compartment="C_e" hasOnlySubstanceUnits="false" boundaryCondition="false" constant="false"/>
      <species id="M_cpd15468_e" name="Glycerophosphoserine" compartment="C_e" hasOnlySubstanceUnits="false" boundaryCondition="false" constant="false"/>
      <species id="M_cpd00079_e" name="D-Glucose 6-phosphate" compartment="C_e" hasOnlySubstanceUnits="false" boundaryCondition="false" constant="false"/>
      <species id="M_cpd00348_e" name="alpha-D-Galactose 1-phosphate" compartment="C_e" hasOnlySubstanceUnits="false" boundaryCondition="false" constant="false"/>
      <species id="M_cpd00108_e" name="D-Galactose" compartment="C_e" hasOnlySubstanceUnits="false" boundaryCondition="false" constant="false"/>
      <species id="M_cpd00709_e" name="beta D-Galactose" compartment="C_e" hasOnlySubstanceUnits="false" boundaryCondition="false" constant="false"/>
      <species id="M_cpd00652_e" name="D-Galactarate" compartment="C_e" hasOnlySubstanceUnits="false" boundaryCondition="false" constant="false"/>
      <species id="M_cpd00653_e" name="D-Galactonate" compartment="C_e" hasOnlySubstanceUnits="false" boundaryCondition="false" constant="false"/>
      <species id="M_cpd14659_e" name="L-Galactonate" compartment="C_e" hasOnlySubstanceUnits="false" boundaryCondition="false" constant="false"/>
      <species id="M_cpd01171_e" name="Galactitol" compartment="C_e" hasOnlySubstanceUnits="false" boundaryCondition="false" constant="false"/>
      <species id="M_cpd00280_e" name="D-Galacturonate" compartment="C_e" hasOnlySubstanceUnits="false" boundaryCondition="false" constant="false"/>
      <species id="M_cpd00288_e" name="D-Glucosamine 6-phosphate" compartment="C_e" hasOnlySubstanceUnits="false" boundaryCondition="false" constant="false"/>
      <species id="M_cpd00276_e" name="D-Glucosamine" compartment="C_e" hasOnlySubstanceUnits="false" boundaryCondition="false" constant="false"/>
      <species id="M_cpd00870_e" name="gamma-butyrobetaine" compartment="C_e" hasOnlySubstanceUnits="false" boundaryCondition="false" constant="false"/>
      <species id="M_cpd00031_e" name="GDP" compartment="C_e" hasOnlySubstanceUnits="false" boundaryCondition="false" constant="false"/>
      <species id="M_cpd00027_e" name="D-Glucose" compartment="C_e" hasOnlySubstanceUnits="false" boundaryCondition="false" constant="false"/>
      <species id="M_cpd00222_e" name="D-Gluconate" compartment="C_e" hasOnlySubstanceUnits="false" boundaryCondition="false" constant="false"/>
      <species id="M_cpd00609_e" name="D-Glucarate" compartment="C_e" hasOnlySubstanceUnits="false" boundaryCondition="false" constant="false"/>
      <species id="M_cpd03191_e" name="D-Glucuronate 1-phosphate" compartment="C_e" hasOnlySubstanceUnits="false" boundaryCondition="false" constant="false"/>
      <species id="M_cpd00164_e" name="D-Glucuronate" compartment="C_e" hasOnlySubstanceUnits="false" boundaryCondition="false" constant="false"/>
      <species id="M_cpd00053_e" name="L-Glutamine" compartment="C_e" hasOnlySubstanceUnits="false" boundaryCondition="false" constant="false"/>
      <species id="M_cpd00023_e" name="L-Glutamate" compartment="C_e" hasOnlySubstanceUnits="false" boundaryCondition="false" constant="false"/>
      <species id="M_cpd00033_e" name="Glycine" compartment="C_e" hasOnlySubstanceUnits="false" boundaryCondition="false" constant="false"/>
      <species id="M_cpd00448_e" name="D-Glyceraldehyde" compartment="C_e" hasOnlySubstanceUnits="false" boundaryCondition="false" constant="false"/>
      <species id="M_cpd00540_e" name="Glycine betaine" compartment="C_e" hasOnlySubstanceUnits="false" boundaryCondition="false" constant="false"/>
      <species id="M_cpd01908_e" name="Glycerol 2-phosphate" compartment="C_e" hasOnlySubstanceUnits="false" boundaryCondition="false" constant="false"/>
      <species id="M_cpd00080_e" name="Glycerol 3-phosphate" compartment="C_e" hasOnlySubstanceUnits="false" boundaryCondition="false" constant="false"/>
      <species id="M_cpd00100_e" name="Glycerol" compartment="C_e" hasOnlySubstanceUnits="false" boundaryCondition="false" constant="false"/>
      <species id="M_cpd00223_e" name="(R)-Glycerate" compartment="C_e" hasOnlySubstanceUnits="false" boundaryCondition="false" constant="false"/>
      <species id="M_cpd00139_e" name="Glycolate" compartment="C_e" hasOnlySubstanceUnits="false" boundaryCondition="false" constant="false"/>
      <species id="M_cpd00126_e" name="GMP" compartment="C_e" hasOnlySubstanceUnits="false" boundaryCondition="false" constant="false"/>
      <species id="M_cpd00311_e" name="Guanosine" compartment="C_e" hasOnlySubstanceUnits="false" boundaryCondition="false" constant="false"/>
      <species id="M_cpd00111_e" name="Oxidized glutathione" compartment="C_e" hasOnlySubstanceUnits="false" boundaryCondition="false" constant="false"/>
      <species id="M_cpd00042_e" name="Reduced glutathione" compartment="C_e" hasOnlySubstanceUnits="false" boundaryCondition="false" constant="false"/>
      <species id="M_cpd00038_e" name="GTP" compartment="C_e" hasOnlySubstanceUnits="false" boundaryCondition="false" constant="false"/>
      <species id="M_cpd00207_e" name="Guanine" compartment="C_e" hasOnlySubstanceUnits="false" boundaryCondition="false" constant="false"/>
      <species id="M_cpd11640_e" name="H2" compartment="C_e" hasOnlySubstanceUnits="false" boundaryCondition="false" constant="false"/>
      <species id="M_cpd00025_e" name="Hydrogen peroxide" compartment="C_e" hasOnlySubstanceUnits="false" boundaryCondition="false" constant="false"/>
      <species id="M_cpd00001_e" name="H2O" compartment="C_e" hasOnlySubstanceUnits="false" boundaryCondition="false" constant="false"/>
      <species id="M_cpd00239_e" name="Hydrogen sulfide" compartment="C_e" hasOnlySubstanceUnits="false" boundaryCondition="false" constant="false"/>
      <species id="M_cpd15482_e" name="hepta-acylated core oligosaccharide lipid A (E. coli)" compartment="C_e" hasOnlySubstanceUnits="false" boundaryCondition="false" constant="false"/>
      <species id="M_cpd15483_e" name="hepta-acylated KDO(2)-lipid (A)" compartment="C_e" hasOnlySubstanceUnits="false" boundaryCondition="false" constant="false"/>
      <species id="M_cpd00214_e" name="Hexadecanoate (n-C16:0)" compartment="C_e" hasOnlySubstanceUnits="false" boundaryCondition="false" constant="false"/>
      <species id="M_cpd15237_e" name="Hexadecenoate (n-C16:1)" compartment="C_e" hasOnlySubstanceUnits="false" boundaryCondition="false" constant="false"/>
      <species id="M_cpd00531_e" name="Hg2+" compartment="C_e" hasOnlySubstanceUnits="false" boundaryCondition="false" constant="false"/>
      <species id="M_cpd00119_e" name="L-Histidine" compartment="C_e" hasOnlySubstanceUnits="false" boundaryCondition="false" constant="false"/>
      <species id="M_cpd00227_e" name="L-Homoserine" compartment="C_e" hasOnlySubstanceUnits="false" boundaryCondition="false" constant="false"/>
      <species id="M_cpd01113_e" name="Hexanoate (n-C6:0)" compartment="C_e" hasOnlySubstanceUnits="false" boundaryCondition="false" constant="false"/>
      <species id="M_cpd00226_e" name="Hypoxanthine" compartment="C_e" hasOnlySubstanceUnits="false" boundaryCondition="false" constant="false"/>
      <species id="M_cpd00573_e" name="L-Idonate" compartment="C_e" hasOnlySubstanceUnits="false" boundaryCondition="false" constant="false"/>
      <species id="M_cpd00322_e" name="L-Isoleucine" compartment="C_e" hasOnlySubstanceUnits="false" boundaryCondition="false" constant="false"/>
      <species id="M_cpd00114_e" name="IMP" compartment="C_e" hasOnlySubstanceUnits="false" boundaryCondition="false" constant="false"/>
      <species id="M_cpd00359_e" name="Indole" compartment="C_e" hasOnlySubstanceUnits="false" boundaryCondition="false" constant="false"/>
      <species id="M_cpd00121_e" name="myo-Inositol" compartment="C_e" hasOnlySubstanceUnits="false" boundaryCondition="false" constant="false"/>
      <species id="M_cpd00246_e" name="Inosine" compartment="C_e" hasOnlySubstanceUnits="false" boundaryCondition="false" constant="false"/>
      <species id="M_cpd03048_e" name="Isethionic acid" compartment="C_e" hasOnlySubstanceUnits="false" boundaryCondition="false" constant="false"/>
      <species id="M_cpd00205_e" name="potassium" compartment="C_e" hasOnlySubstanceUnits="false" boundaryCondition="false" constant="false"/>
      <species id="M_cpd03586_e" name="KDO(2)-lipid IV(A)" compartment="C_e" hasOnlySubstanceUnits="false" boundaryCondition="false" constant="false"/>
      <species id="M_cpd00159_e" name="L-Lactate" compartment="C_e" hasOnlySubstanceUnits="false" boundaryCondition="false" constant="false"/>
      <species id="M_cpd00208_e" name="Lactose" compartment="C_e" hasOnlySubstanceUnits="false" boundaryCondition="false" constant="false"/>
      <species id="M_cpd00107_e" name="L-Leucine" compartment="C_e" hasOnlySubstanceUnits="false" boundaryCondition="false" constant="false"/>
      <species id="M_cpd03587_e" name="KDO(2)-lipid (A)" compartment="C_e" hasOnlySubstanceUnits="false" boundaryCondition="false" constant="false"/>
      <species id="M_cpd00039_e" name="L-Lysine" compartment="C_e" hasOnlySubstanceUnits="false" boundaryCondition="false" constant="false"/>
      <species id="M_cpd01067_e" name="L-Lyxose" compartment="C_e" hasOnlySubstanceUnits="false" boundaryCondition="false" constant="false"/>
      <species id="M_cpd00386_e" name="D-Malate" compartment="C_e" hasOnlySubstanceUnits="false" boundaryCondition="false" constant="false"/>
      <species id="M_cpd00130_e" name="L-Malate" compartment="C_e" hasOnlySubstanceUnits="false" boundaryCondition="false" constant="false"/>
      <species id="M_cpd00179_e" name="Maltose" compartment="C_e" hasOnlySubstanceUnits="false" boundaryCondition="false" constant="false"/>
      <species id="M_cpd01329_e" name="Maltohexaose" compartment="C_e" hasOnlySubstanceUnits="false" boundaryCondition="false" constant="false"/>
      <species id="M_cpd15495_e" name="Maltopentaose" compartment="C_e" hasOnlySubstanceUnits="false" boundaryCondition="false" constant="false"/>
      <species id="M_cpd01262_e" name="Maltotriose" compartment="C_e" hasOnlySubstanceUnits="false" boundaryCondition="false" constant="false"/>
      <species id="M_cpd01399_e" name="Maltotetraose" compartment="C_e" hasOnlySubstanceUnits="false" boundaryCondition="false" constant="false"/>
      <species id="M_cpd00235_e" name="D-Mannose 6-phosphate" compartment="C_e" hasOnlySubstanceUnits="false" boundaryCondition="false" constant="false"/>
      <species id="M_cpd00138_e" name="D-Mannose" compartment="C_e" hasOnlySubstanceUnits="false" boundaryCondition="false" constant="false"/>
      <species id="M_cpd08374_e" name="2(alpha-D-Mannosyl)-D-glycerate" compartment="C_e" hasOnlySubstanceUnits="false" boundaryCondition="false" constant="false"/>
      <species id="M_cpd03198_e" name="Melibiose" compartment="C_e" hasOnlySubstanceUnits="false" boundaryCondition="false" constant="false"/>
      <species id="M_cpd00637_e" name="D-Methionine" compartment="C_e" hasOnlySubstanceUnits="false" boundaryCondition="false" constant="false"/>
      <species id="M_cpd00060_e" name="L-Methionine" compartment="C_e" hasOnlySubstanceUnits="false" boundaryCondition="false" constant="false"/>
      <species id="M_cpd15497_e" name="L-methionine-R-sulfoxide" compartment="C_e" hasOnlySubstanceUnits="false" boundaryCondition="false" constant="false"/>
      <species id="M_cpd15498_e" name="L-Methionine Sulfoxide" compartment="C_e" hasOnlySubstanceUnits="false" boundaryCondition="false" constant="false"/>
      <species id="M_cpd00254_e" name="magnesium" compartment="C_e" hasOnlySubstanceUnits="false" boundaryCondition="false" constant="false"/>
      <species id="M_cpd00885_e" name="myo-Inositol hexakisphosphate" compartment="C_e" hasOnlySubstanceUnits="false" boundaryCondition="false" constant="false"/>
      <species id="M_cpd02027_e" name="S-Methyl-L-methionine" compartment="C_e" hasOnlySubstanceUnits="false" boundaryCondition="false" constant="false"/>
      <species id="M_cpd00030_e" name="Mn2+" compartment="C_e" hasOnlySubstanceUnits="false" boundaryCondition="false" constant="false"/>
      <species id="M_cpd00314_e" name="D-Mannitol" compartment="C_e" hasOnlySubstanceUnits="false" boundaryCondition="false" constant="false"/>
      <species id="M_cpd11574_e" name="Molybdate" compartment="C_e" hasOnlySubstanceUnits="false" boundaryCondition="false" constant="false"/>
      <species id="M_cpd08023_e" name="methanesulfonate" compartment="C_e" hasOnlySubstanceUnits="false" boundaryCondition="false" constant="false"/>
      <species id="M_cpd00659_e" name="Nitrous oxide" compartment="C_e" hasOnlySubstanceUnits="false" boundaryCondition="false" constant="false"/>
      <species id="M_cpd00971_e" name="Sodium" compartment="C_e" hasOnlySubstanceUnits="false" boundaryCondition="false" constant="false"/>
      <species id="M_cpd00218_e" name="Nicotinate" compartment="C_e" hasOnlySubstanceUnits="false" boundaryCondition="false" constant="false"/>
      <species id="M_cpd00013_e" name="Ammonium" compartment="C_e" hasOnlySubstanceUnits="false" boundaryCondition="false" constant="false"/>
      <species id="M_cpd00244_e" name="nickel" compartment="C_e" hasOnlySubstanceUnits="false" boundaryCondition="false" constant="false"/>
      <species id="M_cpd00355_e" name="NMN" compartment="C_e" hasOnlySubstanceUnits="false" boundaryCondition="false" constant="false"/>
      <species id="M_cpd00075_e" name="Nitrite" compartment="C_e" hasOnlySubstanceUnits="false" boundaryCondition="false" constant="false"/>
      <species id="M_cpd00209_e" name="Nitrate" compartment="C_e" hasOnlySubstanceUnits="false" boundaryCondition="false" constant="false"/>
      <species id="M_cpd00418_e" name="Nitric oxide" compartment="C_e" hasOnlySubstanceUnits="false" boundaryCondition="false" constant="false"/>
      <species id="M_cpd15518_e" name="(O16 antigen)x4 core oligosaccharide lipid A" compartment="C_e" hasOnlySubstanceUnits="false" boundaryCondition="false" constant="false"/>
      <species id="M_cpd00007_e" name="O2" compartment="C_e" hasOnlySubstanceUnits="false" boundaryCondition="false" constant="false"/>
      <species id="M_cpd00532_e" name="Superoxide anion" compartment="C_e" hasOnlySubstanceUnits="false" boundaryCondition="false" constant="false"/>
      <species id="M_cpd01080_e" name="octadecanoate (n-C18:0)" compartment="C_e" hasOnlySubstanceUnits="false" boundaryCondition="false" constant="false"/>
      <species id="M_cpd15269_e" name="octadecenoate (n-C18:1)" compartment="C_e" hasOnlySubstanceUnits="false" boundaryCondition="false" constant="false"/>
      <species id="M_cpd03846_e" name="octanoate (n-C8:0)" compartment="C_e" hasOnlySubstanceUnits="false" boundaryCondition="false" constant="false"/>
      <species id="M_cpd00064_e" name="Ornithine" compartment="C_e" hasOnlySubstanceUnits="false" boundaryCondition="false" constant="false"/>
      <species id="M_cpd00247_e" name="Orotate" compartment="C_e" hasOnlySubstanceUnits="false" boundaryCondition="false" constant="false"/>
      <species id="M_cpd00464_e" name="Phenylacetaldehyde" compartment="C_e" hasOnlySubstanceUnits="false" boundaryCondition="false" constant="false"/>
      <species id="M_cpd03161_e" name="Phenethylamine" compartment="C_e" hasOnlySubstanceUnits="false" boundaryCondition="false" constant="false"/>
      <species id="M_cpd00066_e" name="L-Phenylalanine" compartment="C_e" hasOnlySubstanceUnits="false" boundaryCondition="false" constant="false"/>
      <species id="M_cpd00028_e" name="Protoheme" compartment="C_e" hasOnlySubstanceUnits="false" boundaryCondition="false" constant="false"/>
      <species id="M_cpd00009_e" name="Phosphate" compartment="C_e" hasOnlySubstanceUnits="false" boundaryCondition="false" constant="false"/>
      <species id="M_cpd00644_e" name="(R)-Pantothenate" compartment="C_e" hasOnlySubstanceUnits="false" boundaryCondition="false" constant="false"/>
      <species id="M_cpd00141_e" name="Propionate (n-C3:0)" compartment="C_e" hasOnlySubstanceUnits="false" boundaryCondition="false" constant="false"/>
      <species id="M_cpd00371_e" name="Propanal" compartment="C_e" hasOnlySubstanceUnits="false" boundaryCondition="false" constant="false"/>
      <species id="M_cpd03343_e" name="Phenylpropanoate" compartment="C_e" hasOnlySubstanceUnits="false" boundaryCondition="false" constant="false"/>
      <species id="M_cpd04099_e" name="Phosphonate" compartment="C_e" hasOnlySubstanceUnits="false" boundaryCondition="false" constant="false"/>
      <species id="M_cpd00129_e" name="L-Proline" compartment="C_e" hasOnlySubstanceUnits="false" boundaryCondition="false" constant="false"/>
      <species id="M_cpd15551_e" name="L-Prolinylglycine" compartment="C_e" hasOnlySubstanceUnits="false" boundaryCondition="false" constant="false"/>
      <species id="M_cpd15559_e" name="psicoselysine" compartment="C_e" hasOnlySubstanceUnits="false" boundaryCondition="false" constant="false"/>
      <species id="M_cpd00738_e" name="O-Phospho-L-serine" compartment="C_e" hasOnlySubstanceUnits="false" boundaryCondition="false" constant="false"/>
      <species id="M_cpd00118_e" name="Putrescine" compartment="C_e" hasOnlySubstanceUnits="false" boundaryCondition="false" constant="false"/>
      <species id="M_cpd00020_e" name="Pyruvate" compartment="C_e" hasOnlySubstanceUnits="false" boundaryCondition="false" constant="false"/>
      <species id="M_cpd00101_e" name="alpha-D-Ribose 5-phosphate" compartment="C_e" hasOnlySubstanceUnits="false" boundaryCondition="false" constant="false"/>
      <species id="M_cpd00105_e" name="D-Ribose" compartment="C_e" hasOnlySubstanceUnits="false" boundaryCondition="false" constant="false"/>
      <species id="M_cpd00396_e" name="L-Rhamnose" compartment="C_e" hasOnlySubstanceUnits="false" boundaryCondition="false" constant="false"/>
      <species id="M_cpd00588_e" name="D-Sorbitol" compartment="C_e" hasOnlySubstanceUnits="false" boundaryCondition="false" constant="false"/>
      <species id="M_cpd00054_e" name="L-Serine" compartment="C_e" hasOnlySubstanceUnits="false" boundaryCondition="false" constant="false"/>
      <species id="M_cpd00383_e" name="Shikimate" compartment="C_e" hasOnlySubstanceUnits="false" boundaryCondition="false" constant="false"/>
      <species id="M_cpd06201_e" name="sulfur dioxide" compartment="C_e" hasOnlySubstanceUnits="false" boundaryCondition="false" constant="false"/>
      <species id="M_cpd00081_e" name="Sulfite" compartment="C_e" hasOnlySubstanceUnits="false" boundaryCondition="false" constant="false"/>
      <species id="M_cpd00048_e" name="Sulfate" compartment="C_e" hasOnlySubstanceUnits="false" boundaryCondition="false" constant="false"/>
      <species id="M_cpd00264_e" name="Spermidine" compartment="C_e" hasOnlySubstanceUnits="false" boundaryCondition="false" constant="false"/>
      <species id="M_cpd00036_e" name="Succinate" compartment="C_e" hasOnlySubstanceUnits="false" boundaryCondition="false" constant="false"/>
      <species id="M_cpd00076_e" name="Sucrose" compartment="C_e" hasOnlySubstanceUnits="false" boundaryCondition="false" constant="false"/>
      <species id="M_cpd09878_e" name="sulfoacetate" compartment="C_e" hasOnlySubstanceUnits="false" boundaryCondition="false" constant="false"/>
      <species id="M_cpd00666_e" name="L-tartrate" compartment="C_e" hasOnlySubstanceUnits="false" boundaryCondition="false" constant="false"/>
      <species id="M_cpd00210_e" name="Taurine" compartment="C_e" hasOnlySubstanceUnits="false" boundaryCondition="false" constant="false"/>
      <species id="M_cpd01211_e" name="Thiocyanate" compartment="C_e" hasOnlySubstanceUnits="false" boundaryCondition="false" constant="false"/>
      <species id="M_cpd00305_e" name="Thiamin" compartment="C_e" hasOnlySubstanceUnits="false" boundaryCondition="false" constant="false"/>
      <species id="M_cpd00161_e" name="L-Threonine" compartment="C_e" hasOnlySubstanceUnits="false" boundaryCondition="false" constant="false"/>
      <species id="M_cpd08928_e" name="L-Threonine O-3-phosphate" compartment="C_e" hasOnlySubstanceUnits="false" boundaryCondition="false" constant="false"/>
      <species id="M_cpd00151_e" name="Thymine" compartment="C_e" hasOnlySubstanceUnits="false" boundaryCondition="false" constant="false"/>
      <species id="M_cpd00184_e" name="Thymidine" compartment="C_e" hasOnlySubstanceUnits="false" boundaryCondition="false" constant="false"/>
      <species id="M_cpd00441_e" name="trimethylamine" compartment="C_e" hasOnlySubstanceUnits="false" boundaryCondition="false" constant="false"/>
      <species id="M_cpd00811_e" name="Trimethylamine N-oxide" compartment="C_e" hasOnlySubstanceUnits="false" boundaryCondition="false" constant="false"/>
      <species id="M_cpd00794_e" name="Trehalose" compartment="C_e" hasOnlySubstanceUnits="false" boundaryCondition="false" constant="false"/>
      <species id="M_cpd00065_e" name="L-Tryptophan" compartment="C_e" hasOnlySubstanceUnits="false" boundaryCondition="false" constant="false"/>
      <species id="M_cpd00268_e" name="Thiosulfate" compartment="C_e" hasOnlySubstanceUnits="false" boundaryCondition="false" constant="false"/>
      <species id="M_cpd03847_e" name="tetradecanoate (n-C14:0)" compartment="C_e" hasOnlySubstanceUnits="false" boundaryCondition="false" constant="false"/>
      <species id="M_cpd15298_e" name="tetradecenoate (n-C14:1)" compartment="C_e" hasOnlySubstanceUnits="false" boundaryCondition="false" constant="false"/>
      <species id="M_cpd15574_e" name="tungstate" compartment="C_e" hasOnlySubstanceUnits="false" boundaryCondition="false" constant="false"/>
      <species id="M_cpd00374_e" name="Tyramine" compartment="C_e" hasOnlySubstanceUnits="false" boundaryCondition="false" constant="false"/>
      <species id="M_cpd00069_e" name="L-Tyrosine" compartment="C_e" hasOnlySubstanceUnits="false" boundaryCondition="false" constant="false"/>
      <species id="M_cpd03912_e" name="Phosphotyrosine" compartment="C_e" hasOnlySubstanceUnits="false" boundaryCondition="false" constant="false"/>
      <species id="M_cpd00037_e" name="UDP-N-acetyl-D-glucosamine" compartment="C_e" hasOnlySubstanceUnits="false" boundaryCondition="false" constant="false"/>
      <species id="M_cpd00175_e" name="UDP-N-acetyl-D-galactosamine" compartment="C_e" hasOnlySubstanceUnits="false" boundaryCondition="false" constant="false"/>
      <species id="M_cpd00026_e" name="UDPglucose" compartment="C_e" hasOnlySubstanceUnits="false" boundaryCondition="false" constant="false"/>
      <species id="M_cpd00043_e" name="UDPgalactose" compartment="C_e" hasOnlySubstanceUnits="false" boundaryCondition="false" constant="false"/>
      <species id="M_cpd00144_e" name="UDP-D-glucuronate" compartment="C_e" hasOnlySubstanceUnits="false" boundaryCondition="false" constant="false"/>
      <species id="M_cpd00091_e" name="UMP" compartment="C_e" hasOnlySubstanceUnits="false" boundaryCondition="false" constant="false"/>
      <species id="M_cpd00092_e" name="Uracil" compartment="C_e" hasOnlySubstanceUnits="false" boundaryCondition="false" constant="false"/>
      <species id="M_cpd00073_e" name="Urea" compartment="C_e" hasOnlySubstanceUnits="false" boundaryCondition="false" constant="false"/>
      <species id="M_cpd00249_e" name="Uridine" compartment="C_e" hasOnlySubstanceUnits="false" boundaryCondition="false" constant="false"/>
      <species id="M_cpd00156_e" name="L-Valine" compartment="C_e" hasOnlySubstanceUnits="false" boundaryCondition="false" constant="false"/>
      <species id="M_cpd00309_e" name="Xanthine" compartment="C_e" hasOnlySubstanceUnits="false" boundaryCondition="false" constant="false"/>
      <species id="M_cpd00497_e" name="Xanthosine 5&apos;-phosphate" compartment="C_e" hasOnlySubstanceUnits="false" boundaryCondition="false" constant="false"/>
      <species id="M_cpd01217_e" name="Xanthosine" compartment="C_e" hasOnlySubstanceUnits="false" boundaryCondition="false" constant="false"/>
      <species id="M_cpd00154_e" name="D-Xylose" compartment="C_e" hasOnlySubstanceUnits="false" boundaryCondition="false" constant="false"/>
      <species id="M_cpd00261_e" name="L-Xylulose" compartment="C_e" hasOnlySubstanceUnits="false" boundaryCondition="false" constant="false"/>
      <species id="M_cpd00034_e" name="Zinc" compartment="C_e" hasOnlySubstanceUnits="false" boundaryCondition="false" constant="false"/>
      <species id="M_cpd03445_c" name="2-Octaprenyl-6-hydroxyphenol" compartment="C_c" hasOnlySubstanceUnits="false" boundaryCondition="false" constant="false"/>
      <species id="M_cpd00241_c" name="dGTP" compartment="C_c" hasOnlySubstanceUnits="false" boundaryCondition="false" constant="false"/>
      <species id="M_cpd00357_c" name="dTTP" compartment="C_c" hasOnlySubstanceUnits="false" boundaryCondition="false" constant="false"/>
      <species id="M_cpd00119_c" name="L-Histidine" compartment="C_c" hasOnlySubstanceUnits="false" boundaryCondition="false" constant="false"/>
      <species id="M_cpd00322_c" name="L-Isoleucine" compartment="C_c" hasOnlySubstanceUnits="false" boundaryCondition="false" constant="false"/>
      <species id="M_cpd00205_c" name="potassium" compartment="C_c" hasOnlySubstanceUnits="false" boundaryCondition="false" constant="false"/>
      <species id="M_cpd00107_c" name="L-Leucine" compartment="C_c" hasOnlySubstanceUnits="false" boundaryCondition="false" constant="false"/>
      <species id="M_cpd00254_c" name="magnesium" compartment="C_c" hasOnlySubstanceUnits="false" boundaryCondition="false" constant="false"/>
      <species id="M_cpd00125_c" name="5,10-Methylenetetrahydrofolate" compartment="C_c" hasOnlySubstanceUnits="false" boundaryCondition="false" constant="false"/>
      <species id="M_cpd00030_c" name="Mn2+" compartment="C_c" hasOnlySubstanceUnits="false" boundaryCondition="false" constant="false"/>
      <species id="M_cpd11574_c" name="Molybdate" compartment="C_c" hasOnlySubstanceUnits="false" boundaryCondition="false" constant="false"/>
      <species id="M_cpd15514_p" name="two disacharide linked murein units, pentapeptide crosslinked tetrapeptide (A2pm-&gt;D-ala) (middle of chain)" compartment="C_p" hasOnlySubstanceUnits="false" boundaryCondition="false" constant="false"/>
      <species id="M_cpd15532_p" name="phosphatidylethanolamine (dihexadec-9enoyl, n-C16:1)" compartment="C_p" hasOnlySubstanceUnits="false" boundaryCondition="false" constant="false"/>
      <species id="M_cpd00066_c" name="L-Phenylalanine" compartment="C_c" hasOnlySubstanceUnits="false" boundaryCondition="false" constant="false"/>
      <species id="M_cpd00028_c" name="Protoheme" compartment="C_c" hasOnlySubstanceUnits="false" boundaryCondition="false" constant="false"/>
      <species id="M_cpd00557_c" name="Siroheme" compartment="C_c" hasOnlySubstanceUnits="false" boundaryCondition="false" constant="false"/>
      <species id="M_cpd00048_c" name="Sulfate" compartment="C_c" hasOnlySubstanceUnits="false" boundaryCondition="false" constant="false"/>
      <species id="M_cpd00056_c" name="Thiamine diphosphate" compartment="C_c" hasOnlySubstanceUnits="false" boundaryCondition="false" constant="false"/>
      <species id="M_cpd00161_c" name="L-Threonine" compartment="C_c" hasOnlySubstanceUnits="false" boundaryCondition="false" constant="false"/>
      <species id="M_cpd00065_c" name="L-Tryptophan" compartment="C_c" hasOnlySubstanceUnits="false" boundaryCondition="false" constant="false"/>
      <species id="M_cpd00069_c" name="L-Tyrosine" compartment="C_c" hasOnlySubstanceUnits="false" boundaryCondition="false" constant="false"/>
      <species id="M_cpd02229_c" name="Undecaprenyl diphosphate" compartment="C_c" hasOnlySubstanceUnits="false" boundaryCondition="false" constant="false"/>
      <species id="M_cpd00156_c" name="L-Valine" compartment="C_c" hasOnlySubstanceUnits="false" boundaryCondition="false" constant="false"/>
      <species id="M_cpd00034_c" name="Zinc" compartment="C_c" hasOnlySubstanceUnits="false" boundaryCondition="false" constant="false"/>
      <species id="M_cpd00082_c" name="D-Fructose" compartment="C_c" hasOnlySubstanceUnits="false" boundaryCondition="false" constant="false"/>
      <species id="M_cpd00072_p" name="D-Fructose 6-phosphate" compartment="C_p" hasOnlySubstanceUnits="false" boundaryCondition="false" constant="false"/>
      <species id="M_cpd15295_c" name="Tetradecenoyl-CoA (n-C14:1CoA)" compartment="C_c" hasOnlySubstanceUnits="false" boundaryCondition="false" constant="false"/>
      <species id="M_cpd15238_c" name="Hexadecenoyl-CoA (n-C16:1CoA)" compartment="C_c" hasOnlySubstanceUnits="false" boundaryCondition="false" constant="false"/>
      <species id="M_cpd15274_c" name="Octadecenoyl-CoA (n-C18:1CoA)" compartment="C_c" hasOnlySubstanceUnits="false" boundaryCondition="false" constant="false"/>
      <species id="M_cpd01113_c" name="Hexanoate (n-C6:0)" compartment="C_c" hasOnlySubstanceUnits="false" boundaryCondition="false" constant="false"/>
      <species id="M_cpd03847_p" name="tetradecanoate (n-C14:0)" compartment="C_p" hasOnlySubstanceUnits="false" boundaryCondition="false" constant="false"/>
      <species id="M_cpd15298_p" name="tetradecenoate (n-C14:1)" compartment="C_p" hasOnlySubstanceUnits="false" boundaryCondition="false" constant="false"/>
      <species id="M_cpd00214_p" name="Hexadecanoate (n-C16:0)" compartment="C_p" hasOnlySubstanceUnits="false" boundaryCondition="false" constant="false"/>
      <species id="M_cpd15237_p" name="Hexadecenoate (n-C16:1)" compartment="C_p" hasOnlySubstanceUnits="false" boundaryCondition="false" constant="false"/>
      <species id="M_cpd01080_p" name="octadecanoate (n-C18:0)" compartment="C_p" hasOnlySubstanceUnits="false" boundaryCondition="false" constant="false"/>
      <species id="M_cpd15269_p" name="octadecenoate (n-C18:1)" compartment="C_p" hasOnlySubstanceUnits="false" boundaryCondition="false" constant="false"/>
      <species id="M_cpd01113_p" name="Hexanoate (n-C6:0)" compartment="C_p" hasOnlySubstanceUnits="false" boundaryCondition="false" constant="false"/>
      <species id="M_cpd03846_p" name="octanoate (n-C8:0)" compartment="C_p" hasOnlySubstanceUnits="false" boundaryCondition="false" constant="false"/>
      <species id="M_cpd15487_c" name="hydroxymethylglutathione" compartment="C_c" hasOnlySubstanceUnits="false" boundaryCondition="false" constant="false"/>
      <species id="M_cpd00759_c" name="S-Formylglutathione" compartment="C_c" hasOnlySubstanceUnits="false" boundaryCondition="false" constant="false"/>
      <species id="M_cpd00055_p" name="Formaldehyde" compartment="C_p" hasOnlySubstanceUnits="false" boundaryCondition="false" constant="false"/>
      <species id="M_cpd00055_c" name="Formaldehyde" compartment="C_c" hasOnlySubstanceUnits="false" boundaryCondition="false" constant="false"/>
      <species id="M_cpd00290_c" name="D-Fructose 1,6-bisphosphate" compartment="C_c" hasOnlySubstanceUnits="false" boundaryCondition="false" constant="false"/>
      <species id="M_cpd00751_c" name="L-Fucose" compartment="C_c" hasOnlySubstanceUnits="false" boundaryCondition="false" constant="false"/>
      <species id="M_cpd01186_c" name="L-fuculose" compartment="C_c" hasOnlySubstanceUnits="false" boundaryCondition="false" constant="false"/>
      <species id="M_cpd00806_c" name="L-Fuculose 1-phosphate" compartment="C_c" hasOnlySubstanceUnits="false" boundaryCondition="false" constant="false"/>
      <species id="M_cpd00334_c" name="L-Lactaldehyde" compartment="C_c" hasOnlySubstanceUnits="false" boundaryCondition="false" constant="false"/>
      <species id="M_cpd01476_c" name="Protoporphyrin" compartment="C_c" hasOnlySubstanceUnits="false" boundaryCondition="false" constant="false"/>
      <species id="M_cpd00047_p" name="Formate" compartment="C_p" hasOnlySubstanceUnits="false" boundaryCondition="false" constant="false"/>
      <species id="M_cpd03048_c" name="Isethionic acid" compartment="C_c" hasOnlySubstanceUnits="false" boundaryCondition="false" constant="false"/>
      <species id="M_cpd08023_c" name="methanesulfonate" compartment="C_c" hasOnlySubstanceUnits="false" boundaryCondition="false" constant="false"/>
      <species id="M_cpd09878_c" name="sulfoacetate" compartment="C_c" hasOnlySubstanceUnits="false" boundaryCondition="false" constant="false"/>
      <species id="M_cpd00040_c" name="Glyoxylate" compartment="C_c" hasOnlySubstanceUnits="false" boundaryCondition="false" constant="false"/>
      <species id="M_cpd10515_p" name="Fe2+" compartment="C_p" hasOnlySubstanceUnits="false" boundaryCondition="false" constant="false"/>
      <species id="M_cpd03725_p" name="Fe(III)dicitrate" compartment="C_p" hasOnlySubstanceUnits="false" boundaryCondition="false" constant="false"/>
      <species id="M_cpd15460_c" name="ferric 2,3-dihydroxybenzoylserine" compartment="C_c" hasOnlySubstanceUnits="false" boundaryCondition="false" constant="false"/>
      <species id="M_cpd15460_p" name="ferric 2,3-dihydroxybenzoylserine" compartment="C_p" hasOnlySubstanceUnits="false" boundaryCondition="false" constant="false"/>
      <species id="M_cpd12843_c" name="Fe(III)hydroxamate" compartment="C_c" hasOnlySubstanceUnits="false" boundaryCondition="false" constant="false"/>
      <species id="M_cpd15461_c" name="Fe(III)hydoxamate, unloaded" compartment="C_c" hasOnlySubstanceUnits="false" boundaryCondition="false" constant="false"/>
      <species id="M_cpd15461_p" name="Fe(III)hydoxamate, unloaded" compartment="C_p" hasOnlySubstanceUnits="false" boundaryCondition="false" constant="false"/>
      <species id="M_cpd12843_p" name="Fe(III)hydroxamate" compartment="C_p" hasOnlySubstanceUnits="false" boundaryCondition="false" constant="false"/>
      <species id="M_cpd10516_p" name="Fe3+" compartment="C_p" hasOnlySubstanceUnits="false" boundaryCondition="false" constant="false"/>
      <species id="M_cpd03724_c" name="Ferrichrome" compartment="C_c" hasOnlySubstanceUnits="false" boundaryCondition="false" constant="false"/>
      <species id="M_cpd15462_c" name="Ferrichrome minus Fe(III)" compartment="C_c" hasOnlySubstanceUnits="false" boundaryCondition="false" constant="false"/>
      <species id="M_cpd15462_p" name="Ferrichrome minus Fe(III)" compartment="C_p" hasOnlySubstanceUnits="false" boundaryCondition="false" constant="false"/>
      <species id="M_cpd03724_p" name="Ferrichrome" compartment="C_p" hasOnlySubstanceUnits="false" boundaryCondition="false" constant="false"/>
      <species id="M_cpd03726_p" name="Fe-enterobactin" compartment="C_p" hasOnlySubstanceUnits="false" boundaryCondition="false" constant="false"/>
      <species id="M_cpd03453_p" name="Enterochelin" compartment="C_p" hasOnlySubstanceUnits="false" boundaryCondition="false" constant="false"/>
      <species id="M_cpd04761_c" name="ferroxamine" compartment="C_c" hasOnlySubstanceUnits="false" boundaryCondition="false" constant="false"/>
      <species id="M_cpd15463_c" name="ferroxamine minus Fe(3)" compartment="C_c" hasOnlySubstanceUnits="false" boundaryCondition="false" constant="false"/>
      <species id="M_cpd15463_p" name="ferroxamine minus Fe(3)" compartment="C_p" hasOnlySubstanceUnits="false" boundaryCondition="false" constant="false"/>
      <species id="M_cpd04761_p" name="ferroxamine" compartment="C_p" hasOnlySubstanceUnits="false" boundaryCondition="false" constant="false"/>
      <species id="M_cpd01693_c" name="Sucrose 6-phosphate" compartment="C_c" hasOnlySubstanceUnits="false" boundaryCondition="false" constant="false"/>
      <species id="M_cpd11640_c" name="H2" compartment="C_c" hasOnlySubstanceUnits="false" boundaryCondition="false" constant="false"/>
      <species id="M_cpd15464_c" name="flavodoxin (oxidized) - obsolete" compartment="C_c" hasOnlySubstanceUnits="false" boundaryCondition="false" constant="false"/>
      <species id="M_cpd15465_c" name="flavodoxin (reduced) - obsolete" compartment="C_c" hasOnlySubstanceUnits="false" boundaryCondition="false" constant="false"/>
      <species id="M_cpd00802_c" name="D-Fructose 1-phosphate" compartment="C_c" hasOnlySubstanceUnits="false" boundaryCondition="false" constant="false"/>
      <species id="M_cpd15467_c" name="fructoselysine Phosphate" compartment="C_c" hasOnlySubstanceUnits="false" boundaryCondition="false" constant="false"/>
      <species id="M_cpd15559_c" name="psicoselysine" compartment="C_c" hasOnlySubstanceUnits="false" boundaryCondition="false" constant="false"/>
      <species id="M_cpd15466_c" name="fructoselysine" compartment="C_c" hasOnlySubstanceUnits="false" boundaryCondition="false" constant="false"/>
      <species id="M_cpd15466_p" name="fructoselysine" compartment="C_p" hasOnlySubstanceUnits="false" boundaryCondition="false" constant="false"/>
      <species id="M_cpd00672_p" name="D-Fructuronate" compartment="C_p" hasOnlySubstanceUnits="false" boundaryCondition="false" constant="false"/>
      <species id="M_cpd00672_c" name="D-Fructuronate" compartment="C_c" hasOnlySubstanceUnits="false" boundaryCondition="false" constant="false"/>
      <species id="M_cpd00082_p" name="D-Fructose" compartment="C_p" hasOnlySubstanceUnits="false" boundaryCondition="false" constant="false"/>
      <species id="M_cpd00751_p" name="L-Fucose" compartment="C_p" hasOnlySubstanceUnits="false" boundaryCondition="false" constant="false"/>
      <species id="M_cpd00130_c" name="L-Malate" compartment="C_c" hasOnlySubstanceUnits="false" boundaryCondition="false" constant="false"/>
      <species id="M_cpd00106_p" name="Fumarate" compartment="C_p" hasOnlySubstanceUnits="false" boundaryCondition="false" constant="false"/>
      <species id="M_cpd03671_c" name="D-Glucosamine 1-phosphate" compartment="C_c" hasOnlySubstanceUnits="false" boundaryCondition="false" constant="false"/>
      <species id="M_cpd02611_c" name="N-Acetyl-D-glucosamine 1-phosphate" compartment="C_c" hasOnlySubstanceUnits="false" boundaryCondition="false" constant="false"/>
      <species id="M_cpd00089_p" name="D-Glucose 1-phosphate" compartment="C_p" hasOnlySubstanceUnits="false" boundaryCondition="false" constant="false"/>
      <species id="M_cpd00027_p" name="D-Glucose" compartment="C_p" hasOnlySubstanceUnits="false" boundaryCondition="false" constant="false"/>
      <species id="M_cpd00089_c" name="D-Glucose 1-phosphate" compartment="C_c" hasOnlySubstanceUnits="false" boundaryCondition="false" constant="false"/>
      <species id="M_cpd00626_c" name="dTDPglucose" compartment="C_c" hasOnlySubstanceUnits="false" boundaryCondition="false" constant="false"/>
      <species id="M_cpd02345_c" name="L-Glutamate 1-semialdehyde" compartment="C_c" hasOnlySubstanceUnits="false" boundaryCondition="false" constant="false"/>
      <species id="M_cpd00338_c" name="5-Amino-4-oxopentanoate" compartment="C_c" hasOnlySubstanceUnits="false" boundaryCondition="false" constant="false"/>
      <species id="M_cpd01908_p" name="Glycerol 2-phosphate" compartment="C_p" hasOnlySubstanceUnits="false" boundaryCondition="false" constant="false"/>
      <species id="M_cpd00080_c" name="Glycerol 3-phosphate" compartment="C_c" hasOnlySubstanceUnits="false" boundaryCondition="false" constant="false"/>
      <species id="M_cpd00507_p" name="sn-Glycero-3-phosphocholine" compartment="C_p" hasOnlySubstanceUnits="false" boundaryCondition="false" constant="false"/>
      <species id="M_cpd00507_c" name="sn-Glycero-3-phosphocholine" compartment="C_c" hasOnlySubstanceUnits="false" boundaryCondition="false" constant="false"/>
      <species id="M_cpd00908_p" name="sn-Glycero-3-phosphoethanolamine" compartment="C_p" hasOnlySubstanceUnits="false" boundaryCondition="false" constant="false"/>
      <species id="M_cpd00908_c" name="sn-Glycero-3-phosphoethanolamine" compartment="C_c" hasOnlySubstanceUnits="false" boundaryCondition="false" constant="false"/>
      <species id="M_cpd02090_p" name="Glycerophosphoglycerol" compartment="C_p" hasOnlySubstanceUnits="false" boundaryCondition="false" constant="false"/>
      <species id="M_cpd02090_c" name="Glycerophosphoglycerol" compartment="C_c" hasOnlySubstanceUnits="false" boundaryCondition="false" constant="false"/>
      <species id="M_cpd00902_p" name="sn-Glycero-3-phospho-1-inositol" compartment="C_p" hasOnlySubstanceUnits="false" boundaryCondition="false" constant="false"/>
      <species id="M_cpd00902_c" name="sn-Glycero-3-phospho-1-inositol" compartment="C_c" hasOnlySubstanceUnits="false" boundaryCondition="false" constant="false"/>
      <species id="M_cpd15468_p" name="Glycerophosphoserine" compartment="C_p" hasOnlySubstanceUnits="false" boundaryCondition="false" constant="false"/>
      <species id="M_cpd15468_c" name="Glycerophosphoserine" compartment="C_c" hasOnlySubstanceUnits="false" boundaryCondition="false" constant="false"/>
      <species id="M_cpd00858_c" name="L-Glutamate 5-semialdehyde" compartment="C_c" hasOnlySubstanceUnits="false" boundaryCondition="false" constant="false"/>
      <species id="M_cpd02431_c" name="1-Pyrroline-5-carboxylate" compartment="C_c" hasOnlySubstanceUnits="false" boundaryCondition="false" constant="false"/>
      <species id="M_cpd02097_c" name="L-Glutamate 5-phosphate" compartment="C_c" hasOnlySubstanceUnits="false" boundaryCondition="false" constant="false"/>
      <species id="M_cpd00911_c" name="6-phospho-D-glucono-1,5-lactone" compartment="C_c" hasOnlySubstanceUnits="false" boundaryCondition="false" constant="false"/>
      <species id="M_cpd00079_p" name="D-Glucose 6-phosphate" compartment="C_p" hasOnlySubstanceUnits="false" boundaryCondition="false" constant="false"/>
      <species id="M_cpd00348_p" name="alpha-D-Galactose 1-phosphate" compartment="C_p" hasOnlySubstanceUnits="false" boundaryCondition="false" constant="false"/>
      <species id="M_cpd00108_p" name="D-Galactose" compartment="C_p" hasOnlySubstanceUnits="false" boundaryCondition="false" constant="false"/>
      <species id="M_cpd00709_p" name="beta D-Galactose" compartment="C_p" hasOnlySubstanceUnits="false" boundaryCondition="false" constant="false"/>
      <species id="M_cpd00652_c" name="D-Galactarate" compartment="C_c" hasOnlySubstanceUnits="false" boundaryCondition="false" constant="false"/>
      <species id="M_cpd00515_c" name="5-Dehydro-4-deoxy-D-glucarate" compartment="C_c" hasOnlySubstanceUnits="false" boundaryCondition="false" constant="false"/>
      <species id="M_cpd14659_c" name="L-Galactonate" compartment="C_c" hasOnlySubstanceUnits="false" boundaryCondition="false" constant="false"/>
      <species id="M_cpd00437_c" name="D-Tagaturonate" compartment="C_c" hasOnlySubstanceUnits="false" boundaryCondition="false" constant="false"/>
      <species id="M_cpd00653_c" name="D-Galactonate" compartment="C_c" hasOnlySubstanceUnits="false" boundaryCondition="false" constant="false"/>
      <species id="M_cpd14659_p" name="L-Galactonate" compartment="C_p" hasOnlySubstanceUnits="false" boundaryCondition="false" constant="false"/>
      <species id="M_cpd00653_p" name="D-Galactonate" compartment="C_p" hasOnlySubstanceUnits="false" boundaryCondition="false" constant="false"/>
      <species id="M_cpd00652_p" name="D-Galactarate" compartment="C_p" hasOnlySubstanceUnits="false" boundaryCondition="false" constant="false"/>
      <species id="M_cpd00108_c" name="D-Galactose" compartment="C_c" hasOnlySubstanceUnits="false" boundaryCondition="false" constant="false"/>
      <species id="M_cpd00348_c" name="alpha-D-Galactose 1-phosphate" compartment="C_c" hasOnlySubstanceUnits="false" boundaryCondition="false" constant="false"/>
      <species id="M_cpd03198_c" name="Melibiose" compartment="C_c" hasOnlySubstanceUnits="false" boundaryCondition="false" constant="false"/>
      <species id="M_cpd15479_c" name="glucosyl-inner core oligosaccharide lipid A" compartment="C_c" hasOnlySubstanceUnits="false" boundaryCondition="false" constant="false"/>
      <species id="M_cpd00026_c" name="UDPglucose" compartment="C_c" hasOnlySubstanceUnits="false" boundaryCondition="false" constant="false"/>
      <species id="M_cpd15469_c" name="galactosyl-glucosyl-inner core oligosaccharide lipid A" compartment="C_c" hasOnlySubstanceUnits="false" boundaryCondition="false" constant="false"/>
      <species id="M_cpd01171_p" name="Galactitol" compartment="C_p" hasOnlySubstanceUnits="false" boundaryCondition="false" constant="false"/>
      <species id="M_cpd03752_c" name="Galactitol 1-phosphate" compartment="C_c" hasOnlySubstanceUnits="false" boundaryCondition="false" constant="false"/>
      <species id="M_cpd00280_p" name="D-Galacturonate" compartment="C_p" hasOnlySubstanceUnits="false" boundaryCondition="false" constant="false"/>
      <species id="M_cpd00280_c" name="D-Galacturonate" compartment="C_c" hasOnlySubstanceUnits="false" boundaryCondition="false" constant="false"/>
      <species id="M_cpd00288_p" name="D-Glucosamine 6-phosphate" compartment="C_p" hasOnlySubstanceUnits="false" boundaryCondition="false" constant="false"/>
      <species id="M_cpd00276_p" name="D-Glucosamine" compartment="C_p" hasOnlySubstanceUnits="false" boundaryCondition="false" constant="false"/>
      <species id="M_cpd00203_c" name="3-Phospho-D-glyceroyl phosphate" compartment="C_c" hasOnlySubstanceUnits="false" boundaryCondition="false" constant="false"/>
      <species id="M_cpd02394_c" name="N1-(5-Phospho-D-ribosyl)glycinamide" compartment="C_c" hasOnlySubstanceUnits="false" boundaryCondition="false" constant="false"/>
      <species id="M_cpd02678_c" name="N2-Formyl-N1-(5-phospho-D-ribosyl)glycinamide" compartment="C_c" hasOnlySubstanceUnits="false" boundaryCondition="false" constant="false"/>
      <species id="M_cpd00139_c" name="Glycolate" compartment="C_c" hasOnlySubstanceUnits="false" boundaryCondition="false" constant="false"/>
      <species id="M_cpd00900_c" name="GDP-4-dehydro-6-deoxy-D-mannose" compartment="C_c" hasOnlySubstanceUnits="false" boundaryCondition="false" constant="false"/>
      <species id="M_cpd15472_c" name="GDP-4-oxo-L-fucose" compartment="C_c" hasOnlySubstanceUnits="false" boundaryCondition="false" constant="false"/>
      <species id="M_cpd00905_c" name="Guanosine 3&apos;,5&apos;-bis(diphosphate)" compartment="C_c" hasOnlySubstanceUnits="false" boundaryCondition="false" constant="false"/>
      <species id="M_cpd00083_c" name="GDP-D-mannose" compartment="C_c" hasOnlySubstanceUnits="false" boundaryCondition="false" constant="false"/>
      <species id="M_cpd00138_c" name="D-Mannose" compartment="C_c" hasOnlySubstanceUnits="false" boundaryCondition="false" constant="false"/>
      <species id="M_cpd00485_c" name="D-Mannose 1-phosphate" compartment="C_c" hasOnlySubstanceUnits="false" boundaryCondition="false" constant="false"/>
      <species id="M_cpd00031_p" name="GDP" compartment="C_p" hasOnlySubstanceUnits="false" boundaryCondition="false" constant="false"/>
      <species id="M_cpd11341_c" name="gamma-glutamyl-gamma-butyraldehyde" compartment="C_c" hasOnlySubstanceUnits="false" boundaryCondition="false" constant="false"/>
      <species id="M_cpd11408_c" name="gamma-glutamyl-gamma aminobutyric acid" compartment="C_c" hasOnlySubstanceUnits="false" boundaryCondition="false" constant="false"/>
      <species id="M_cpd15478_c" name="gamma-glutamyl-putrescine" compartment="C_c" hasOnlySubstanceUnits="false" boundaryCondition="false" constant="false"/>
      <species id="M_cpd00155_c" name="glycogen" compartment="C_c" hasOnlySubstanceUnits="false" boundaryCondition="false" constant="false"/>
      <species id="M_cpd15413_c" name="branching glycogen" compartment="C_c" hasOnlySubstanceUnits="false" boundaryCondition="false" constant="false"/>
      <species id="M_cpd01726_c" name="6-Acetyl-D-glucose" compartment="C_c" hasOnlySubstanceUnits="false" boundaryCondition="false" constant="false"/>
      <species id="M_cpd00222_p" name="D-Gluconate" compartment="C_p" hasOnlySubstanceUnits="false" boundaryCondition="false" constant="false"/>
      <species id="M_cpd00843_c" name="2-Hydroxy-3-oxopropanoate" compartment="C_c" hasOnlySubstanceUnits="false" boundaryCondition="false" constant="false"/>
      <species id="M_cpd00609_c" name="D-Glucarate" compartment="C_c" hasOnlySubstanceUnits="false" boundaryCondition="false" constant="false"/>
      <species id="M_cpd00609_p" name="D-Glucarate" compartment="C_p" hasOnlySubstanceUnits="false" boundaryCondition="false" constant="false"/>
      <species id="M_cpd00387_c" name="ADPglucose" compartment="C_c" hasOnlySubstanceUnits="false" boundaryCondition="false" constant="false"/>
      <species id="M_cpd15489_c" name="inner core oligosaccharide lipid A (E coli)" compartment="C_c" hasOnlySubstanceUnits="false" boundaryCondition="false" constant="false"/>
      <species id="M_cpd15475_c" name="glucosyl-galactosyl-glucosyl-inner core oligosaccharide lipid A" compartment="C_c" hasOnlySubstanceUnits="false" boundaryCondition="false" constant="false"/>
      <species id="M_cpd15477_c" name="glucosyl-glucosyl-galactosyl-glucosyl-inner core oligosaccharide lipid A" compartment="C_c" hasOnlySubstanceUnits="false" boundaryCondition="false" constant="false"/>
      <species id="M_cpd03191_p" name="D-Glucuronate 1-phosphate" compartment="C_p" hasOnlySubstanceUnits="false" boundaryCondition="false" constant="false"/>
      <species id="M_cpd00164_p" name="D-Glucuronate" compartment="C_p" hasOnlySubstanceUnits="false" boundaryCondition="false" constant="false"/>
      <species id="M_cpd00164_c" name="D-Glucuronate" compartment="C_c" hasOnlySubstanceUnits="false" boundaryCondition="false" constant="false"/>
      <species id="M_cpd00053_p" name="L-Glutamine" compartment="C_p" hasOnlySubstanceUnits="false" boundaryCondition="false" constant="false"/>
      <species id="M_cpd00805_c" name="D-Tagatose 6-phosphate" compartment="C_c" hasOnlySubstanceUnits="false" boundaryCondition="false" constant="false"/>
      <species id="M_cpd00023_p" name="L-Glutamate" compartment="C_p" hasOnlySubstanceUnits="false" boundaryCondition="false" constant="false"/>
      <species id="M_cpd00506_c" name="gamma-L-Glutamyl-L-cysteine" compartment="C_c" hasOnlySubstanceUnits="false" boundaryCondition="false" constant="false"/>
      <species id="M_cpd01982_c" name="5-Phospho-beta-D-ribosylamine" compartment="C_c" hasOnlySubstanceUnits="false" boundaryCondition="false" constant="false"/>
      <species id="M_cpd00186_c" name="D-Glutamate" compartment="C_c" hasOnlySubstanceUnits="false" boundaryCondition="false" constant="false"/>
      <species id="M_cpd12227_c" name="L-Glutamyl-tRNA(Glu)" compartment="C_c" hasOnlySubstanceUnits="false" boundaryCondition="false" constant="false"/>
      <species id="M_cpd11912_c" name="tRNA (Glu)" compartment="C_c" hasOnlySubstanceUnits="false" boundaryCondition="false" constant="false"/>
      <species id="M_cpd00448_p" name="D-Glyceraldehyde" compartment="C_p" hasOnlySubstanceUnits="false" boundaryCondition="false" constant="false"/>
      <species id="M_cpd00540_p" name="Glycine betaine" compartment="C_p" hasOnlySubstanceUnits="false" boundaryCondition="false" constant="false"/>
      <species id="M_cpd00080_p" name="Glycerol 3-phosphate" compartment="C_p" hasOnlySubstanceUnits="false" boundaryCondition="false" constant="false"/>
      <species id="M_cpd00223_p" name="(R)-Glycerate" compartment="C_p" hasOnlySubstanceUnits="false" boundaryCondition="false" constant="false"/>
      <species id="M_cpd00223_c" name="(R)-Glycerate" compartment="C_c" hasOnlySubstanceUnits="false" boundaryCondition="false" constant="false"/>
      <species id="M_cpd00169_c" name="3-Phospho-D-glycerate" compartment="C_c" hasOnlySubstanceUnits="false" boundaryCondition="false" constant="false"/>
      <species id="M_cpd00139_p" name="Glycolate" compartment="C_p" hasOnlySubstanceUnits="false" boundaryCondition="false" constant="false"/>
      <species id="M_cpd02182_c" name="(R)-S-Lactoylglutathione" compartment="C_c" hasOnlySubstanceUnits="false" boundaryCondition="false" constant="false"/>
      <species id="M_cpd00033_p" name="Glycine" compartment="C_p" hasOnlySubstanceUnits="false" boundaryCondition="false" constant="false"/>
      <species id="M_cpd04920_c" name="D-Glycero-D-manno-heptose 1-phosphate" compartment="C_c" hasOnlySubstanceUnits="false" boundaryCondition="false" constant="false"/>
      <species id="M_cpd04918_c" name="D-Glycero-D-manno-heptose 7-phosphate" compartment="C_c" hasOnlySubstanceUnits="false" boundaryCondition="false" constant="false"/>
      <species id="M_cpd08316_c" name="D-Glycero-D-manno-heptose 1,7-bisphosphate" compartment="C_c" hasOnlySubstanceUnits="false" boundaryCondition="false" constant="false"/>
      <species id="M_cpd00497_c" name="Xanthosine 5&apos;-phosphate" compartment="C_c" hasOnlySubstanceUnits="false" boundaryCondition="false" constant="false"/>
      <species id="M_cpd00126_p" name="GMP" compartment="C_p" hasOnlySubstanceUnits="false" boundaryCondition="false" constant="false"/>
      <species id="M_cpd00272_c" name="GDP-L-fucose" compartment="C_c" hasOnlySubstanceUnits="false" boundaryCondition="false" constant="false"/>
      <species id="M_cpd00054_p" name="L-Serine" compartment="C_p" hasOnlySubstanceUnits="false" boundaryCondition="false" constant="false"/>
      <species id="M_cpd00121_c" name="myo-Inositol" compartment="C_c" hasOnlySubstanceUnits="false" boundaryCondition="false" constant="false"/>
      <species id="M_cpd00121_p" name="myo-Inositol" compartment="C_p" hasOnlySubstanceUnits="false" boundaryCondition="false" constant="false"/>
      <species id="M_cpd00350_c" name="Farnesyl diphosphate" compartment="C_c" hasOnlySubstanceUnits="false" boundaryCondition="false" constant="false"/>
      <species id="M_cpd15480_c" name="glutaredoxin (oxidized)" compartment="C_c" hasOnlySubstanceUnits="false" boundaryCondition="false" constant="false"/>
      <species id="M_cpd15481_c" name="glutaredoxin (reduced)" compartment="C_c" hasOnlySubstanceUnits="false" boundaryCondition="false" constant="false"/>
      <species id="M_cpd00311_c" name="Guanosine" compartment="C_c" hasOnlySubstanceUnits="false" boundaryCondition="false" constant="false"/>
      <species id="M_cpd03411_c" name="Glutathionylspermidine" compartment="C_c" hasOnlySubstanceUnits="false" boundaryCondition="false" constant="false"/>
      <species id="M_cpd00264_c" name="Spermidine" compartment="C_c" hasOnlySubstanceUnits="false" boundaryCondition="false" constant="false"/>
      <species id="M_cpd02740_c" name="Guanosine 3&apos;-diphosphate 5&apos;-triphosphate" compartment="C_c" hasOnlySubstanceUnits="false" boundaryCondition="false" constant="false"/>
      <species id="M_cpd00530_c" name="XTP" compartment="C_c" hasOnlySubstanceUnits="false" boundaryCondition="false" constant="false"/>
      <species id="M_cpd00038_p" name="GTP" compartment="C_p" hasOnlySubstanceUnits="false" boundaryCondition="false" constant="false"/>
      <species id="M_cpd00207_c" name="Guanine" compartment="C_c" hasOnlySubstanceUnits="false" boundaryCondition="false" constant="false"/>
      <species id="M_cpd00309_c" name="Xanthine" compartment="C_c" hasOnlySubstanceUnits="false" boundaryCondition="false" constant="false"/>
      <species id="M_cpd00207_p" name="Guanine" compartment="C_p" hasOnlySubstanceUnits="false" boundaryCondition="false" constant="false"/>
      <species id="M_cpd00239_p" name="Hydrogen sulfide" compartment="C_p" hasOnlySubstanceUnits="false" boundaryCondition="false" constant="false"/>
      <species id="M_cpd11640_p" name="H2" compartment="C_p" hasOnlySubstanceUnits="false" boundaryCondition="false" constant="false"/>
      <species id="M_cpd03123_c" name="3-Oxohexanoyl-CoA" compartment="C_c" hasOnlySubstanceUnits="false" boundaryCondition="false" constant="false"/>
      <species id="M_cpd03121_c" name="3-Oxooctanoyl-CoA" compartment="C_c" hasOnlySubstanceUnits="false" boundaryCondition="false" constant="false"/>
      <species id="M_cpd03119_c" name="3-Oxodecanoyl-CoA" compartment="C_c" hasOnlySubstanceUnits="false" boundaryCondition="false" constant="false"/>
      <species id="M_cpd03117_c" name="3-Oxododecanoyl-CoA" compartment="C_c" hasOnlySubstanceUnits="false" boundaryCondition="false" constant="false"/>
      <species id="M_cpd12689_c" name="3-Oxotetradecanoyl-CoA" compartment="C_c" hasOnlySubstanceUnits="false" boundaryCondition="false" constant="false"/>
      <species id="M_cpd03114_c" name="3-Oxohexadecanoyl-CoA" compartment="C_c" hasOnlySubstanceUnits="false" boundaryCondition="false" constant="false"/>
      <species id="M_cpd14935_c" name="3-Oxooctadecanoyl-CoA" compartment="C_c" hasOnlySubstanceUnits="false" boundaryCondition="false" constant="false"/>
      <species id="M_cpd03443_c" name="3-Octaprenyl-4-hydroxybenzoate" compartment="C_c" hasOnlySubstanceUnits="false" boundaryCondition="false" constant="false"/>
      <species id="M_cpd09252_p" name="3-hydroxycinnamic acid" compartment="C_p" hasOnlySubstanceUnits="false" boundaryCondition="false" constant="false"/>
      <species id="M_cpd02027_c" name="S-Methyl-L-methionine" compartment="C_c" hasOnlySubstanceUnits="false" boundaryCondition="false" constant="false"/>
      <species id="M_cpd11313_c" name="Heme O" compartment="C_c" hasOnlySubstanceUnits="false" boundaryCondition="false" constant="false"/>
      <species id="M_cpd15484_c" name="heptosyl-heptosyl-kdo2-lipidA" compartment="C_c" hasOnlySubstanceUnits="false" boundaryCondition="false" constant="false"/>
      <species id="M_cpd15549_c" name="phospho-heptosyl-heptosyl-kdo2-lipidA" compartment="C_c" hasOnlySubstanceUnits="false" boundaryCondition="false" constant="false"/>
      <species id="M_cpd15488_c" name="heptosyl-phospho-heptosyl-heptosyl-kdo2-lipidA" compartment="C_c" hasOnlySubstanceUnits="false" boundaryCondition="false" constant="false"/>
      <species id="M_cpd15550_c" name="phospho-heptosyl-phospho-heptosyl-heptosyl-kdo2-lipidA" compartment="C_c" hasOnlySubstanceUnits="false" boundaryCondition="false" constant="false"/>
      <species id="M_cpd15485_c" name="heptosyl-kdo2-lipidA" compartment="C_c" hasOnlySubstanceUnits="false" boundaryCondition="false" constant="false"/>
      <species id="M_cpd02636_c" name="4-Methyl-5-(2-hydroxyethyl)-thiazole" compartment="C_c" hasOnlySubstanceUnits="false" boundaryCondition="false" constant="false"/>
      <species id="M_cpd02654_c" name="4-Methyl-5-(2-phosphoethyl)-thiazole" compartment="C_c" hasOnlySubstanceUnits="false" boundaryCondition="false" constant="false"/>
      <species id="M_cpd00235_c" name="D-Mannose 6-phosphate" compartment="C_c" hasOnlySubstanceUnits="false" boundaryCondition="false" constant="false"/>
      <species id="M_cpd00531_c" name="Hg2+" compartment="C_c" hasOnlySubstanceUnits="false" boundaryCondition="false" constant="false"/>
      <species id="M_cpd00531_p" name="Hg2+" compartment="C_p" hasOnlySubstanceUnits="false" boundaryCondition="false" constant="false"/>
      <species id="M_cpd00641_c" name="L-Histidinol" compartment="C_c" hasOnlySubstanceUnits="false" boundaryCondition="false" constant="false"/>
      <species id="M_cpd00807_c" name="L-Histidinol phosphate" compartment="C_c" hasOnlySubstanceUnits="false" boundaryCondition="false" constant="false"/>
      <species id="M_cpd00119_p" name="L-Histidine" compartment="C_p" hasOnlySubstanceUnits="false" boundaryCondition="false" constant="false"/>
      <species id="M_cpd02731_c" name="2-Hydroxy-6-oxonona-2,4-diene-1,9-dioate" compartment="C_c" hasOnlySubstanceUnits="false" boundaryCondition="false" constant="false"/>
      <species id="M_cpd00461_c" name="2-Oxopent-4-enoate" compartment="C_c" hasOnlySubstanceUnits="false" boundaryCondition="false" constant="false"/>
      <species id="M_cpd00689_c" name="Porphobilinogen" compartment="C_c" hasOnlySubstanceUnits="false" boundaryCondition="false" constant="false"/>
      <species id="M_cpd00755_c" name="Hydroxymethylbilane" compartment="C_c" hasOnlySubstanceUnits="false" boundaryCondition="false" constant="false"/>
      <species id="M_cpd00939_c" name="4-Amino-5-hydroxymethyl-2-methylpyrimidine" compartment="C_c" hasOnlySubstanceUnits="false" boundaryCondition="false" constant="false"/>
      <species id="M_cpd00227_c" name="L-Homoserine" compartment="C_c" hasOnlySubstanceUnits="false" boundaryCondition="false" constant="false"/>
      <species id="M_cpd00227_p" name="L-Homoserine" compartment="C_p" hasOnlySubstanceUnits="false" boundaryCondition="false" constant="false"/>
      <species id="M_cpd02258_c" name="4-Hydroxy-2-oxopentanoate" compartment="C_c" hasOnlySubstanceUnits="false" boundaryCondition="false" constant="false"/>
      <species id="M_cpd08304_p" name="3-(3-hydroxy-phenyl)propionate" compartment="C_p" hasOnlySubstanceUnits="false" boundaryCondition="false" constant="false"/>
      <species id="M_cpd00145_c" name="Hydroxypyruvate" compartment="C_c" hasOnlySubstanceUnits="false" boundaryCondition="false" constant="false"/>
      <species id="M_cpd00809_c" name="O-Phospho-L-homoserine" compartment="C_c" hasOnlySubstanceUnits="false" boundaryCondition="false" constant="false"/>
      <species id="M_cpd00822_c" name="O-Succinyl-L-homoserine" compartment="C_c" hasOnlySubstanceUnits="false" boundaryCondition="false" constant="false"/>
      <species id="M_cpd00930_c" name="3-(Imidazol-4-yl)-2-oxopropyl phosphate" compartment="C_c" hasOnlySubstanceUnits="false" boundaryCondition="false" constant="false"/>
      <species id="M_cpd00419_c" name="Pyridoxamine" compartment="C_c" hasOnlySubstanceUnits="false" boundaryCondition="false" constant="false"/>
      <species id="M_cpd00226_p" name="Hypoxanthine" compartment="C_p" hasOnlySubstanceUnits="false" boundaryCondition="false" constant="false"/>
      <species id="M_cpd00658_c" name="Isochorismate" compartment="C_c" hasOnlySubstanceUnits="false" boundaryCondition="false" constant="false"/>
      <species id="M_cpd00573_p" name="L-Idonate" compartment="C_p" hasOnlySubstanceUnits="false" boundaryCondition="false" constant="false"/>
      <species id="M_cpd02991_c" name="5-[(5-phospho-1-deoxyribulos-1-ylamino)methylideneamino]-1-(5-phosphoribosyl)imidazole-4-carboxamide" compartment="C_c" hasOnlySubstanceUnits="false" boundaryCondition="false" constant="false"/>
      <species id="M_cpd02843_c" name="D-erythro-1-(Imidazol-4-yl)glycerol 3-phosphate" compartment="C_c" hasOnlySubstanceUnits="false" boundaryCondition="false" constant="false"/>
      <species id="M_cpd00956_c" name="1-(2-Carboxyphenylamino)-1-deoxy-D-ribulose 5-phosphate" compartment="C_c" hasOnlySubstanceUnits="false" boundaryCondition="false" constant="false"/>
      <species id="M_cpd02210_c" name="C&apos;-(3-Indolyl)-glycerol 3-phosphate" compartment="C_c" hasOnlySubstanceUnits="false" boundaryCondition="false" constant="false"/>
      <species id="M_cpd00322_p" name="L-Isoleucine" compartment="C_p" hasOnlySubstanceUnits="false" boundaryCondition="false" constant="false"/>
      <species id="M_cpd00114_p" name="IMP" compartment="C_p" hasOnlySubstanceUnits="false" boundaryCondition="false" constant="false"/>
      <species id="M_cpd00359_c" name="Indole" compartment="C_c" hasOnlySubstanceUnits="false" boundaryCondition="false" constant="false"/>
      <species id="M_cpd00359_p" name="Indole" compartment="C_p" hasOnlySubstanceUnits="false" boundaryCondition="false" constant="false"/>
      <species id="M_cpd00246_p" name="Inosine" compartment="C_p" hasOnlySubstanceUnits="false" boundaryCondition="false" constant="false"/>
      <species id="M_cpd02693_c" name="3-Carboxy-2-hydroxy-4-methylpentanoate" compartment="C_c" hasOnlySubstanceUnits="false" boundaryCondition="false" constant="false"/>
      <species id="M_cpd02605_c" name="3-Carboxy-4-methyl-2-oxopentanoate" compartment="C_c" hasOnlySubstanceUnits="false" boundaryCondition="false" constant="false"/>
      <species id="M_cpd01710_c" name="2-Isopropylmaleate" compartment="C_c" hasOnlySubstanceUnits="false" boundaryCondition="false" constant="false"/>
      <species id="M_cpd01646_c" name="3-Carboxy-3-hydroxy-4-methylpentanoate" compartment="C_c" hasOnlySubstanceUnits="false" boundaryCondition="false" constant="false"/>
      <species id="M_cpd03048_p" name="Isethionic acid" compartment="C_p" hasOnlySubstanceUnits="false" boundaryCondition="false" constant="false"/>
      <species id="M_cpd03586_p" name="KDO(2)-lipid IV(A)" compartment="C_p" hasOnlySubstanceUnits="false" boundaryCondition="false" constant="false"/>
      <species id="M_cpd00875_c" name="3-Deoxy-D-manno-2-octulosonate" compartment="C_c" hasOnlySubstanceUnits="false" boundaryCondition="false" constant="false"/>
      <species id="M_cpd02546_c" name="CMP-3-deoxy-D-manno-octulosonate" compartment="C_c" hasOnlySubstanceUnits="false" boundaryCondition="false" constant="false"/>
      <species id="M_cpd02730_c" name="3-Deoxy-D-manno-octulosonate 8-phosphate" compartment="C_c" hasOnlySubstanceUnits="false" boundaryCondition="false" constant="false"/>
      <species id="M_cpd02100_c" name="L-Xylulose 5-phosphate" compartment="C_c" hasOnlySubstanceUnits="false" boundaryCondition="false" constant="false"/>
      <species id="M_cpd00205_p" name="potassium" compartment="C_p" hasOnlySubstanceUnits="false" boundaryCondition="false" constant="false"/>
      <species id="M_cpd15576_p" name="undecaprenyl phosphate-4-amino-4-deoxy-L-arabinose" compartment="C_p" hasOnlySubstanceUnits="false" boundaryCondition="false" constant="false"/>
      <species id="M_cpd00286_p" name="Undecaprenyl phosphate" compartment="C_p" hasOnlySubstanceUnits="false" boundaryCondition="false" constant="false"/>
      <species id="M_cpd00208_c" name="Lactose" compartment="C_c" hasOnlySubstanceUnits="false" boundaryCondition="false" constant="false"/>
      <species id="M_cpd00208_p" name="Lactose" compartment="C_p" hasOnlySubstanceUnits="false" boundaryCondition="false" constant="false"/>
      <species id="M_cpd00693_c" name="D-Lactaldehyde" compartment="C_c" hasOnlySubstanceUnits="false" boundaryCondition="false" constant="false"/>
      <species id="M_cpd00159_c" name="L-Lactate" compartment="C_c" hasOnlySubstanceUnits="false" boundaryCondition="false" constant="false"/>
      <species id="M_cpd00200_c" name="4-Methyl-2-oxopentanoate" compartment="C_c" hasOnlySubstanceUnits="false" boundaryCondition="false" constant="false"/>
      <species id="M_cpd00107_p" name="L-Leucine" compartment="C_p" hasOnlySubstanceUnits="false" boundaryCondition="false" constant="false"/>
      <species id="M_cpd03587_p" name="KDO(2)-lipid (A)" compartment="C_p" hasOnlySubstanceUnits="false" boundaryCondition="false" constant="false"/>
      <species id="M_cpd02930_c" name="2,3-Bis(3-hydroxytetradecanoyl)-beta-D-glucosaminyl 1-phosphate" compartment="C_c" hasOnlySubstanceUnits="false" boundaryCondition="false" constant="false"/>
      <species id="M_cpd02835_c" name="UDP-2,3-bis(3-hydroxytetradecanoyl)glucosamine" compartment="C_c" hasOnlySubstanceUnits="false" boundaryCondition="false" constant="false"/>
      <species id="M_cpd03002_c" name="Lipid A Disaccharide" compartment="C_c" hasOnlySubstanceUnits="false" boundaryCondition="false" constant="false"/>
      <species id="M_cpd15325_p" name="1-dodecanoyl-sn-glycerol 3-phosphate" compartment="C_p" hasOnlySubstanceUnits="false" boundaryCondition="false" constant="false"/>
      <species id="M_cpd15331_p" name="1-tetradecanoyl-sn-glycerol 3-phosphate" compartment="C_p" hasOnlySubstanceUnits="false" boundaryCondition="false" constant="false"/>
      <species id="M_cpd15330_p" name="1-tetradec-7-enoyl-sn-glycerol 3-phosphate" compartment="C_p" hasOnlySubstanceUnits="false" boundaryCondition="false" constant="false"/>
      <species id="M_cpd15327_p" name="1-hexadecanoyl-sn-glycerol 3-phosphate" compartment="C_p" hasOnlySubstanceUnits="false" boundaryCondition="false" constant="false"/>
      <species id="M_cpd15326_p" name="1-hexadec-9-enoyl-sn-glycerol 3-phosphate" compartment="C_p" hasOnlySubstanceUnits="false" boundaryCondition="false" constant="false"/>
      <species id="M_cpd15329_p" name="1-octadecanoyl-sn-glycerol 3-phosphate" compartment="C_p" hasOnlySubstanceUnits="false" boundaryCondition="false" constant="false"/>
      <species id="M_cpd15328_p" name="1-octadec-11-enoyl-sn-glycerol 3-phosphate" compartment="C_p" hasOnlySubstanceUnits="false" boundaryCondition="false" constant="false"/>
      <species id="M_cpd15313_p" name="1-Acyl-sn-glycero-3-phosphoethanolamine (n-C12:0)" compartment="C_p" hasOnlySubstanceUnits="false" boundaryCondition="false" constant="false"/>
      <species id="M_cpd15314_p" name="1-Acyl-sn-glycero-3-phosphoethanolamine (n-C14:0)" compartment="C_p" hasOnlySubstanceUnits="false" boundaryCondition="false" constant="false"/>
      <species id="M_cpd15315_p" name="1-Acyl-sn-glycero-3-phosphoethanolamine (n-C14:1)" compartment="C_p" hasOnlySubstanceUnits="false" boundaryCondition="false" constant="false"/>
      <species id="M_cpd15316_p" name="1-Acyl-sn-glycero-3-phosphoethanolamine (n-C16:0)" compartment="C_p" hasOnlySubstanceUnits="false" boundaryCondition="false" constant="false"/>
      <species id="M_cpd15317_p" name="1-Acyl-sn-glycero-3-phosphoethanolamine (n-C16:1)" compartment="C_p" hasOnlySubstanceUnits="false" boundaryCondition="false" constant="false"/>
      <species id="M_cpd12547_p" name="1-Acyl-sn-glycero-3-phosphoethanolamine (n-C18:0)" compartment="C_p" hasOnlySubstanceUnits="false" boundaryCondition="false" constant="false"/>
      <species id="M_1agpe181_p" name="1-Acyl-sn-glycero-3-phosphoethanolamine (n-C18:1)" compartment="C_p" hasOnlySubstanceUnits="false" boundaryCondition="false" constant="false"/>
      <species id="M_cpd15318_p" name="1-Acyl-sn-glycero-3-phosphoglycerol (n-C12:0)" compartment="C_p" hasOnlySubstanceUnits="false" boundaryCondition="false" constant="false"/>
      <species id="M_cpd15319_p" name="1-Acyl-sn-glycero-3-phosphoglycerol (n-C14:0)" compartment="C_p" hasOnlySubstanceUnits="false" boundaryCondition="false" constant="false"/>
      <species id="M_cpd15320_p" name="1-Acyl-sn-glycero-3-phosphoglycerol (n-C14:1)" compartment="C_p" hasOnlySubstanceUnits="false" boundaryCondition="false" constant="false"/>
      <species id="M_cpd15321_p" name="1-Acyl-sn-glycero-3-phosphoglycerol (n-C16:0)" compartment="C_p" hasOnlySubstanceUnits="false" boundaryCondition="false" constant="false"/>
      <species id="M_cpd15322_p" name="1-Acyl-sn-glycero-3-phosphoglycerol (n-C16:1)" compartment="C_p" hasOnlySubstanceUnits="false" boundaryCondition="false" constant="false"/>
      <species id="M_cpd15323_p" name="1-Acyl-sn-glycero-3-phosphoglycerol (n-C18:0)" compartment="C_p" hasOnlySubstanceUnits="false" boundaryCondition="false" constant="false"/>
      <species id="M_cpd15324_p" name="1-Acyl-sn-glycero-3-phosphoglycerol (n-C18:1)" compartment="C_p" hasOnlySubstanceUnits="false" boundaryCondition="false" constant="false"/>
      <species id="M_cpd15402_c" name="acyl phosphatidylglycerol (n-C12:0)" compartment="C_c" hasOnlySubstanceUnits="false" boundaryCondition="false" constant="false"/>
      <species id="M_cpd15403_c" name="acyl phosphatidylglycerol (n-C14:0)" compartment="C_c" hasOnlySubstanceUnits="false" boundaryCondition="false" constant="false"/>
      <species id="M_cpd15404_c" name="acyl phosphatidylglycerol (n-C14:1)" compartment="C_c" hasOnlySubstanceUnits="false" boundaryCondition="false" constant="false"/>
      <species id="M_cpd15405_c" name="acyl phosphatidylglycerol (n-C16:0)" compartment="C_c" hasOnlySubstanceUnits="false" boundaryCondition="false" constant="false"/>
      <species id="M_cpd15406_c" name="acyl phosphatidylglycerol (n-C16:1)" compartment="C_c" hasOnlySubstanceUnits="false" boundaryCondition="false" constant="false"/>
      <species id="M_cpd15407_c" name="acyl phosphatidylglycerol (n-C18:0)" compartment="C_c" hasOnlySubstanceUnits="false" boundaryCondition="false" constant="false"/>
      <species id="M_cpd15408_c" name="acyl phosphatidylglycerol (n-C18:1)" compartment="C_c" hasOnlySubstanceUnits="false" boundaryCondition="false" constant="false"/>
      <species id="M_cpd01067_c" name="L-Lyxose" compartment="C_c" hasOnlySubstanceUnits="false" boundaryCondition="false" constant="false"/>
      <species id="M_cpd00261_c" name="L-Xylulose" compartment="C_c" hasOnlySubstanceUnits="false" boundaryCondition="false" constant="false"/>
      <species id="M_cpd01067_p" name="L-Lyxose" compartment="C_p" hasOnlySubstanceUnits="false" boundaryCondition="false" constant="false"/>
      <species id="M_cpd00159_p" name="L-Lactate" compartment="C_p" hasOnlySubstanceUnits="false" boundaryCondition="false" constant="false"/>
      <species id="M_cpd00491_c" name="D-Mannitol 1-phosphate" compartment="C_c" hasOnlySubstanceUnits="false" boundaryCondition="false" constant="false"/>
      <species id="M_cpd00386_c" name="D-Malate" compartment="C_c" hasOnlySubstanceUnits="false" boundaryCondition="false" constant="false"/>
      <species id="M_cpd00386_p" name="D-Malate" compartment="C_p" hasOnlySubstanceUnits="false" boundaryCondition="false" constant="false"/>
      <species id="M_cpd15495_p" name="Maltopentaose" compartment="C_p" hasOnlySubstanceUnits="false" boundaryCondition="false" constant="false"/>
      <species id="M_cpd01262_p" name="Maltotriose" compartment="C_p" hasOnlySubstanceUnits="false" boundaryCondition="false" constant="false"/>
      <species id="M_cpd01399_p" name="Maltotetraose" compartment="C_p" hasOnlySubstanceUnits="false" boundaryCondition="false" constant="false"/>
      <species id="M_cpd00179_p" name="Maltose" compartment="C_p" hasOnlySubstanceUnits="false" boundaryCondition="false" constant="false"/>
      <species id="M_cpd01919_c" name="Maltose 6&apos;-phosphate" compartment="C_c" hasOnlySubstanceUnits="false" boundaryCondition="false" constant="false"/>
      <species id="M_cpd00130_p" name="L-Malate" compartment="C_p" hasOnlySubstanceUnits="false" boundaryCondition="false" constant="false"/>
      <species id="M_cpd00235_p" name="D-Mannose 6-phosphate" compartment="C_p" hasOnlySubstanceUnits="false" boundaryCondition="false" constant="false"/>
      <species id="M_cpd00403_c" name="D-Mannonate" compartment="C_c" hasOnlySubstanceUnits="false" boundaryCondition="false" constant="false"/>
      <species id="M_cpd08374_p" name="2(alpha-D-Mannosyl)-D-glycerate" compartment="C_p" hasOnlySubstanceUnits="false" boundaryCondition="false" constant="false"/>
      <species id="M_cpd15496_c" name="2(alpha-D-Mannosyl-6-phosphate)-D-glycerate" compartment="C_c" hasOnlySubstanceUnits="false" boundaryCondition="false" constant="false"/>
      <species id="M_cpd00138_p" name="D-Mannose" compartment="C_p" hasOnlySubstanceUnits="false" boundaryCondition="false" constant="false"/>
      <species id="M_cpd01501_c" name="2-Methylcitrate" compartment="C_c" hasOnlySubstanceUnits="false" boundaryCondition="false" constant="false"/>
      <species id="M_cpd02597_c" name="cis-2-Methylaconitate" compartment="C_c" hasOnlySubstanceUnits="false" boundaryCondition="false" constant="false"/>
      <species id="M_cpd02799_c" name="methylisocitrate" compartment="C_c" hasOnlySubstanceUnits="false" boundaryCondition="false" constant="false"/>
      <species id="M_cpd00706_c" name="Mercaptopyruvate" compartment="C_c" hasOnlySubstanceUnits="false" boundaryCondition="false" constant="false"/>
      <species id="M_cpd15511_p" name="two linked disacharide pentapeptide murein units (uncrosslinked, middle of chain)" compartment="C_p" hasOnlySubstanceUnits="false" boundaryCondition="false" constant="false"/>
      <species id="M_cpd15513_p" name="two disacharide linked murein units, pentapeptide corsslinked tripeptide (A2pm-&gt;A2pm) (middle of chain)" compartment="C_p" hasOnlySubstanceUnits="false" boundaryCondition="false" constant="false"/>
      <species id="M_cpd15512_p" name="three linked disacharide pentapeptide murein units (uncrosslinked, middle of chain)" compartment="C_p" hasOnlySubstanceUnits="false" boundaryCondition="false" constant="false"/>
      <species id="M_cpd15515_p" name="three disacharide linked murein units (pentapeptide crosslinked tetrapeptide (A2pm-&gt;D-ala) tetrapeptide corsslinked tetrapeptide (A2pm-&gt;D-ala)) (middle of chain)" compartment="C_p" hasOnlySubstanceUnits="false" boundaryCondition="false" constant="false"/>
      <species id="M_cpd15506_p" name="two disacharide linked murein units, tetrapeptide corsslinked tetrapeptide (A2pm-&gt;D-ala) (middle of chain)" compartment="C_p" hasOnlySubstanceUnits="false" boundaryCondition="false" constant="false"/>
      <species id="M_cpd15508_p" name="three disacharide linked murein units (tetrapeptide crosslinked tetrapeptide (A2pm-&gt;D-ala) &amp; tetrapeptide corsslinked tetrapeptide (A2pm-&gt;D-ala)) (middle of chain)" compartment="C_p" hasOnlySubstanceUnits="false" boundaryCondition="false" constant="false"/>
      <species id="M_cpd15510_p" name="two linked disacharide pentapeptide and tetrapeptide murein units (uncrosslinked, middle of chain)" compartment="C_p" hasOnlySubstanceUnits="false" boundaryCondition="false" constant="false"/>
      <species id="M_cpd15505_p" name="two linked disacharide tetrapeptide murein units (uncrosslinked, middle of chain)" compartment="C_p" hasOnlySubstanceUnits="false" boundaryCondition="false" constant="false"/>
      <species id="M_cpd15509_p" name="two linked disacharide pentapeptide and tripeptide murein units (uncrosslinked, middle of chain)" compartment="C_p" hasOnlySubstanceUnits="false" boundaryCondition="false" constant="false"/>
      <species id="M_cpd15504_p" name="two linked disacharide tetrapeptide and tripeptide murein units (uncrosslinked, middle of chain)" compartment="C_p" hasOnlySubstanceUnits="false" boundaryCondition="false" constant="false"/>
      <species id="M_cpd15503_p" name="two disacharide linked murein units, tripeptide crosslinked tetrapeptide (A2pm-&gt;D-ala) (middle of chain)" compartment="C_p" hasOnlySubstanceUnits="false" boundaryCondition="false" constant="false"/>
      <species id="M_cpd15507_p" name="three disacharide linked murein units (tetrapeptide crosslinked tetrapeptide (A2pm-&gt;D-ala), one uncrosslinked tetrapaptide) (middle of chain)" compartment="C_p" hasOnlySubstanceUnits="false" boundaryCondition="false" constant="false"/>
      <species id="M_cpd02791_c" name="5-Methylthio-5-deoxy-D-ribulose 1-phosphate" compartment="C_c" hasOnlySubstanceUnits="false" boundaryCondition="false" constant="false"/>
      <species id="M_cpd08301_c" name="2-C-methyl-D-erythritol 2,4-cyclodiphosphate" compartment="C_c" hasOnlySubstanceUnits="false" boundaryCondition="false" constant="false"/>
      <species id="M_cpd03198_p" name="Melibiose" compartment="C_p" hasOnlySubstanceUnits="false" boundaryCondition="false" constant="false"/>
      <species id="M_cpd00637_p" name="D-Methionine" compartment="C_p" hasOnlySubstanceUnits="false" boundaryCondition="false" constant="false"/>
      <species id="M_cpd00637_c" name="D-Methionine" compartment="C_c" hasOnlySubstanceUnits="false" boundaryCondition="false" constant="false"/>
      <species id="M_cpd15498_c" name="L-Methionine Sulfoxide" compartment="C_c" hasOnlySubstanceUnits="false" boundaryCondition="false" constant="false"/>
      <species id="M_cpd15497_c" name="L-methionine-R-sulfoxide" compartment="C_c" hasOnlySubstanceUnits="false" boundaryCondition="false" constant="false"/>
      <species id="M_cpd00345_c" name="5-Methyltetrahydrofolate" compartment="C_c" hasOnlySubstanceUnits="false" boundaryCondition="false" constant="false"/>
      <species id="M_cpd15498_p" name="L-Methionine Sulfoxide" compartment="C_p" hasOnlySubstanceUnits="false" boundaryCondition="false" constant="false"/>
      <species id="M_cpd15497_p" name="L-methionine-R-sulfoxide" compartment="C_p" hasOnlySubstanceUnits="false" boundaryCondition="false" constant="false"/>
      <species id="M_cpd00060_p" name="L-Methionine" compartment="C_p" hasOnlySubstanceUnits="false" boundaryCondition="false" constant="false"/>
      <species id="M_cpd00254_p" name="magnesium" compartment="C_p" hasOnlySubstanceUnits="false" boundaryCondition="false" constant="false"/>
      <species id="M_cpd00867_c" name="1D-myo-Inositol 1-phosphate" compartment="C_c" hasOnlySubstanceUnits="false" boundaryCondition="false" constant="false"/>
      <species id="M_cpd00885_p" name="myo-Inositol hexakisphosphate" compartment="C_p" hasOnlySubstanceUnits="false" boundaryCondition="false" constant="false"/>
      <species id="M_cpd15501_p" name="two linked disacharide tripeptide murein units (uncrosslinked, middle of chain)" compartment="C_p" hasOnlySubstanceUnits="false" boundaryCondition="false" constant="false"/>
      <species id="M_cpd15502_p" name="two disacharide linked murein units, tripeptide crosslinked tripeptide (A2pm-&gt;A2pm) (middle of chain)" compartment="C_p" hasOnlySubstanceUnits="false" boundaryCondition="false" constant="false"/>
      <species id="M_cpd00519_c" name="(S)-Methylmalonyl-CoA" compartment="C_c" hasOnlySubstanceUnits="false" boundaryCondition="false" constant="false"/>
      <species id="M_cpd00891_c" name="(R)-Methylmalonyl-CoA" compartment="C_c" hasOnlySubstanceUnits="false" boundaryCondition="false" constant="false"/>
      <species id="M_cpd02027_p" name="S-Methyl-L-methionine" compartment="C_p" hasOnlySubstanceUnits="false" boundaryCondition="false" constant="false"/>
      <species id="M_cpd00030_p" name="Mn2+" compartment="C_p" hasOnlySubstanceUnits="false" boundaryCondition="false" constant="false"/>
      <species id="M_cpd00314_p" name="D-Mannitol" compartment="C_p" hasOnlySubstanceUnits="false" boundaryCondition="false" constant="false"/>
      <species id="M_cpd02993_c" name="2,3,2&apos;3&apos;-Tetrakis(beta-hydroxymyristoyl)-D-glucosaminyl-1,6-beta-D-glucosamine 1,4&apos;-bisphosphate" compartment="C_c" hasOnlySubstanceUnits="false" boundaryCondition="false" constant="false"/>
      <species id="M_cpd03585_c" name="KDO-lipid IV(A)" compartment="C_c" hasOnlySubstanceUnits="false" boundaryCondition="false" constant="false"/>
      <species id="M_cpd15492_c" name="kdo-phospho-heptosyl-phospho-heptosyl-heptosyl-kdo2-lipidA" compartment="C_c" hasOnlySubstanceUnits="false" boundaryCondition="false" constant="false"/>
      <species id="M_cpd11574_p" name="Molybdate" compartment="C_p" hasOnlySubstanceUnits="false" boundaryCondition="false" constant="false"/>
      <species id="M_cpd03495_c" name="Undecaprenyl-diphospho-N-acetylmuramoyl-(N-acetylglucosamine)-L-ala-D-glu-meso-2,6-diaminopimeloyl-D-ala-D-ala" compartment="C_c" hasOnlySubstanceUnits="false" boundaryCondition="false" constant="false"/>
      <species id="M_cpd08023_p" name="methanesulfonate" compartment="C_p" hasOnlySubstanceUnits="false" boundaryCondition="false" constant="false"/>
      <species id="M_cpd00147_c" name="5-Methylthioadenosine" compartment="C_c" hasOnlySubstanceUnits="false" boundaryCondition="false" constant="false"/>
      <species id="M_cpd01981_c" name="5-Methylthio-D-ribose" compartment="C_c" hasOnlySubstanceUnits="false" boundaryCondition="false" constant="false"/>
      <species id="M_cpd00347_c" name="5,10-Methenyltetrahydrofolate" compartment="C_c" hasOnlySubstanceUnits="false" boundaryCondition="false" constant="false"/>
      <species id="M_cpd02574_c" name="5-Methylthio-5-deoxy-D-ribose 1-phosphate" compartment="C_c" hasOnlySubstanceUnits="false" boundaryCondition="false" constant="false"/>
      <species id="M_cpd00659_p" name="Nitrous oxide" compartment="C_p" hasOnlySubstanceUnits="false" boundaryCondition="false" constant="false"/>
      <species id="M_cpd00659_c" name="Nitrous oxide" compartment="C_c" hasOnlySubstanceUnits="false" boundaryCondition="false" constant="false"/>
      <species id="M_cpd00218_p" name="Nicotinate" compartment="C_p" hasOnlySubstanceUnits="false" boundaryCondition="false" constant="false"/>
      <species id="M_cpd00218_c" name="Nicotinate" compartment="C_c" hasOnlySubstanceUnits="false" boundaryCondition="false" constant="false"/>
      <species id="M_cpd00355_c" name="NMN" compartment="C_c" hasOnlySubstanceUnits="false" boundaryCondition="false" constant="false"/>
      <species id="M_cpd00133_c" name="Nicotinamide" compartment="C_c" hasOnlySubstanceUnits="false" boundaryCondition="false" constant="false"/>
      <species id="M_cpd00638_c" name="Deamino-NAD+" compartment="C_c" hasOnlySubstanceUnits="false" boundaryCondition="false" constant="false"/>
      <species id="M_cpd00873_c" name="Nicotinate D-ribonucleotide" compartment="C_c" hasOnlySubstanceUnits="false" boundaryCondition="false" constant="false"/>
      <species id="M_cpd00978_c" name="dUDP" compartment="C_c" hasOnlySubstanceUnits="false" boundaryCondition="false" constant="false"/>
      <species id="M_cpd00418_c" name="Nitric oxide" compartment="C_c" hasOnlySubstanceUnits="false" boundaryCondition="false" constant="false"/>
      <species id="M_cpd00244_c" name="nickel" compartment="C_c" hasOnlySubstanceUnits="false" boundaryCondition="false" constant="false"/>
      <species id="M_cpd00244_p" name="nickel" compartment="C_p" hasOnlySubstanceUnits="false" boundaryCondition="false" constant="false"/>
      <species id="M_cpd00355_p" name="NMN" compartment="C_p" hasOnlySubstanceUnits="false" boundaryCondition="false" constant="false"/>
      <species id="M_cpd01997_c" name="5,6-Dimethylbenzimidazole" compartment="C_c" hasOnlySubstanceUnits="false" boundaryCondition="false" constant="false"/>
      <species id="M_cpd02904_c" name="N1-(5-Phospho-alpha-D-ribosyl)-5,6-dimethylbenzimidazole" compartment="C_c" hasOnlySubstanceUnits="false" boundaryCondition="false" constant="false"/>
      <species id="M_cpd02333_c" name="Quinolinate" compartment="C_c" hasOnlySubstanceUnits="false" boundaryCondition="false" constant="false"/>
      <species id="M_cpd00075_p" name="Nitrite" compartment="C_p" hasOnlySubstanceUnits="false" boundaryCondition="false" constant="false"/>
      <species id="M_cpd00075_c" name="Nitrite" compartment="C_c" hasOnlySubstanceUnits="false" boundaryCondition="false" constant="false"/>
      <species id="M_cpd00209_p" name="Nitrate" compartment="C_p" hasOnlySubstanceUnits="false" boundaryCondition="false" constant="false"/>
      <species id="M_cpd00209_c" name="Nitrate" compartment="C_c" hasOnlySubstanceUnits="false" boundaryCondition="false" constant="false"/>
      <species id="M_cpd00418_p" name="Nitric oxide" compartment="C_p" hasOnlySubstanceUnits="false" boundaryCondition="false" constant="false"/>
      <species id="M_cpd01217_c" name="Xanthosine" compartment="C_c" hasOnlySubstanceUnits="false" boundaryCondition="false" constant="false"/>
      <species id="M_cpd00497_p" name="Xanthosine 5&apos;-phosphate" compartment="C_p" hasOnlySubstanceUnits="false" boundaryCondition="false" constant="false"/>
      <species id="M_cpd01217_p" name="Xanthosine" compartment="C_p" hasOnlySubstanceUnits="false" boundaryCondition="false" constant="false"/>
      <species id="M_cpd03704_c" name="dIMP" compartment="C_c" hasOnlySubstanceUnits="false" boundaryCondition="false" constant="false"/>
      <species id="M_cpd00091_p" name="UMP" compartment="C_p" hasOnlySubstanceUnits="false" boundaryCondition="false" constant="false"/>
      <species id="M_cpd00184_c" name="Thymidine" compartment="C_c" hasOnlySubstanceUnits="false" boundaryCondition="false" constant="false"/>
      <species id="M_cpd00184_p" name="Thymidine" compartment="C_p" hasOnlySubstanceUnits="false" boundaryCondition="false" constant="false"/>
      <species id="M_cpd00976_c" name="dIDP" compartment="C_c" hasOnlySubstanceUnits="false" boundaryCondition="false" constant="false"/>
      <species id="M_cpd15518_p" name="(O16 antigen)x4 core oligosaccharide lipid A" compartment="C_p" hasOnlySubstanceUnits="false" boundaryCondition="false" constant="false"/>
      <species id="M_cpd02338_c" name="UDP-D-galacto-1,4-furanose" compartment="C_c" hasOnlySubstanceUnits="false" boundaryCondition="false" constant="false"/>
      <species id="M_cpd03606_c" name="2-Oxo-3-hydroxy-4-phosphobutanoate" compartment="C_c" hasOnlySubstanceUnits="false" boundaryCondition="false" constant="false"/>
      <species id="M_cpd03446_c" name="2-Octaprenyl-6-methoxyphenol" compartment="C_c" hasOnlySubstanceUnits="false" boundaryCondition="false" constant="false"/>
      <species id="M_cpd00810_c" name="Orotidine 5&apos;-phosphate" compartment="C_c" hasOnlySubstanceUnits="false" boundaryCondition="false" constant="false"/>
      <species id="M_cpd03444_c" name="2-Octaprenylphenol" compartment="C_c" hasOnlySubstanceUnits="false" boundaryCondition="false" constant="false"/>
      <species id="M_cpd00247_p" name="Orotate" compartment="C_p" hasOnlySubstanceUnits="false" boundaryCondition="false" constant="false"/>
      <species id="M_cpd00596_c" name="Oxalureate" compartment="C_c" hasOnlySubstanceUnits="false" boundaryCondition="false" constant="false"/>
      <species id="M_cpd03450_c" name="Succinate semialdehyde-thiamin diphosphate anion" compartment="C_c" hasOnlySubstanceUnits="false" boundaryCondition="false" constant="false"/>
      <species id="M_cpd00464_p" name="Phenylacetaldehyde" compartment="C_p" hasOnlySubstanceUnits="false" boundaryCondition="false" constant="false"/>
      <species id="M_cpd00452_c" name="Phenylacetyl-CoA" compartment="C_c" hasOnlySubstanceUnits="false" boundaryCondition="false" constant="false"/>
      <species id="M_cpd00644_c" name="(R)-Pantothenate" compartment="C_c" hasOnlySubstanceUnits="false" boundaryCondition="false" constant="false"/>
      <species id="M_cpd02968_c" name="UDP-N-acetylmuramoyl-L-alanyl-D-glutamyl-meso-2,6-diaminopimeloyl-D-alanyl-D-alanine" compartment="C_c" hasOnlySubstanceUnits="false" boundaryCondition="false" constant="false"/>
      <species id="M_cpd03494_c" name="Undecaprenyl-diphospho-N-acetylmuramoyl-L-alanyl-D-glutamyl-meso-2,6-diaminopimeloyl-D-alanyl-D-alanine" compartment="C_c" hasOnlySubstanceUnits="false" boundaryCondition="false" constant="false"/>
      <species id="M_cpd00478_c" name="Pyridoxine 5&apos;-phosphate" compartment="C_c" hasOnlySubstanceUnits="false" boundaryCondition="false" constant="false"/>
      <species id="M_cpd00263_c" name="Pyridoxine" compartment="C_c" hasOnlySubstanceUnits="false" boundaryCondition="false" constant="false"/>
      <species id="M_cpd15528_p" name="phosphatidylethanolamine (didodecanoyl, n-C12:0)" compartment="C_p" hasOnlySubstanceUnits="false" boundaryCondition="false" constant="false"/>
      <species id="M_cpd15529_p" name="phosphatidylethanolamine (ditetradecanoyl, n-C14:0)" compartment="C_p" hasOnlySubstanceUnits="false" boundaryCondition="false" constant="false"/>
      <species id="M_cpd15530_p" name="phosphatidylethanolamine (ditetradec-7-enoyl, n-C14:1)" compartment="C_p" hasOnlySubstanceUnits="false" boundaryCondition="false" constant="false"/>
      <species id="M_cpd15533_p" name="phosphatidylethanolamine (dioctadecanoyl, n-C18:0)" compartment="C_p" hasOnlySubstanceUnits="false" boundaryCondition="false" constant="false"/>
      <species id="M_cpd15534_p" name="phosphatidylethanolamine (dioctadec-11-enoyl, n-C18:1)" compartment="C_p" hasOnlySubstanceUnits="false" boundaryCondition="false" constant="false"/>
      <species id="M_cpd03161_p" name="Phenethylamine" compartment="C_p" hasOnlySubstanceUnits="false" boundaryCondition="false" constant="false"/>
      <species id="M_cpd02371_c" name="D-Tagatose 1,6-biphosphate" compartment="C_c" hasOnlySubstanceUnits="false" boundaryCondition="false" constant="false"/>
      <species id="M_cpd02069_c" name="3-Phosphohydroxypyruvate" compartment="C_c" hasOnlySubstanceUnits="false" boundaryCondition="false" constant="false"/>
      <species id="M_cpd00727_c" name="2-Phosphoglycolate" compartment="C_c" hasOnlySubstanceUnits="false" boundaryCondition="false" constant="false"/>
      <species id="M_cpd15542_c" name="Phosphatidylglycerophosphate (didodecanoyl, n-C12:0)" compartment="C_c" hasOnlySubstanceUnits="false" boundaryCondition="false" constant="false"/>
      <species id="M_cpd15542_p" name="Phosphatidylglycerophosphate (didodecanoyl, n-C12:0)" compartment="C_p" hasOnlySubstanceUnits="false" boundaryCondition="false" constant="false"/>
      <species id="M_cpd15543_c" name="Phosphatidylglycerophosphate (ditetradecanoyl, n-C14:0)" compartment="C_c" hasOnlySubstanceUnits="false" boundaryCondition="false" constant="false"/>
      <species id="M_cpd15543_p" name="Phosphatidylglycerophosphate (ditetradecanoyl, n-C14:0)" compartment="C_p" hasOnlySubstanceUnits="false" boundaryCondition="false" constant="false"/>
      <species id="M_cpd15544_c" name="Phosphatidylglycerophosphate (ditetradec-7-enoyl, n-C14:1)" compartment="C_c" hasOnlySubstanceUnits="false" boundaryCondition="false" constant="false"/>
      <species id="M_cpd15544_p" name="Phosphatidylglycerophosphate (ditetradec-7-enoyl, n-C14:1)" compartment="C_p" hasOnlySubstanceUnits="false" boundaryCondition="false" constant="false"/>
      <species id="M_cpd15545_c" name="Phosphatidylglycerophosphate (dihexadecanoyl, n-C16:0)" compartment="C_c" hasOnlySubstanceUnits="false" boundaryCondition="false" constant="false"/>
      <species id="M_cpd15545_p" name="Phosphatidylglycerophosphate (dihexadecanoyl, n-C16:0)" compartment="C_p" hasOnlySubstanceUnits="false" boundaryCondition="false" constant="false"/>
      <species id="M_cpd15546_c" name="Phosphatidylglycerophosphate (dihexadec-9-enoyl, n-C16:1)" compartment="C_c" hasOnlySubstanceUnits="false" boundaryCondition="false" constant="false"/>
      <species id="M_cpd15546_p" name="Phosphatidylglycerophosphate (dihexadec-9-enoyl, n-C16:1)" compartment="C_p" hasOnlySubstanceUnits="false" boundaryCondition="false" constant="false"/>
      <species id="M_cpd15547_c" name="Phosphatidylglycerophosphate (dioctadecanoyl, n-C18:0)" compartment="C_c" hasOnlySubstanceUnits="false" boundaryCondition="false" constant="false"/>
      <species id="M_cpd15547_p" name="Phosphatidylglycerophosphate (dioctadecanoyl, n-C18:0)" compartment="C_p" hasOnlySubstanceUnits="false" boundaryCondition="false" constant="false"/>
      <species id="M_cpd15548_c" name="Phosphatidylglycerophosphate (dioctadec-11-enoyl, n-C18:1)" compartment="C_c" hasOnlySubstanceUnits="false" boundaryCondition="false" constant="false"/>
      <species id="M_cpd15548_p" name="Phosphatidylglycerophosphate (dioctadec-11-enoyl, n-C18:1)" compartment="C_p" hasOnlySubstanceUnits="false" boundaryCondition="false" constant="false"/>
      <species id="M_cpd00028_p" name="Protoheme" compartment="C_p" hasOnlySubstanceUnits="false" boundaryCondition="false" constant="false"/>
      <species id="M_cpd00143_c" name="Phenylpyruvate" compartment="C_c" hasOnlySubstanceUnits="false" boundaryCondition="false" constant="false"/>
      <species id="M_cpd00066_p" name="L-Phenylalanine" compartment="C_p" hasOnlySubstanceUnits="false" boundaryCondition="false" constant="false"/>
      <species id="M_cpd02882_c" name="4-(1-D-Ribitylamino)-5-aminouracil" compartment="C_c" hasOnlySubstanceUnits="false" boundaryCondition="false" constant="false"/>
      <species id="M_cpd02201_c" name="D-4&apos;-Phosphopantothenate" compartment="C_c" hasOnlySubstanceUnits="false" boundaryCondition="false" constant="false"/>
      <species id="M_cpd00644_p" name="(R)-Pantothenate" compartment="C_p" hasOnlySubstanceUnits="false" boundaryCondition="false" constant="false"/>
      <species id="M_cpd01844_c" name="Propanoyl phosphate" compartment="C_c" hasOnlySubstanceUnits="false" boundaryCondition="false" constant="false"/>
      <species id="M_cpd00371_p" name="Propanal" compartment="C_p" hasOnlySubstanceUnits="false" boundaryCondition="false" constant="false"/>
      <species id="M_cpd00141_p" name="Propionate (n-C3:0)" compartment="C_p" hasOnlySubstanceUnits="false" boundaryCondition="false" constant="false"/>
      <species id="M_cpd02666_c" name="N-((R)-4-Phosphopantothenoyl)-L-cysteine" compartment="C_c" hasOnlySubstanceUnits="false" boundaryCondition="false" constant="false"/>
      <species id="M_cpd00834_c" name="Pantetheine 4&apos;-phosphate" compartment="C_c" hasOnlySubstanceUnits="false" boundaryCondition="false" constant="false"/>
      <species id="M_cpd00475_c" name="alpha-D-Ribose 1-phosphate" compartment="C_c" hasOnlySubstanceUnits="false" boundaryCondition="false" constant="false"/>
      <species id="M_cpd00868_c" name="3-(4-Hydroxyphenyl)pyruvate" compartment="C_c" hasOnlySubstanceUnits="false" boundaryCondition="false" constant="false"/>
      <species id="M_cpd03343_c" name="Phenylpropanoate" compartment="C_c" hasOnlySubstanceUnits="false" boundaryCondition="false" constant="false"/>
      <species id="M_cpd03343_p" name="Phenylpropanoate" compartment="C_p" hasOnlySubstanceUnits="false" boundaryCondition="false" constant="false"/>
      <species id="M_cpd04099_p" name="Phosphonate" compartment="C_p" hasOnlySubstanceUnits="false" boundaryCondition="false" constant="false"/>
      <species id="M_cpd02826_c" name="2-(Formamido)-N1-(5-phospho-D-ribosyl)acetamidine" compartment="C_c" hasOnlySubstanceUnits="false" boundaryCondition="false" constant="false"/>
      <species id="M_cpd01777_c" name="1-(5-Phosphoribosyl)-AMP" compartment="C_c" hasOnlySubstanceUnits="false" boundaryCondition="false" constant="false"/>
      <species id="M_cpd02979_c" name="1-(5-Phosphoribosyl)-5-[(5-phosphoribosylamino)methylideneamino]imidazole-4-carboxamide" compartment="C_c" hasOnlySubstanceUnits="false" boundaryCondition="false" constant="false"/>
      <species id="M_cpd15551_p" name="L-Prolinylglycine" compartment="C_p" hasOnlySubstanceUnits="false" boundaryCondition="false" constant="false"/>
      <species id="M_cpd00129_p" name="L-Proline" compartment="C_p" hasOnlySubstanceUnits="false" boundaryCondition="false" constant="false"/>
      <species id="M_cpd15559_p" name="psicoselysine" compartment="C_p" hasOnlySubstanceUnits="false" boundaryCondition="false" constant="false"/>
      <species id="M_cpd02030_c" name="Shikimate 5-phosphate" compartment="C_c" hasOnlySubstanceUnits="false" boundaryCondition="false" constant="false"/>
      <species id="M_cpd15552_c" name="phosphatidylserine (didodecanoyl, n-C12:0)" compartment="C_c" hasOnlySubstanceUnits="false" boundaryCondition="false" constant="false"/>
      <species id="M_cpd15553_c" name="phosphatidylserine (ditetradecanoyl, n-C14:0)" compartment="C_c" hasOnlySubstanceUnits="false" boundaryCondition="false" constant="false"/>
      <species id="M_cpd15554_c" name="phosphatidylserine (ditetradec-7-enoyl, n-C14:1)" compartment="C_c" hasOnlySubstanceUnits="false" boundaryCondition="false" constant="false"/>
      <species id="M_cpd15555_c" name="phosphatidylserine (dihexadecanoyl, n-C16:0)" compartment="C_c" hasOnlySubstanceUnits="false" boundaryCondition="false" constant="false"/>
      <species id="M_cpd15556_c" name="phosphatidylserine (dihexadec-9-enoyl, n-C16:1)" compartment="C_c" hasOnlySubstanceUnits="false" boundaryCondition="false" constant="false"/>
      <species id="M_cpd15557_c" name="phosphatidylserine (dioctadecanoyl, n-C18:0)" compartment="C_c" hasOnlySubstanceUnits="false" boundaryCondition="false" constant="false"/>
      <species id="M_cpd15558_c" name="phosphatidylserine (dioctadec-11-enoyl, n-C18:1)" compartment="C_c" hasOnlySubstanceUnits="false" boundaryCondition="false" constant="false"/>
      <species id="M_cpd00738_c" name="O-Phospho-L-serine" compartment="C_c" hasOnlySubstanceUnits="false" boundaryCondition="false" constant="false"/>
      <species id="M_cpd00738_p" name="O-Phospho-L-serine" compartment="C_p" hasOnlySubstanceUnits="false" boundaryCondition="false" constant="false"/>
      <species id="M_cpd08928_p" name="L-Threonine O-3-phosphate" compartment="C_p" hasOnlySubstanceUnits="false" boundaryCondition="false" constant="false"/>
      <species id="M_cpd00161_p" name="L-Threonine" compartment="C_p" hasOnlySubstanceUnits="false" boundaryCondition="false" constant="false"/>
      <species id="M_cpd00118_p" name="Putrescine" compartment="C_p" hasOnlySubstanceUnits="false" boundaryCondition="false" constant="false"/>
      <species id="M_cpd00215_c" name="Pyridoxal" compartment="C_c" hasOnlySubstanceUnits="false" boundaryCondition="false" constant="false"/>
      <species id="M_cpd00020_p" name="Pyruvate" compartment="C_p" hasOnlySubstanceUnits="false" boundaryCondition="false" constant="false"/>
      <species id="M_cpd00532_c" name="Superoxide anion" compartment="C_c" hasOnlySubstanceUnits="false" boundaryCondition="false" constant="false"/>
      <species id="M_cpd00847_c" name="D-Ribose 1,5-bisphosphate" compartment="C_c" hasOnlySubstanceUnits="false" boundaryCondition="false" constant="false"/>
      <species id="M_cpd00101_p" name="alpha-D-Ribose 5-phosphate" compartment="C_p" hasOnlySubstanceUnits="false" boundaryCondition="false" constant="false"/>
      <species id="M_cpd00105_p" name="D-Ribose" compartment="C_p" hasOnlySubstanceUnits="false" boundaryCondition="false" constant="false"/>
      <species id="M_cpd02656_c" name="6,7-Dimethyl-8-(1-D-ribityl)lumazine" compartment="C_c" hasOnlySubstanceUnits="false" boundaryCondition="false" constant="false"/>
      <species id="M_cpd00808_c" name="L-Ribulose 5-phosphate" compartment="C_c" hasOnlySubstanceUnits="false" boundaryCondition="false" constant="false"/>
      <species id="M_cpd00198_c" name="D-Xylulose 5-phosphate" compartment="C_c" hasOnlySubstanceUnits="false" boundaryCondition="false" constant="false"/>
      <species id="M_cpd02113_c" name="dTDP-L-rhamnose" compartment="C_c" hasOnlySubstanceUnits="false" boundaryCondition="false" constant="false"/>
      <species id="M_cpd00396_c" name="L-Rhamnose" compartment="C_c" hasOnlySubstanceUnits="false" boundaryCondition="false" constant="false"/>
      <species id="M_cpd00642_c" name="L-Rhamnulose" compartment="C_c" hasOnlySubstanceUnits="false" boundaryCondition="false" constant="false"/>
      <species id="M_cpd00831_c" name="L-Rhamnulose 1-phosphate" compartment="C_c" hasOnlySubstanceUnits="false" boundaryCondition="false" constant="false"/>
      <species id="M_cpd00396_p" name="L-Rhamnose" compartment="C_p" hasOnlySubstanceUnits="false" boundaryCondition="false" constant="false"/>
      <species id="M_cpd00238_c" name="Sedoheptulose 7-phosphate" compartment="C_c" hasOnlySubstanceUnits="false" boundaryCondition="false" constant="false"/>
      <species id="M_cpd02160_c" name="N2-Succinyl-L-ornithine" compartment="C_c" hasOnlySubstanceUnits="false" boundaryCondition="false" constant="false"/>
      <species id="M_cpd00183_c" name="Sarcosine" compartment="C_c" hasOnlySubstanceUnits="false" boundaryCondition="false" constant="false"/>
      <species id="M_cpd00804_c" name="D-Sorbitol 6-phosphate" compartment="C_c" hasOnlySubstanceUnits="false" boundaryCondition="false" constant="false"/>
      <species id="M_cpd00588_p" name="D-Sorbitol" compartment="C_p" hasOnlySubstanceUnits="false" boundaryCondition="false" constant="false"/>
      <species id="M_cpd02698_c" name="N-Succinyl-LL-2,6-diaminoheptanedioate" compartment="C_c" hasOnlySubstanceUnits="false" boundaryCondition="false" constant="false"/>
      <species id="M_cpd02724_c" name="N-Succinyl-2-L-amino-6-oxoheptanedioate" compartment="C_c" hasOnlySubstanceUnits="false" boundaryCondition="false" constant="false"/>
      <species id="M_cpd03525_c" name="N2-Succinyl-L-glutamate" compartment="C_c" hasOnlySubstanceUnits="false" boundaryCondition="false" constant="false"/>
      <species id="M_cpd03526_c" name="N2-Succinyl-L-glutamate 5-semialdehyde" compartment="C_c" hasOnlySubstanceUnits="false" boundaryCondition="false" constant="false"/>
      <species id="M_cpd01620_c" name="dihydrosirohydrochlorin" compartment="C_c" hasOnlySubstanceUnits="false" boundaryCondition="false" constant="false"/>
      <species id="M_cpd03426_c" name="sirohydrochlorin" compartment="C_c" hasOnlySubstanceUnits="false" boundaryCondition="false" constant="false"/>
      <species id="M_cpd00383_c" name="Shikimate" compartment="C_c" hasOnlySubstanceUnits="false" boundaryCondition="false" constant="false"/>
      <species id="M_cpd00383_p" name="Shikimate" compartment="C_p" hasOnlySubstanceUnits="false" boundaryCondition="false" constant="false"/>
      <species id="M_cpd06201_p" name="sulfur dioxide" compartment="C_p" hasOnlySubstanceUnits="false" boundaryCondition="false" constant="false"/>
      <species id="M_cpd00048_p" name="Sulfate" compartment="C_p" hasOnlySubstanceUnits="false" boundaryCondition="false" constant="false"/>
      <species id="M_cpd00470_c" name="N1-Acetylspermidine" compartment="C_c" hasOnlySubstanceUnits="false" boundaryCondition="false" constant="false"/>
      <species id="M_cpd00758_c" name="N8-Acetylspermidine" compartment="C_c" hasOnlySubstanceUnits="false" boundaryCondition="false" constant="false"/>
      <species id="M_cpd00264_p" name="Spermidine" compartment="C_p" hasOnlySubstanceUnits="false" boundaryCondition="false" constant="false"/>
      <species id="M_cpd00076_p" name="Sucrose" compartment="C_p" hasOnlySubstanceUnits="false" boundaryCondition="false" constant="false"/>
      <species id="M_cpd09878_p" name="sulfoacetate" compartment="C_p" hasOnlySubstanceUnits="false" boundaryCondition="false" constant="false"/>
      <species id="M_cpd00666_c" name="L-tartrate" compartment="C_c" hasOnlySubstanceUnits="false" boundaryCondition="false" constant="false"/>
      <species id="M_cpd00666_p" name="L-tartrate" compartment="C_p" hasOnlySubstanceUnits="false" boundaryCondition="false" constant="false"/>
      <species id="M_cpd00210_c" name="Taurine" compartment="C_c" hasOnlySubstanceUnits="false" boundaryCondition="false" constant="false"/>
      <species id="M_cpd00210_p" name="Taurine" compartment="C_p" hasOnlySubstanceUnits="false" boundaryCondition="false" constant="false"/>
      <species id="M_cpd00793_c" name="Thiamin monophosphate" compartment="C_c" hasOnlySubstanceUnits="false" boundaryCondition="false" constant="false"/>
      <species id="M_cpd02661_c" name="dTDP-4-amino-4,6-dideoxy-D-galactose" compartment="C_c" hasOnlySubstanceUnits="false" boundaryCondition="false" constant="false"/>
      <species id="M_cpd00521_c" name="dTDP-4-dehydro-6-deoxy-D-glucose" compartment="C_c" hasOnlySubstanceUnits="false" boundaryCondition="false" constant="false"/>
      <species id="M_cpd00522_c" name="dTDP-4-dehydro-6-deoxy-L-mannose" compartment="C_c" hasOnlySubstanceUnits="false" boundaryCondition="false" constant="false"/>
      <species id="M_cpd00305_p" name="Thiamin" compartment="C_p" hasOnlySubstanceUnits="false" boundaryCondition="false" constant="false"/>
      <species id="M_cpd00305_c" name="Thiamin" compartment="C_c" hasOnlySubstanceUnits="false" boundaryCondition="false" constant="false"/>
      <species id="M_cpd00151_c" name="Thymine" compartment="C_c" hasOnlySubstanceUnits="false" boundaryCondition="false" constant="false"/>
      <species id="M_cpd00151_p" name="Thymine" compartment="C_p" hasOnlySubstanceUnits="false" boundaryCondition="false" constant="false"/>
      <species id="M_cpd00811_c" name="Trimethylamine N-oxide" compartment="C_c" hasOnlySubstanceUnits="false" boundaryCondition="false" constant="false"/>
      <species id="M_cpd00441_c" name="trimethylamine" compartment="C_c" hasOnlySubstanceUnits="false" boundaryCondition="false" constant="false"/>
      <species id="M_cpd00811_p" name="Trimethylamine N-oxide" compartment="C_p" hasOnlySubstanceUnits="false" boundaryCondition="false" constant="false"/>
      <species id="M_cpd00441_p" name="trimethylamine" compartment="C_p" hasOnlySubstanceUnits="false" boundaryCondition="false" constant="false"/>
      <species id="M_cpd15364_c" name="2&apos;-(5&apos;&apos;-triphosphoribosyl)-3&apos;-dephospho-CoA" compartment="C_c" hasOnlySubstanceUnits="false" boundaryCondition="false" constant="false"/>
      <species id="M_cpd00523_c" name="alpha,alpha&apos;-Trehalose 6-phosphate" compartment="C_c" hasOnlySubstanceUnits="false" boundaryCondition="false" constant="false"/>
      <species id="M_cpd00794_c" name="Trehalose" compartment="C_c" hasOnlySubstanceUnits="false" boundaryCondition="false" constant="false"/>
      <species id="M_cpd00794_p" name="Trehalose" compartment="C_p" hasOnlySubstanceUnits="false" boundaryCondition="false" constant="false"/>
      <species id="M_cpd00065_p" name="L-Tryptophan" compartment="C_p" hasOnlySubstanceUnits="false" boundaryCondition="false" constant="false"/>
      <species id="M_cpd00374_p" name="Tyramine" compartment="C_p" hasOnlySubstanceUnits="false" boundaryCondition="false" constant="false"/>
      <species id="M_cpd03912_p" name="Phosphotyrosine" compartment="C_p" hasOnlySubstanceUnits="false" boundaryCondition="false" constant="false"/>
      <species id="M_cpd00069_p" name="L-Tyrosine" compartment="C_p" hasOnlySubstanceUnits="false" boundaryCondition="false" constant="false"/>
      <species id="M_cpd03584_c" name="UDP-3-O-(3-hydroxytetradecanoyl)-D-glucosamine" compartment="C_c" hasOnlySubstanceUnits="false" boundaryCondition="false" constant="false"/>
      <species id="M_cpd00525_c" name="UDP-N-acetylmuramoyl-L-alanyl-D-glutamate" compartment="C_c" hasOnlySubstanceUnits="false" boundaryCondition="false" constant="false"/>
      <species id="M_cpd02964_c" name="UDP-N-acetylmuramoyl-L-alanyl-D-gamma-glutamyl-meso-2,6-diaminopimelate" compartment="C_c" hasOnlySubstanceUnits="false" boundaryCondition="false" constant="false"/>
      <species id="M_cpd00175_p" name="UDP-N-acetyl-D-galactosamine" compartment="C_p" hasOnlySubstanceUnits="false" boundaryCondition="false" constant="false"/>
      <species id="M_cpd00037_p" name="UDP-N-acetyl-D-glucosamine" compartment="C_p" hasOnlySubstanceUnits="false" boundaryCondition="false" constant="false"/>
      <species id="M_cpd00861_c" name="UDP-N-acetyl-D-mannosamine" compartment="C_c" hasOnlySubstanceUnits="false" boundaryCondition="false" constant="false"/>
      <species id="M_cpd02886_c" name="UDP-3-O-(3-hydroxytetradecanoyl)-N-acetylglucosamine" compartment="C_c" hasOnlySubstanceUnits="false" boundaryCondition="false" constant="false"/>
      <species id="M_cpd02820_c" name="UDP-N-acetyl-3-O-(1-carboxyvinyl)-D-glucosamine" compartment="C_c" hasOnlySubstanceUnits="false" boundaryCondition="false" constant="false"/>
      <species id="M_cpd00890_c" name="UDP-N-acetylmuramoyl-L-alanine" compartment="C_c" hasOnlySubstanceUnits="false" boundaryCondition="false" constant="false"/>
      <species id="M_cpd00773_c" name="UDP-N-acetylmuramate" compartment="C_c" hasOnlySubstanceUnits="false" boundaryCondition="false" constant="false"/>
      <species id="M_cpd00043_c" name="UDPgalactose" compartment="C_c" hasOnlySubstanceUnits="false" boundaryCondition="false" constant="false"/>
      <species id="M_cpd00043_p" name="UDPgalactose" compartment="C_p" hasOnlySubstanceUnits="false" boundaryCondition="false" constant="false"/>
      <species id="M_cpd00144_c" name="UDP-D-glucuronate" compartment="C_c" hasOnlySubstanceUnits="false" boundaryCondition="false" constant="false"/>
      <species id="M_cpd15578_c" name="UDP-4-keto-pyranose" compartment="C_c" hasOnlySubstanceUnits="false" boundaryCondition="false" constant="false"/>
      <species id="M_cpd00144_p" name="UDP-D-glucuronate" compartment="C_p" hasOnlySubstanceUnits="false" boundaryCondition="false" constant="false"/>
      <species id="M_cpd00026_p" name="UDPglucose" compartment="C_p" hasOnlySubstanceUnits="false" boundaryCondition="false" constant="false"/>
      <species id="M_cpd15577_c" name="uridine 5&apos;&apos;-diphospho-{beta}-4-deoxy-4-amino-L-arabinose" compartment="C_c" hasOnlySubstanceUnits="false" boundaryCondition="false" constant="false"/>
      <species id="M_cpd15660_c" name="uridine 5&apos;&apos;-diphospho-{beta}-4-deoxy-4-formamido-L-arabinose" compartment="C_c" hasOnlySubstanceUnits="false" boundaryCondition="false" constant="false"/>
      <species id="M_cpd15576_c" name="undecaprenyl phosphate-4-amino-4-deoxy-L-arabinose" compartment="C_c" hasOnlySubstanceUnits="false" boundaryCondition="false" constant="false"/>
      <species id="M_cpd15579_c" name="UDP-N-acetylmuramoyl-L-alanyl-D-gamma-glutamyl-meso-2,6-diaminopimelate-D-alanine" compartment="C_c" hasOnlySubstanceUnits="false" boundaryCondition="false" constant="false"/>
      <species id="M_cpd15575_c" name="undecaprenyl phosphate-4-amino-4-formyl-L-arabinose" compartment="C_c" hasOnlySubstanceUnits="false" boundaryCondition="false" constant="false"/>
      <species id="M_cpd00774_c" name="Uroporphyrinogen III" compartment="C_c" hasOnlySubstanceUnits="false" boundaryCondition="false" constant="false"/>
      <species id="M_cpd00092_p" name="Uracil" compartment="C_p" hasOnlySubstanceUnits="false" boundaryCondition="false" constant="false"/>
      <species id="M_cpd00073_p" name="Urea" compartment="C_p" hasOnlySubstanceUnits="false" boundaryCondition="false" constant="false"/>
      <species id="M_cpd00300_c" name="Urate" compartment="C_c" hasOnlySubstanceUnits="false" boundaryCondition="false" constant="false"/>
      <species id="M_cpd00156_p" name="L-Valine" compartment="C_p" hasOnlySubstanceUnits="false" boundaryCondition="false" constant="false"/>
      <species id="M_cpd00309_p" name="Xanthine" compartment="C_p" hasOnlySubstanceUnits="false" boundaryCondition="false" constant="false"/>
      <species id="M_cpd00154_c" name="D-Xylose" compartment="C_c" hasOnlySubstanceUnits="false" boundaryCondition="false" constant="false"/>
      <species id="M_cpd00259_c" name="D-Xylulose" compartment="C_c" hasOnlySubstanceUnits="false" boundaryCondition="false" constant="false"/>
      <species id="M_cpd00261_p" name="L-Xylulose" compartment="C_p" hasOnlySubstanceUnits="false" boundaryCondition="false" constant="false"/>
      <species id="M_cpd00154_p" name="D-Xylose" compartment="C_p" hasOnlySubstanceUnits="false" boundaryCondition="false" constant="false"/>
      <species id="M_cpd00034_p" name="Zinc" compartment="C_p" hasOnlySubstanceUnits="false" boundaryCondition="false" constant="false"/>
      <species id="M_cpd11606_c" name="Menaquinone 7" compartment="C_c" hasOnlySubstanceUnits="false" boundaryCondition="false" constant="false"/>
      <species id="M_cpd11451_c" name="mql7" compartment="C_c" hasOnlySubstanceUnits="false" boundaryCondition="false" constant="false"/>
      <species id="M_cpd00524_c" name="2-Inosose" compartment="C_c" hasOnlySubstanceUnits="false" boundaryCondition="false" constant="false"/>
      <species id="M_cpd00191_c" name="3-Oxopropanoate" compartment="C_c" hasOnlySubstanceUnits="false" boundaryCondition="false" constant="false"/>
      <species id="M_cpd00180_c" name="Oxalate" compartment="C_c" hasOnlySubstanceUnits="false" boundaryCondition="false" constant="false"/>
      <species id="M_cpd03047_e" name="Taurocholate" compartment="C_e" hasOnlySubstanceUnits="false" boundaryCondition="false" constant="false"/>
      <species id="M_cpd01414_e" name="Tetrathionate" compartment="C_e" hasOnlySubstanceUnits="false" boundaryCondition="false" constant="false"/>
      <species id="M_cpd01414_c" name="Tetrathionate" compartment="C_c" hasOnlySubstanceUnits="false" boundaryCondition="false" constant="false"/>
      <species id="M_cpd03805_e" name="2-Deoxy-D-glucose 6-phosphate" compartment="C_e" hasOnlySubstanceUnits="false" boundaryCondition="false" constant="false"/>
      <species id="M_cpd03385_e" name="Fosfonet" compartment="C_e" hasOnlySubstanceUnits="false" boundaryCondition="false" constant="false"/>
      <species id="M_cpd03385_c" name="Fosfonet" compartment="C_c" hasOnlySubstanceUnits="false" boundaryCondition="false" constant="false"/>
      <species id="M_cpd02233_e" name="Ciliatine" compartment="C_e" hasOnlySubstanceUnits="false" boundaryCondition="false" constant="false"/>
      <species id="M_cpd02233_c" name="Ciliatine" compartment="C_c" hasOnlySubstanceUnits="false" boundaryCondition="false" constant="false"/>
      <species id="M_cpd01991_e" name="2&apos;-Cytidylic acid" compartment="C_e" hasOnlySubstanceUnits="false" boundaryCondition="false" constant="false"/>
      <species id="M_cpd01550_e" name="Phosphocreatine" compartment="C_e" hasOnlySubstanceUnits="false" boundaryCondition="false" constant="false"/>
      <species id="M_cpd01550_c" name="Phosphocreatine" compartment="C_c" hasOnlySubstanceUnits="false" boundaryCondition="false" constant="false"/>
      <species id="M_cpd00696_e" name="3&apos;,5&apos;-Cyclic CMP" compartment="C_e" hasOnlySubstanceUnits="false" boundaryCondition="false" constant="false"/>
      <species id="M_cpd00696_c" name="3&apos;,5&apos;-Cyclic CMP" compartment="C_c" hasOnlySubstanceUnits="false" boundaryCondition="false" constant="false"/>
      <species id="M_cpd00697_e" name="cGMP" compartment="C_e" hasOnlySubstanceUnits="false" boundaryCondition="false" constant="false"/>
      <species id="M_cpd00697_c" name="cGMP" compartment="C_c" hasOnlySubstanceUnits="false" boundaryCondition="false" constant="false"/>
      <species id="M_cpd00700_e" name="AMP 2&apos;-phosphate" compartment="C_e" hasOnlySubstanceUnits="false" boundaryCondition="false" constant="false"/>
      <species id="M_cpd00793_e" name="Thiamin monophosphate" compartment="C_e" hasOnlySubstanceUnits="false" boundaryCondition="false" constant="false"/>
      <species id="M_cpd00421_e" name="Inorganic triphosphate" compartment="C_e" hasOnlySubstanceUnits="false" boundaryCondition="false" constant="false"/>
      <species id="M_cpd00457_e" name="Phosphocholine" compartment="C_e" hasOnlySubstanceUnits="false" boundaryCondition="false" constant="false"/>
      <species id="M_cpd00457_c" name="Phosphocholine" compartment="C_c" hasOnlySubstanceUnits="false" boundaryCondition="false" constant="false"/>
      <species id="M_cpd00285_e" name="Phosphoethanolamine" compartment="C_e" hasOnlySubstanceUnits="false" boundaryCondition="false" constant="false"/>
      <species id="M_cpd00285_c" name="Phosphoethanolamine" compartment="C_c" hasOnlySubstanceUnits="false" boundaryCondition="false" constant="false"/>
      <species id="M_cpd03840_e" name="D-Valine" compartment="C_e" hasOnlySubstanceUnits="false" boundaryCondition="false" constant="false"/>
      <species id="M_cpd02241_e" name="D-Mannosamine" compartment="C_e" hasOnlySubstanceUnits="false" boundaryCondition="false" constant="false"/>
      <species id="M_cpd01308_e" name="D-Asparagine" compartment="C_e" hasOnlySubstanceUnits="false" boundaryCondition="false" constant="false"/>
      <species id="M_cpd01524_e" name="D-Chondrosamine" compartment="C_e" hasOnlySubstanceUnits="false" boundaryCondition="false" constant="false"/>
      <species id="M_cpd00591_e" name="Ethylamine" compartment="C_e" hasOnlySubstanceUnits="false" boundaryCondition="false" constant="false"/>
      <species id="M_cpd00591_c" name="Ethylamine" compartment="C_c" hasOnlySubstanceUnits="false" boundaryCondition="false" constant="false"/>
      <species id="M_cpd00378_e" name="Formamide" compartment="C_e" hasOnlySubstanceUnits="false" boundaryCondition="false" constant="false"/>
      <species id="M_cpd00378_c" name="Formamide" compartment="C_c" hasOnlySubstanceUnits="false" boundaryCondition="false" constant="false"/>
      <species id="M_cpd00549_e" name="D-Lysine" compartment="C_e" hasOnlySubstanceUnits="false" boundaryCondition="false" constant="false"/>
      <species id="M_cpd00549_c" name="D-Lysine" compartment="C_c" hasOnlySubstanceUnits="false" boundaryCondition="false" constant="false"/>
      <species id="M_cpd00312_e" name="Histamine" compartment="C_e" hasOnlySubstanceUnits="false" boundaryCondition="false" constant="false"/>
      <species id="M_cpd00312_c" name="Histamine" compartment="C_c" hasOnlySubstanceUnits="false" boundaryCondition="false" constant="false"/>
      <species id="M_cpd00187_e" name="Methanamine" compartment="C_e" hasOnlySubstanceUnits="false" boundaryCondition="false" constant="false"/>
      <species id="M_cpd00187_c" name="Methanamine" compartment="C_c" hasOnlySubstanceUnits="false" boundaryCondition="false" constant="false"/>
      <species id="M_cpd00165_e" name="Hydroxylamine" compartment="C_e" hasOnlySubstanceUnits="false" boundaryCondition="false" constant="false"/>
      <species id="M_cpd00165_c" name="Hydroxylamine" compartment="C_c" hasOnlySubstanceUnits="false" boundaryCondition="false" constant="false"/>
      <species id="M_cpd11603_e" name="b-Methyl-D-Glucoside" compartment="C_e" hasOnlySubstanceUnits="false" boundaryCondition="false" constant="false"/>
      <species id="M_cpd05240_e" name="Amygdalin" compartment="C_e" hasOnlySubstanceUnits="false" boundaryCondition="false" constant="false"/>
      <species id="M_cpd05158_e" name="Gentiobiose" compartment="C_e" hasOnlySubstanceUnits="false" boundaryCondition="false" constant="false"/>
      <species id="M_cpd04349_e" name="Lactulose" compartment="C_e" hasOnlySubstanceUnits="false" boundaryCondition="false" constant="false"/>
      <species id="M_cpd03884_e" name="D-Psicose" compartment="C_e" hasOnlySubstanceUnits="false" boundaryCondition="false" constant="false"/>
      <species id="M_cpd11602_e" name="Inulin" compartment="C_e" hasOnlySubstanceUnits="false" boundaryCondition="false" constant="false"/>
      <species id="M_cpd02351_e" name="Glucosaminate" compartment="C_e" hasOnlySubstanceUnits="false" boundaryCondition="false" constant="false"/>
      <species id="M_cpd02351_c" name="Glucosaminate" compartment="C_c" hasOnlySubstanceUnits="false" boundaryCondition="false" constant="false"/>
      <species id="M_cpd01293_e" name="5-Oxoproline" compartment="C_e" hasOnlySubstanceUnits="false" boundaryCondition="false" constant="false"/>
      <species id="M_cpd01293_c" name="5-Oxoproline" compartment="C_c" hasOnlySubstanceUnits="false" boundaryCondition="false" constant="false"/>
      <species id="M_cpd01133_e" name="Stachyose" compartment="C_e" hasOnlySubstanceUnits="false" boundaryCondition="false" constant="false"/>
      <species id="M_cpd01133_c" name="Stachyose" compartment="C_c" hasOnlySubstanceUnits="false" boundaryCondition="false" constant="false"/>
      <species id="M_cpd00750_e" name="D-Fucose" compartment="C_e" hasOnlySubstanceUnits="false" boundaryCondition="false" constant="false"/>
      <species id="M_cpd00589_e" name="D-Tagatose" compartment="C_e" hasOnlySubstanceUnits="false" boundaryCondition="false" constant="false"/>
      <species id="M_cpd00589_c" name="D-Tagatose" compartment="C_c" hasOnlySubstanceUnits="false" boundaryCondition="false" constant="false"/>
      <species id="M_cpd11601_e" name="Pectin" compartment="C_e" hasOnlySubstanceUnits="false" boundaryCondition="false" constant="false"/>
      <species id="M_cpd00374_c" name="Tyramine" compartment="C_c" hasOnlySubstanceUnits="false" boundaryCondition="false" constant="false"/>
      <species id="M_cpd00366_e" name="Ribitol" compartment="C_e" hasOnlySubstanceUnits="false" boundaryCondition="false" constant="false"/>
      <species id="M_cpd00366_c" name="Ribitol" compartment="C_c" hasOnlySubstanceUnits="false" boundaryCondition="false" constant="false"/>
      <species id="M_cpd00415_e" name="Hydroquinone" compartment="C_e" hasOnlySubstanceUnits="false" boundaryCondition="false" constant="false"/>
      <species id="M_cpd00274_e" name="L-Citrulline" compartment="C_e" hasOnlySubstanceUnits="false" boundaryCondition="false" constant="false"/>
      <species id="M_cpd00186_e" name="D-Glutamate" compartment="C_e" hasOnlySubstanceUnits="false" boundaryCondition="false" constant="false"/>
      <species id="M_cpd01622_e" name="Trimetaphosphate" compartment="C_e" hasOnlySubstanceUnits="false" boundaryCondition="false" constant="false"/>
      <species id="M_cpd01622_c" name="Trimetaphosphate" compartment="C_c" hasOnlySubstanceUnits="false" boundaryCondition="false" constant="false"/>
      <species id="M_cpd00212_e" name="L-Sorbose" compartment="C_e" hasOnlySubstanceUnits="false" boundaryCondition="false" constant="false"/>
      <species id="M_cpd00212_c" name="L-Sorbose" compartment="C_c" hasOnlySubstanceUnits="false" boundaryCondition="false" constant="false"/>
      <species id="M_cpd00588_c" name="D-Sorbitol" compartment="C_c" hasOnlySubstanceUnits="false" boundaryCondition="false" constant="false"/>
      <species id="M_cpd01030_e" name="Salicin" compartment="C_e" hasOnlySubstanceUnits="false" boundaryCondition="false" constant="false"/>
      <species id="M_cpd00220_e" name="Riboflavin" compartment="C_e" hasOnlySubstanceUnits="false" boundaryCondition="false" constant="false"/>
      <species id="M_cpd00382_e" name="Melitose" compartment="C_e" hasOnlySubstanceUnits="false" boundaryCondition="false" constant="false"/>
      <species id="M_cpd00382_c" name="Melitose" compartment="C_c" hasOnlySubstanceUnits="false" boundaryCondition="false" constant="false"/>
      <species id="M_cpd01665_e" name="D-O-Phosphoserine" compartment="C_e" hasOnlySubstanceUnits="false" boundaryCondition="false" constant="false"/>
      <species id="M_cpd01665_c" name="D-O-Phosphoserine" compartment="C_c" hasOnlySubstanceUnits="false" boundaryCondition="false" constant="false"/>
      <species id="M_cpd00300_e" name="Urate" compartment="C_e" hasOnlySubstanceUnits="false" boundaryCondition="false" constant="false"/>
      <species id="M_cpd00012_e" name="Diphosphate" compartment="C_e" hasOnlySubstanceUnits="false" boundaryCondition="false" constant="false"/>
      <species id="M_cpd00061_e" name="Phosphoenolpyruvate" compartment="C_e" hasOnlySubstanceUnits="false" boundaryCondition="false" constant="false"/>
      <species id="M_cpd01200_e" name="Palatinose" compartment="C_e" hasOnlySubstanceUnits="false" boundaryCondition="false" constant="false"/>
      <species id="M_cpd01200_c" name="Palatinose" compartment="C_c" hasOnlySubstanceUnits="false" boundaryCondition="false" constant="false"/>
      <species id="M_cpd11576_c" name="L-methionine R-oxide" compartment="C_c" hasOnlySubstanceUnits="false" boundaryCondition="false" constant="false"/>
      <species id="M_cpd01914_e" name="L-Methionine S-oxide" compartment="C_e" hasOnlySubstanceUnits="false" boundaryCondition="false" constant="false"/>
      <species id="M_cpd01914_c" name="L-Methionine S-oxide" compartment="C_c" hasOnlySubstanceUnits="false" boundaryCondition="false" constant="false"/>
      <species id="M_cpd00485_e" name="D-Mannose 1-phosphate" compartment="C_e" hasOnlySubstanceUnits="false" boundaryCondition="false" constant="false"/>
      <species id="M_cpd00541_e" name="Lipoate" compartment="C_e" hasOnlySubstanceUnits="false" boundaryCondition="false" constant="false"/>
      <species id="M_cpd00395_e" name="L-Cysteate" compartment="C_e" hasOnlySubstanceUnits="false" boundaryCondition="false" constant="false"/>
      <species id="M_cpd00395_c" name="L-Cysteate" compartment="C_c" hasOnlySubstanceUnits="false" boundaryCondition="false" constant="false"/>
      <species id="M_cpd11577_e" name="Lanthionine" compartment="C_e" hasOnlySubstanceUnits="false" boundaryCondition="false" constant="false"/>
      <species id="M_cpd11577_c" name="Lanthionine" compartment="C_c" hasOnlySubstanceUnits="false" boundaryCondition="false" constant="false"/>
      <species id="M_cpd00260_e" name="Isocitrate" compartment="C_e" hasOnlySubstanceUnits="false" boundaryCondition="false" constant="false"/>
      <species id="M_cpd00155_e" name="glycogen" compartment="C_e" hasOnlySubstanceUnits="false" boundaryCondition="false" constant="false"/>
      <species id="M_cpd00040_e" name="Glyoxylate" compartment="C_e" hasOnlySubstanceUnits="false" boundaryCondition="false" constant="false"/>
      <species id="M_cpd01242_e" name="Thyminose" compartment="C_e" hasOnlySubstanceUnits="false" boundaryCondition="false" constant="false"/>
      <species id="M_cpd01242_c" name="Thyminose" compartment="C_c" hasOnlySubstanceUnits="false" boundaryCondition="false" constant="false"/>
      <species id="M_cpd05190_e" name="Djenkolate" compartment="C_e" hasOnlySubstanceUnits="false" boundaryCondition="false" constant="false"/>
      <species id="M_cpd05190_c" name="Djenkolate" compartment="C_c" hasOnlySubstanceUnits="false" boundaryCondition="false" constant="false"/>
      <species id="M_cpd11580_e" name="Gly-Gln" compartment="C_e" hasOnlySubstanceUnits="false" boundaryCondition="false" constant="false"/>
      <species id="M_cpd11580_c" name="Gly-Gln" compartment="C_c" hasOnlySubstanceUnits="false" boundaryCondition="false" constant="false"/>
      <species id="M_cpd11581_e" name="gly-asn-L" compartment="C_e" hasOnlySubstanceUnits="false" boundaryCondition="false" constant="false"/>
      <species id="M_cpd11581_c" name="gly-asn-L" compartment="C_c" hasOnlySubstanceUnits="false" boundaryCondition="false" constant="false"/>
      <species id="M_cpd11582_e" name="ala-L-Thr-L" compartment="C_e" hasOnlySubstanceUnits="false" boundaryCondition="false" constant="false"/>
      <species id="M_cpd11582_c" name="ala-L-Thr-L" compartment="C_c" hasOnlySubstanceUnits="false" boundaryCondition="false" constant="false"/>
      <species id="M_cpd11583_e" name="Ala-Leu" compartment="C_e" hasOnlySubstanceUnits="false" boundaryCondition="false" constant="false"/>
      <species id="M_cpd11583_c" name="Ala-Leu" compartment="C_c" hasOnlySubstanceUnits="false" boundaryCondition="false" constant="false"/>
      <species id="M_cpd11584_e" name="Ala-His" compartment="C_e" hasOnlySubstanceUnits="false" boundaryCondition="false" constant="false"/>
      <species id="M_cpd11584_c" name="Ala-His" compartment="C_c" hasOnlySubstanceUnits="false" boundaryCondition="false" constant="false"/>
      <species id="M_cpd11585_e" name="L-alanylglycine" compartment="C_e" hasOnlySubstanceUnits="false" boundaryCondition="false" constant="false"/>
      <species id="M_cpd11585_c" name="L-alanylglycine" compartment="C_c" hasOnlySubstanceUnits="false" boundaryCondition="false" constant="false"/>
      <species id="M_cpd11586_e" name="ala-L-glu-L" compartment="C_e" hasOnlySubstanceUnits="false" boundaryCondition="false" constant="false"/>
      <species id="M_cpd11586_c" name="ala-L-glu-L" compartment="C_c" hasOnlySubstanceUnits="false" boundaryCondition="false" constant="false"/>
      <species id="M_cpd11587_e" name="Ala-Gln" compartment="C_e" hasOnlySubstanceUnits="false" boundaryCondition="false" constant="false"/>
      <species id="M_cpd11587_c" name="Ala-Gln" compartment="C_c" hasOnlySubstanceUnits="false" boundaryCondition="false" constant="false"/>
      <species id="M_cpd11588_e" name="gly-pro-L" compartment="C_e" hasOnlySubstanceUnits="false" boundaryCondition="false" constant="false"/>
      <species id="M_cpd11588_c" name="gly-pro-L" compartment="C_c" hasOnlySubstanceUnits="false" boundaryCondition="false" constant="false"/>
      <species id="M_cpd11589_e" name="gly-asp-L" compartment="C_e" hasOnlySubstanceUnits="false" boundaryCondition="false" constant="false"/>
      <species id="M_cpd11589_c" name="gly-asp-L" compartment="C_c" hasOnlySubstanceUnits="false" boundaryCondition="false" constant="false"/>
      <species id="M_cpd11590_e" name="met-L-ala-L" compartment="C_e" hasOnlySubstanceUnits="false" boundaryCondition="false" constant="false"/>
      <species id="M_cpd11590_c" name="met-L-ala-L" compartment="C_c" hasOnlySubstanceUnits="false" boundaryCondition="false" constant="false"/>
      <species id="M_cpd11591_e" name="Gly-Met" compartment="C_e" hasOnlySubstanceUnits="false" boundaryCondition="false" constant="false"/>
      <species id="M_cpd11591_c" name="Gly-Met" compartment="C_c" hasOnlySubstanceUnits="false" boundaryCondition="false" constant="false"/>
      <species id="M_cpd11592_e" name="gly-glu-L" compartment="C_e" hasOnlySubstanceUnits="false" boundaryCondition="false" constant="false"/>
      <species id="M_cpd11592_c" name="gly-glu-L" compartment="C_c" hasOnlySubstanceUnits="false" boundaryCondition="false" constant="false"/>
      <species id="M_cpd11593_e" name="ala-L-asp-L" compartment="C_e" hasOnlySubstanceUnits="false" boundaryCondition="false" constant="false"/>
      <species id="M_cpd11593_c" name="ala-L-asp-L" compartment="C_c" hasOnlySubstanceUnits="false" boundaryCondition="false" constant="false"/>
      <species id="M_cpd11594_e" name="Dextrin" compartment="C_e" hasOnlySubstanceUnits="false" boundaryCondition="false" constant="false"/>
      <species id="M_cpd11594_c" name="Dextrin" compartment="C_c" hasOnlySubstanceUnits="false" boundaryCondition="false" constant="false"/>
      <species id="M_cpd11595_c" name="chromate" compartment="C_c" hasOnlySubstanceUnits="false" boundaryCondition="false" constant="false"/>
      <species id="M_cpd11595_e" name="chromate" compartment="C_e" hasOnlySubstanceUnits="false" boundaryCondition="false" constant="false"/>
      <species id="M_cpd00216_e" name="chorismate" compartment="C_e" hasOnlySubstanceUnits="false" boundaryCondition="false" constant="false"/>
      <species id="M_cpd00158_e" name="CELB" compartment="C_e" hasOnlySubstanceUnits="false" boundaryCondition="false" constant="false"/>
      <species id="M_cpd00423_c" name="Vitamin B12r" compartment="C_c" hasOnlySubstanceUnits="false" boundaryCondition="false" constant="false"/>
      <species id="M_cpd01947_e" name="BDOH" compartment="C_e" hasOnlySubstanceUnits="false" boundaryCondition="false" constant="false"/>
      <species id="M_cpd01947_c" name="BDOH" compartment="C_c" hasOnlySubstanceUnits="false" boundaryCondition="false" constant="false"/>
      <species id="M_cpd01048_e" name="arsenate" compartment="C_e" hasOnlySubstanceUnits="false" boundaryCondition="false" constant="false"/>
      <species id="M_cpd11597_e" name="ARSENOBETAINE" compartment="C_e" hasOnlySubstanceUnits="false" boundaryCondition="false" constant="false"/>
      <species id="M_cpd11597_c" name="ARSENOBETAINE" compartment="C_c" hasOnlySubstanceUnits="false" boundaryCondition="false" constant="false"/>
      <species id="M_cpd03535_e" name="Phosphoarginine" compartment="C_e" hasOnlySubstanceUnits="false" boundaryCondition="false" constant="false"/>
      <species id="M_cpd03535_c" name="Phosphoarginine" compartment="C_c" hasOnlySubstanceUnits="false" boundaryCondition="false" constant="false"/>
      <species id="M_cpd03696_e" name="Ursin" compartment="C_e" hasOnlySubstanceUnits="false" boundaryCondition="false" constant="false"/>
      <species id="M_cpd00185_e" name="D-Arabinose" compartment="C_e" hasOnlySubstanceUnits="false" boundaryCondition="false" constant="false"/>
      <species id="M_cpd00185_c" name="D-Arabinose" compartment="C_c" hasOnlySubstanceUnits="false" boundaryCondition="false" constant="false"/>
      <species id="M_cpd11598_e" name="Antimonite" compartment="C_e" hasOnlySubstanceUnits="false" boundaryCondition="false" constant="false"/>
      <species id="M_cpd00361_c" name="ACTN" compartment="C_c" hasOnlySubstanceUnits="false" boundaryCondition="false" constant="false"/>
      <species id="M_cpd00361_e" name="ACTN" compartment="C_e" hasOnlySubstanceUnits="false" boundaryCondition="false" constant="false"/>
      <species id="M_cpd00417_e" name="L-Lyxitol" compartment="C_e" hasOnlySubstanceUnits="false" boundaryCondition="false" constant="false"/>
      <species id="M_cpd00417_c" name="L-Lyxitol" compartment="C_c" hasOnlySubstanceUnits="false" boundaryCondition="false" constant="false"/>
      <species id="M_cpd00284_e" name="6-Phospho-D-gluconate" compartment="C_e" hasOnlySubstanceUnits="false" boundaryCondition="false" constant="false"/>
      <species id="M_cpd01981_e" name="5-Methylthio-D-ribose" compartment="C_e" hasOnlySubstanceUnits="false" boundaryCondition="false" constant="false"/>
      <species id="M_cpd00169_e" name="3-Phospho-D-glycerate" compartment="C_e" hasOnlySubstanceUnits="false" boundaryCondition="false" constant="false"/>
      <species id="M_cpd00482_e" name="D-Glycerate 2-phosphate" compartment="C_e" hasOnlySubstanceUnits="false" boundaryCondition="false" constant="false"/>
      <species id="M_cpd00727_e" name="2-Phosphoglycolate" compartment="C_e" hasOnlySubstanceUnits="false" boundaryCondition="false" constant="false"/>
      <species id="M_cpd00481_c" name="Isobutyryl-CoA" compartment="C_c" hasOnlySubstanceUnits="false" boundaryCondition="false" constant="false"/>
      <species id="M_cpd00760_c" name="2-Methylbutyryl-CoA" compartment="C_c" hasOnlySubstanceUnits="false" boundaryCondition="false" constant="false"/>
      <species id="M_cpd00175_c" name="UDP-N-acetyl-D-galactosamine" compartment="C_c" hasOnlySubstanceUnits="false" boundaryCondition="false" constant="false"/>
      <species id="M_cpd00393_e" name="Folate" compartment="C_e" hasOnlySubstanceUnits="false" boundaryCondition="false" constant="false"/>
      <species id="M_cpd00393_c" name="Folate" compartment="C_c" hasOnlySubstanceUnits="false" boundaryCondition="false" constant="false"/>
      <species id="M_cpd00104_e" name="Biotin" compartment="C_e" hasOnlySubstanceUnits="false" boundaryCondition="false" constant="false"/>
      <species id="M_cpd00253_e" name="Glutamine" compartment="C_e" hasOnlySubstanceUnits="false" boundaryCondition="false" constant="false"/>
      <species id="M_cpd08305_e" name="crotonobetaine" compartment="C_e" hasOnlySubstanceUnits="false" boundaryCondition="false" constant="false"/>
      <species id="M_cpd03424_e" name="Vitamin B12" compartment="C_e" hasOnlySubstanceUnits="false" boundaryCondition="false" constant="false"/>
      <species id="M_cpd00320_e" name="D-Aspartate" compartment="C_e" hasOnlySubstanceUnits="false" boundaryCondition="false" constant="false"/>
      <species id="M_cpd00320_c" name="D-Aspartate" compartment="C_c" hasOnlySubstanceUnits="false" boundaryCondition="false" constant="false"/>
      <species id="M_cpd03333_c" name="Sinapaldehyde" compartment="C_c" hasOnlySubstanceUnits="false" boundaryCondition="false" constant="false"/>
      <species id="M_cpd00248_c" name="Quinate" compartment="C_c" hasOnlySubstanceUnits="false" boundaryCondition="false" constant="false"/>
      <species id="M_cpd00585_c" name="Creatinine" compartment="C_c" hasOnlySubstanceUnits="false" boundaryCondition="false" constant="false"/>
      <species id="M_cpd11340_c" name="gamma-L-Glutamylputrescine" compartment="C_c" hasOnlySubstanceUnits="false" boundaryCondition="false" constant="false"/>
      <species id="M_cpd11312_c" name="hemeA" compartment="C_c" hasOnlySubstanceUnits="false" boundaryCondition="false" constant="false"/>
      <species id="M_cpd00379_c" name="Glutarate" compartment="C_c" hasOnlySubstanceUnits="false" boundaryCondition="false" constant="false"/>
      <species id="M_cpd02869_c" name="7-(5-Carboxyl-5-oxopentanyl)aminocephalosporinate" compartment="C_c" hasOnlySubstanceUnits="false" boundaryCondition="false" constant="false"/>
      <species id="M_cpd00679_c" name="Cephalosporin C" compartment="C_c" hasOnlySubstanceUnits="false" boundaryCondition="false" constant="false"/>
      <species id="M_cpd01700_c" name="D-Citramalate" compartment="C_c" hasOnlySubstanceUnits="false" boundaryCondition="false" constant="false"/>
      <species id="M_cpd03503_c" name="Resivit" compartment="C_c" hasOnlySubstanceUnits="false" boundaryCondition="false" constant="false"/>
      <species id="M_cpd03361_c" name="Tetrahydropteridine" compartment="C_c" hasOnlySubstanceUnits="false" boundaryCondition="false" constant="false"/>
      <species id="M_cpd03360_c" name="Dihydropteridine" compartment="C_c" hasOnlySubstanceUnits="false" boundaryCondition="false" constant="false"/>
      <species id="M_cpd00097_c" name="Pyrroloquinoline-quinone" compartment="C_c" hasOnlySubstanceUnits="false" boundaryCondition="false" constant="false"/>
      <species id="M_cpd02484_c" name="Inositol 3-phosphate" compartment="C_c" hasOnlySubstanceUnits="false" boundaryCondition="false" constant="false"/>
      <species id="M_cpd05521_c" name="Violaxanthin" compartment="C_c" hasOnlySubstanceUnits="false" boundaryCondition="false" constant="false"/>
      <species id="M_cpd01101_c" name="Carbamate" compartment="C_c" hasOnlySubstanceUnits="false" boundaryCondition="false" constant="false"/>
      <species id="M_cpd00489_c" name="4-Hydroxyphenylacetate" compartment="C_c" hasOnlySubstanceUnits="false" boundaryCondition="false" constant="false"/>
      <species id="M_cpd01042_c" name="p-Cresol" compartment="C_c" hasOnlySubstanceUnits="false" boundaryCondition="false" constant="false"/>
      <species id="M_cpd03962_c" name="Cyanuric acid" compartment="C_c" hasOnlySubstanceUnits="false" boundaryCondition="false" constant="false"/>
      <species id="M_cpd03963_c" name="Biuret" compartment="C_c" hasOnlySubstanceUnits="false" boundaryCondition="false" constant="false"/>
      <species id="M_cpd03161_c" name="Phenethylamine" compartment="C_c" hasOnlySubstanceUnits="false" boundaryCondition="false" constant="false"/>
      <species id="M_cpd01447_c" name="Benzoylformate" compartment="C_c" hasOnlySubstanceUnits="false" boundaryCondition="false" constant="false"/>
      <species id="M_cpd00592_c" name="Formyl-CoA" compartment="C_c" hasOnlySubstanceUnits="false" boundaryCondition="false" constant="false"/>
      <species id="M_cpd00262_c" name="Oxalyl-CoA" compartment="C_c" hasOnlySubstanceUnits="false" boundaryCondition="false" constant="false"/>
      <species id="M_cpd11173_c" name="3&apos;&apos;-Deamino-3&apos;&apos;-oxonicotianamine" compartment="C_c" hasOnlySubstanceUnits="false" boundaryCondition="false" constant="false"/>
      <species id="M_cpd00616_c" name="Pretyrosine" compartment="C_c" hasOnlySubstanceUnits="false" boundaryCondition="false" constant="false"/>
      <species id="M_cpd00501_c" name="beta-D-Glucose 1-phosphate" compartment="C_c" hasOnlySubstanceUnits="false" boundaryCondition="false" constant="false"/>
      <species id="M_cpd01728_c" name="6-Methylsalicylate" compartment="C_c" hasOnlySubstanceUnits="false" boundaryCondition="false" constant="false"/>
      <species id="M_cpd00756_c" name="Dimethylglycine" compartment="C_c" hasOnlySubstanceUnits="false" boundaryCondition="false" constant="false"/>
      <species id="M_cpd03153_c" name="Palmatine" compartment="C_c" hasOnlySubstanceUnits="false" boundaryCondition="false" constant="false"/>
      <species id="M_cpd00364_c" name="Chinone" compartment="C_c" hasOnlySubstanceUnits="false" boundaryCondition="false" constant="false"/>
      <species id="M_cpd00752_c" name="6-Hydroxynicotinate" compartment="C_c" hasOnlySubstanceUnits="false" boundaryCondition="false" constant="false"/>
      <species id="M_cpd11202_c" name="2,6-Dihydroxynicotinate" compartment="C_c" hasOnlySubstanceUnits="false" boundaryCondition="false" constant="false"/>
      <species id="M_cpd00857_c" name="Provitamin D3" compartment="C_c" hasOnlySubstanceUnits="false" boundaryCondition="false" constant="false"/>
      <species id="M_cpd00909_c" name="1-Aminocyclopropane-1-carboxylate" compartment="C_c" hasOnlySubstanceUnits="false" boundaryCondition="false" constant="false"/>
      <species id="M_cpd00233_c" name="Tetrahydrobiopterin" compartment="C_c" hasOnlySubstanceUnits="false" boundaryCondition="false" constant="false"/>
      <species id="M_cpd03897_c" name="4a-Hydroxytetrahydrobiopterin" compartment="C_c" hasOnlySubstanceUnits="false" boundaryCondition="false" constant="false"/>
      <species id="M_cpd00291_c" name="L-Dopa" compartment="C_c" hasOnlySubstanceUnits="false" boundaryCondition="false" constant="false"/>
      <species id="M_cpd00160_c" name="Cholesterol" compartment="C_c" hasOnlySubstanceUnits="false" boundaryCondition="false" constant="false"/>
      <species id="M_cpd03235_c" name="5beta-Cholestane-3alpha,7alpha-diol" compartment="C_c" hasOnlySubstanceUnits="false" boundaryCondition="false" constant="false"/>
      <species id="M_cpd03237_c" name="3alpha,7alpha,12alpha-Trihydroxycoprostane" compartment="C_c" hasOnlySubstanceUnits="false" boundaryCondition="false" constant="false"/>
      <species id="M_cpd11185_c" name="N,N-Dihydroxy-L-tyrosine" compartment="C_c" hasOnlySubstanceUnits="false" boundaryCondition="false" constant="false"/>
      <species id="M_cpd02667_c" name="(Z)-4-Hydroxyphenylacetaldehyde-oxime" compartment="C_c" hasOnlySubstanceUnits="false" boundaryCondition="false" constant="false"/>
      <species id="M_cpd02232_c" name="2-Coumarate" compartment="C_c" hasOnlySubstanceUnits="false" boundaryCondition="false" constant="false"/>
      <species id="M_cpd00153_c" name="Benzoate" compartment="C_c" hasOnlySubstanceUnits="false" boundaryCondition="false" constant="false"/>
      <species id="M_cpd02821_c" name="1,2-Dihydroxycyclohexa-3,5-diene-1-carboxylate" compartment="C_c" hasOnlySubstanceUnits="false" boundaryCondition="false" constant="false"/>
      <species id="M_cpd11172_c" name="2&apos;-Deoxymugineic acid" compartment="C_c" hasOnlySubstanceUnits="false" boundaryCondition="false" constant="false"/>
      <species id="M_cpd00306_c" name="Xylitol" compartment="C_c" hasOnlySubstanceUnits="false" boundaryCondition="false" constant="false"/>
      <species id="M_cpd01423_c" name="dTDP-galactose" compartment="C_c" hasOnlySubstanceUnits="false" boundaryCondition="false" constant="false"/>
      <species id="M_cpd01941_c" name="dTDP-D-galacturonate" compartment="C_c" hasOnlySubstanceUnits="false" boundaryCondition="false" constant="false"/>
      <species id="M_cpd00170_c" name="Gluconolactone" compartment="C_c" hasOnlySubstanceUnits="false" boundaryCondition="false" constant="false"/>
      <species id="M_cpd01292_c" name="4-Oxoproline" compartment="C_c" hasOnlySubstanceUnits="false" boundaryCondition="false" constant="false"/>
      <species id="M_cpd01307_c" name="D-Lyxitol" compartment="C_c" hasOnlySubstanceUnits="false" boundaryCondition="false" constant="false"/>
      <species id="M_cpd00258_c" name="D-Ribulose" compartment="C_c" hasOnlySubstanceUnits="false" boundaryCondition="false" constant="false"/>
      <species id="M_cpd09879_c" name="S-(Hydroxymethyl)glutathione" compartment="C_c" hasOnlySubstanceUnits="false" boundaryCondition="false" constant="false"/>
      <species id="M_cpd03571_c" name="Lactaldehyde" compartment="C_c" hasOnlySubstanceUnits="false" boundaryCondition="false" constant="false"/>
      <species id="M_cpd02312_c" name="5alpha-Pregnane-3,20-dione" compartment="C_c" hasOnlySubstanceUnits="false" boundaryCondition="false" constant="false"/>
      <species id="M_cpd08367_c" name="(2R)-3-Sulfolactate" compartment="C_c" hasOnlySubstanceUnits="false" boundaryCondition="false" constant="false"/>
      <species id="M_cpd03285_c" name="3-Sulfopyruvate" compartment="C_c" hasOnlySubstanceUnits="false" boundaryCondition="false" constant="false"/>
      <species id="M_cpd00314_c" name="D-Mannitol" compartment="C_c" hasOnlySubstanceUnits="false" boundaryCondition="false" constant="false"/>
      <species id="M_cpd10560_c" name="2-(S-Glutathionyl)acetyl glutathione" compartment="C_c" hasOnlySubstanceUnits="false" boundaryCondition="false" constant="false"/>
      <species id="M_cpd10559_c" name="2-S-Glutathionyl acetate" compartment="C_c" hasOnlySubstanceUnits="false" boundaryCondition="false" constant="false"/>
      <species id="M_cpd10568_c" name="S-(Formylmethyl)glutathione" compartment="C_c" hasOnlySubstanceUnits="false" boundaryCondition="false" constant="false"/>
      <species id="M_cpd10572_c" name="S-(2-Hydroxyethyl)glutathione" compartment="C_c" hasOnlySubstanceUnits="false" boundaryCondition="false" constant="false"/>
      <species id="M_cpd10571_c" name="Glutathione episulfonium ion" compartment="C_c" hasOnlySubstanceUnits="false" boundaryCondition="false" constant="false"/>
      <species id="M_cpd10567_c" name="2-Bromoacetaldehyde" compartment="C_c" hasOnlySubstanceUnits="false" boundaryCondition="false" constant="false"/>
      <species id="M_cpd00966_c" name="HBr" compartment="C_c" hasOnlySubstanceUnits="false" boundaryCondition="false" constant="false"/>
      <species id="M_cpd07971_c" name="1,2-Dibromoethane" compartment="C_c" hasOnlySubstanceUnits="false" boundaryCondition="false" constant="false"/>
      <species id="M_cpd04167_c" name="TCE" compartment="C_c" hasOnlySubstanceUnits="false" boundaryCondition="false" constant="false"/>
      <species id="M_cpd10562_c" name="2-(S-Glutathionyl)acetyl chloride" compartment="C_c" hasOnlySubstanceUnits="false" boundaryCondition="false" constant="false"/>
      <species id="M_cpd10541_c" name="Bromobenzene-3,4-dihydrodiol" compartment="C_c" hasOnlySubstanceUnits="false" boundaryCondition="false" constant="false"/>
      <species id="M_cpd10540_c" name="4-Bromocatechol" compartment="C_c" hasOnlySubstanceUnits="false" boundaryCondition="false" constant="false"/>
      <species id="M_cpd10542_c" name="4-Bromophenol-2,3-epoxide" compartment="C_c" hasOnlySubstanceUnits="false" boundaryCondition="false" constant="false"/>
      <species id="M_cpd10152_c" name="4-Bromophenol" compartment="C_c" hasOnlySubstanceUnits="false" boundaryCondition="false" constant="false"/>
      <species id="M_cpd10536_c" name="Bromobenzene-3,4-oxide" compartment="C_c" hasOnlySubstanceUnits="false" boundaryCondition="false" constant="false"/>
      <species id="M_cpd10527_c" name="GDP-4-keto-6-L-deoxygalactose" compartment="C_c" hasOnlySubstanceUnits="false" boundaryCondition="false" constant="false"/>
      <species id="M_cpd02890_c" name="15(S)-HETE" compartment="C_c" hasOnlySubstanceUnits="false" boundaryCondition="false" constant="false"/>
      <species id="M_cpd01024_c" name="Methane" compartment="C_c" hasOnlySubstanceUnits="false" boundaryCondition="false" constant="false"/>
      <species id="M_cpd00109_c" name="Cytochrome c3+" compartment="C_c" hasOnlySubstanceUnits="false" boundaryCondition="false" constant="false"/>
      <species id="M_cpd00110_c" name="Cytochrome c2+" compartment="C_c" hasOnlySubstanceUnits="false" boundaryCondition="false" constant="false"/>
      <species id="M_cpd00460_c" name="Sulfoacetaldehyde" compartment="C_c" hasOnlySubstanceUnits="false" boundaryCondition="false" constant="false"/>
      <species id="M_cpd02095_c" name="L-2,4-Diaminobutyrate" compartment="C_c" hasOnlySubstanceUnits="false" boundaryCondition="false" constant="false"/>
      <species id="M_cpd05639_c" name="Ammelide" compartment="C_c" hasOnlySubstanceUnits="false" boundaryCondition="false" constant="false"/>
      <species id="M_cpd05640_c" name="2-Chloro-4-hydroxy-6-amino-1,3,5-triazine" compartment="C_c" hasOnlySubstanceUnits="false" boundaryCondition="false" constant="false"/>
      <species id="M_cpd09434_c" name="9-cis-Violaxanthin" compartment="C_c" hasOnlySubstanceUnits="false" boundaryCondition="false" constant="false"/>
      <species id="M_cpd09433_c" name="9&apos;-cis-Neoxanthin" compartment="C_c" hasOnlySubstanceUnits="false" boundaryCondition="false" constant="false"/>
      <species id="M_cpd05513_c" name="Neoxanthin" compartment="C_c" hasOnlySubstanceUnits="false" boundaryCondition="false" constant="false"/>
      <species id="M_cpd09844_c" name="(3S)-3-Hydroxyadipyl-CoA" compartment="C_c" hasOnlySubstanceUnits="false" boundaryCondition="false" constant="false"/>
      <species id="M_cpd01507_c" name="3-Oxoadipyl-CoA" compartment="C_c" hasOnlySubstanceUnits="false" boundaryCondition="false" constant="false"/>
      <species id="M_cpd04117_c" name="4-Methylcatechol" compartment="C_c" hasOnlySubstanceUnits="false" boundaryCondition="false" constant="false"/>
      <species id="M_cpd00599_c" name="SALC" compartment="C_c" hasOnlySubstanceUnits="false" boundaryCondition="false" constant="false"/>
      <species id="M_cpd01871_c" name="3-Methylcatechol" compartment="C_c" hasOnlySubstanceUnits="false" boundaryCondition="false" constant="false"/>
      <species id="M_cpd03326_c" name="2-Hydroxyhepta-2,4-dienedioate" compartment="C_c" hasOnlySubstanceUnits="false" boundaryCondition="false" constant="false"/>
      <species id="M_cpd03708_c" name="2,4-Dihydroxyhept-2-enedioate" compartment="C_c" hasOnlySubstanceUnits="false" boundaryCondition="false" constant="false"/>
      <species id="M_cpd08631_c" name="Divinylprotochlorophyllide" compartment="C_c" hasOnlySubstanceUnits="false" boundaryCondition="false" constant="false"/>
      <species id="M_cpd01845_c" name="Protochlorophyllide" compartment="C_c" hasOnlySubstanceUnits="false" boundaryCondition="false" constant="false"/>
      <species id="M_cpd09739_c" name="UDP-N-acetyl-D-galactosaminuronic acid" compartment="C_c" hasOnlySubstanceUnits="false" boundaryCondition="false" constant="false"/>
      <species id="M_cpd00484_c" name="p-Hydroxybenzaldehyde" compartment="C_c" hasOnlySubstanceUnits="false" boundaryCondition="false" constant="false"/>
      <species id="M_cpd04378_c" name="Hydroxybenzoquinone" compartment="C_c" hasOnlySubstanceUnits="false" boundaryCondition="false" constant="false"/>
      <species id="M_cpd01822_c" name="Hydroxyquinol" compartment="C_c" hasOnlySubstanceUnits="false" boundaryCondition="false" constant="false"/>
      <species id="M_cpd01584_c" name="p-Aminophenol" compartment="C_c" hasOnlySubstanceUnits="false" boundaryCondition="false" constant="false"/>
      <species id="M_cpd00705_c" name="L-2-Aminoadipate" compartment="C_c" hasOnlySubstanceUnits="false" boundaryCondition="false" constant="false"/>
      <species id="M_cpd01498_c" name="Maleylacetate" compartment="C_c" hasOnlySubstanceUnits="false" boundaryCondition="false" constant="false"/>
      <species id="M_cpd00163_c" name="UDP-xylose" compartment="C_c" hasOnlySubstanceUnits="false" boundaryCondition="false" constant="false"/>
      <species id="M_cpd00323_c" name="L-Pipecolate" compartment="C_c" hasOnlySubstanceUnits="false" boundaryCondition="false" constant="false"/>
      <species id="M_cpd09206_c" name="5-Aminopentanal" compartment="C_c" hasOnlySubstanceUnits="false" boundaryCondition="false" constant="false"/>
      <species id="M_cpd03691_c" name="Piperideine" compartment="C_c" hasOnlySubstanceUnits="false" boundaryCondition="false" constant="false"/>
      <species id="M_cpd00116_c" name="Methanol" compartment="C_c" hasOnlySubstanceUnits="false" boundaryCondition="false" constant="false"/>
      <species id="M_cpd03802_c" name="Homospermidine" compartment="C_c" hasOnlySubstanceUnits="false" boundaryCondition="false" constant="false"/>
      <species id="M_cpd02043_c" name="(S)-4-Hydroxymandelate" compartment="C_c" hasOnlySubstanceUnits="false" boundaryCondition="false" constant="false"/>
      <species id="M_cpd02259_c" name="4-Hydroxybenzoylformate" compartment="C_c" hasOnlySubstanceUnits="false" boundaryCondition="false" constant="false"/>
      <species id="M_cpd08727_c" name="dTDP 1-ester with (6R)-5,6-dihydro-4-hydroxy-6-methyl-5-oxo-2H-pyran" compartment="C_c" hasOnlySubstanceUnits="false" boundaryCondition="false" constant="false"/>
      <species id="M_cpd02289_c" name="cis-3,4-Leucopelargonidin" compartment="C_c" hasOnlySubstanceUnits="false" boundaryCondition="false" constant="false"/>
      <species id="M_cpd01651_c" name="L-3-Cyanoalanine" compartment="C_c" hasOnlySubstanceUnits="false" boundaryCondition="false" constant="false"/>
      <species id="M_cpd03377_c" name="3-Aminopropiononitrile" compartment="C_c" hasOnlySubstanceUnits="false" boundaryCondition="false" constant="false"/>
      <species id="M_cpd09027_c" name="5-Hydroxy-2-oxo-4-ureido-2,5-dihydro-1H-imidazole-5-carboxylate" compartment="C_c" hasOnlySubstanceUnits="false" boundaryCondition="false" constant="false"/>
      <species id="M_cpd01567_c" name="(R)-Allantoin" compartment="C_c" hasOnlySubstanceUnits="false" boundaryCondition="false" constant="false"/>
      <species id="M_cpd08625_c" name="5-Hydroxyisourate" compartment="C_c" hasOnlySubstanceUnits="false" boundaryCondition="false" constant="false"/>
      <species id="M_cpd08986_c" name="Caffeyl alcohol" compartment="C_c" hasOnlySubstanceUnits="false" boundaryCondition="false" constant="false"/>
      <species id="M_cpd07830_c" name="Caffeyl aldehyde" compartment="C_c" hasOnlySubstanceUnits="false" boundaryCondition="false" constant="false"/>
      <species id="M_cpd08985_c" name="5-Hydroxyconiferyl alcohol" compartment="C_c" hasOnlySubstanceUnits="false" boundaryCondition="false" constant="false"/>
      <species id="M_cpd01554_c" name="Sinapyl alcohol" compartment="C_c" hasOnlySubstanceUnits="false" boundaryCondition="false" constant="false"/>
      <species id="M_cpd08984_c" name="5-Hydroxyconiferaldehyde" compartment="C_c" hasOnlySubstanceUnits="false" boundaryCondition="false" constant="false"/>
      <species id="M_cpd00458_c" name="Coniferol" compartment="C_c" hasOnlySubstanceUnits="false" boundaryCondition="false" constant="false"/>
      <species id="M_cpd01733_c" name="Ferulaldehyde" compartment="C_c" hasOnlySubstanceUnits="false" boundaryCondition="false" constant="false"/>
      <species id="M_cpd03505_c" name="Ephdine" compartment="C_c" hasOnlySubstanceUnits="false" boundaryCondition="false" constant="false"/>
      <species id="M_cpd08918_c" name="(-)-Epigallocatechin" compartment="C_c" hasOnlySubstanceUnits="false" boundaryCondition="false" constant="false"/>
      <species id="M_cpd03502_c" name="IdB 1027" compartment="C_c" hasOnlySubstanceUnits="false" boundaryCondition="false" constant="false"/>
      <species id="M_cpd06619_c" name="(-)-Epicatechin" compartment="C_c" hasOnlySubstanceUnits="false" boundaryCondition="false" constant="false"/>
      <species id="M_cpd03501_c" name="Pelargonidin" compartment="C_c" hasOnlySubstanceUnits="false" boundaryCondition="false" constant="false"/>
      <species id="M_cpd08910_c" name="epi-Afzelechin" compartment="C_c" hasOnlySubstanceUnits="false" boundaryCondition="false" constant="false"/>
      <species id="M_cpd00717_c" name="Aromadendrin" compartment="C_c" hasOnlySubstanceUnits="false" boundaryCondition="false" constant="false"/>
      <species id="M_cpd08926_c" name="Phytosphingosine" compartment="C_c" hasOnlySubstanceUnits="false" boundaryCondition="false" constant="false"/>
      <species id="M_cpd00623_c" name="Sphinganine" compartment="C_c" hasOnlySubstanceUnits="false" boundaryCondition="false" constant="false"/>
      <species id="M_cpd00854_c" name="Homoprotocatechuate" compartment="C_c" hasOnlySubstanceUnits="false" boundaryCondition="false" constant="false"/>
      <species id="M_cpd03651_c" name="Sphingosine 1-phosphate" compartment="C_c" hasOnlySubstanceUnits="false" boundaryCondition="false" constant="false"/>
      <species id="M_cpd00267_c" name="Sphingoid" compartment="C_c" hasOnlySubstanceUnits="false" boundaryCondition="false" constant="false"/>
      <species id="M_cpd00824_c" name="Sphinganine 1-phosphate" compartment="C_c" hasOnlySubstanceUnits="false" boundaryCondition="false" constant="false"/>
      <species id="M_cpd00405_c" name="Hexadecanal" compartment="C_c" hasOnlySubstanceUnits="false" boundaryCondition="false" constant="false"/>
      <species id="M_cpd08717_c" name="dTDP-L-olivose" compartment="C_c" hasOnlySubstanceUnits="false" boundaryCondition="false" constant="false"/>
      <species id="M_cpd08719_c" name="dTDP-4-oxo-2,6-dideoxy-D-glucose" compartment="C_c" hasOnlySubstanceUnits="false" boundaryCondition="false" constant="false"/>
      <species id="M_cpd08724_c" name="dTDP-4-oxo-2,6-dideoxy-L-mannose" compartment="C_c" hasOnlySubstanceUnits="false" boundaryCondition="false" constant="false"/>
      <species id="M_cpd08729_c" name="dTDP 1-ester with 2,6-dideoxy-L-erythro-hexopyranos-3-ulose" compartment="C_c" hasOnlySubstanceUnits="false" boundaryCondition="false" constant="false"/>
      <species id="M_cpd08728_c" name="dTDP 1-ester with (6S)-5,6-dihydro-4-hydroxy-6-methyl-5-oxo-2H-pyran" compartment="C_c" hasOnlySubstanceUnits="false" boundaryCondition="false" constant="false"/>
      <species id="M_cpd08725_c" name="dTDP-4-oxo-2,6-dideoxy-D-allose" compartment="C_c" hasOnlySubstanceUnits="false" boundaryCondition="false" constant="false"/>
      <species id="M_cpd08748_c" name="(+)-cis-Isopulegone" compartment="C_c" hasOnlySubstanceUnits="false" boundaryCondition="false" constant="false"/>
      <species id="M_cpd01540_c" name="Isopiperitenone" compartment="C_c" hasOnlySubstanceUnits="false" boundaryCondition="false" constant="false"/>
      <species id="M_cpd08632_c" name="Divinyl chlorophyllide a" compartment="C_c" hasOnlySubstanceUnits="false" boundaryCondition="false" constant="false"/>
      <species id="M_cpd01449_c" name="Chlorophyllide" compartment="C_c" hasOnlySubstanceUnits="false" boundaryCondition="false" constant="false"/>
      <species id="M_cpd08630_c" name="13(1)-Oxo-Mg-protoporphyrin IX 13-monomethyl ester" compartment="C_c" hasOnlySubstanceUnits="false" boundaryCondition="false" constant="false"/>
      <species id="M_cpd08629_c" name="13(1)-Hydroxy-Mg-protoporphyrin IX 13-monomethyl ester" compartment="C_c" hasOnlySubstanceUnits="false" boundaryCondition="false" constant="false"/>
      <species id="M_cpd02762_c" name="Mg-Protoporphyrin IX 13-monomethyl ester" compartment="C_c" hasOnlySubstanceUnits="false" boundaryCondition="false" constant="false"/>
      <species id="M_cpd02186_c" name="Oxaloglycolate" compartment="C_c" hasOnlySubstanceUnits="false" boundaryCondition="false" constant="false"/>
      <species id="M_cpd03260_c" name="5beta-Pregnane-3,20-dione" compartment="C_c" hasOnlySubstanceUnits="false" boundaryCondition="false" constant="false"/>
      <species id="M_cpd03369_c" name="Indoxyl" compartment="C_c" hasOnlySubstanceUnits="false" boundaryCondition="false" constant="false"/>
      <species id="M_cpd00318_c" name="Tryptamine" compartment="C_c" hasOnlySubstanceUnits="false" boundaryCondition="false" constant="false"/>
      <species id="M_cpd04139_c" name="2-Hydroxy-5-methyl-cis,cis-muconic semialdehyde" compartment="C_c" hasOnlySubstanceUnits="false" boundaryCondition="false" constant="false"/>
      <species id="M_cpd08209_c" name="2-Hydroxy-cis-hex-2,4-dienoate" compartment="C_c" hasOnlySubstanceUnits="false" boundaryCondition="false" constant="false"/>
      <species id="M_cpd04141_c" name="4-Hydroxy-2-oxohexanoate" compartment="C_c" hasOnlySubstanceUnits="false" boundaryCondition="false" constant="false"/>
      <species id="M_cpd08375_c" name="Cobalt-precorrin 8" compartment="C_c" hasOnlySubstanceUnits="false" boundaryCondition="false" constant="false"/>
      <species id="M_cpd03914_c" name="Cob(II)yrinate diamide" compartment="C_c" hasOnlySubstanceUnits="false" boundaryCondition="false" constant="false"/>
      <species id="M_cpd08373_c" name="Cobalt-precorrin 6B" compartment="C_c" hasOnlySubstanceUnits="false" boundaryCondition="false" constant="false"/>
      <species id="M_cpd08372_c" name="Cobalt-precorrin 6" compartment="C_c" hasOnlySubstanceUnits="false" boundaryCondition="false" constant="false"/>
      <species id="M_cpd08371_c" name="Cobalt-precorrin 5" compartment="C_c" hasOnlySubstanceUnits="false" boundaryCondition="false" constant="false"/>
      <species id="M_cpd08377_c" name="Inositol 1,4,5,6-tetrakisphosphate" compartment="C_c" hasOnlySubstanceUnits="false" boundaryCondition="false" constant="false"/>
      <species id="M_cpd00943_c" name="Inositol 1,3,4,5,6-pentakisphosphate" compartment="C_c" hasOnlySubstanceUnits="false" boundaryCondition="false" constant="false"/>
      <species id="M_cpd00916_c" name="Ins(1,4,5)P3" compartment="C_c" hasOnlySubstanceUnits="false" boundaryCondition="false" constant="false"/>
      <species id="M_cpd01357_c" name="(R)-Mandelate" compartment="C_c" hasOnlySubstanceUnits="false" boundaryCondition="false" constant="false"/>
      <species id="M_cpd01123_c" name="Maleamate" compartment="C_c" hasOnlySubstanceUnits="false" boundaryCondition="false" constant="false"/>
      <species id="M_cpd02246_c" name="CoM" compartment="C_c" hasOnlySubstanceUnits="false" boundaryCondition="false" constant="false"/>
      <species id="M_cpd02357_c" name="Dopamine" compartment="C_c" hasOnlySubstanceUnits="false" boundaryCondition="false" constant="false"/>
      <species id="M_cpd00178_c" name="Acetone" compartment="C_c" hasOnlySubstanceUnits="false" boundaryCondition="false" constant="false"/>
      <species id="M_cpd02346_c" name="(S)-4-Hydroxymandelonitrile" compartment="C_c" hasOnlySubstanceUnits="false" boundaryCondition="false" constant="false"/>
      <species id="M_cpd03936_c" name="Quinine" compartment="C_c" hasOnlySubstanceUnits="false" boundaryCondition="false" constant="false"/>
      <species id="M_cpd01135_c" name="Taxifolin" compartment="C_c" hasOnlySubstanceUnits="false" boundaryCondition="false" constant="false"/>
      <species id="M_cpd03364_c" name="Formylanthranilate" compartment="C_c" hasOnlySubstanceUnits="false" boundaryCondition="false" constant="false"/>
      <species id="M_cpd04105_c" name="Mycothiol" compartment="C_c" hasOnlySubstanceUnits="false" boundaryCondition="false" constant="false"/>
      <species id="M_cpd08341_c" name="Mycothione" compartment="C_c" hasOnlySubstanceUnits="false" boundaryCondition="false" constant="false"/>
      <species id="M_cpd00245_c" name="Aniline" compartment="C_c" hasOnlySubstanceUnits="false" boundaryCondition="false" constant="false"/>
      <species id="M_cpd02581_c" name="p-Amino-N,N-dimethylaniline" compartment="C_c" hasOnlySubstanceUnits="false" boundaryCondition="false" constant="false"/>
      <species id="M_cpd02360_c" name="Methyl yellow" compartment="C_c" hasOnlySubstanceUnits="false" boundaryCondition="false" constant="false"/>
      <species id="M_cpd01386_c" name="Dihydrozeatin" compartment="C_c" hasOnlySubstanceUnits="false" boundaryCondition="false" constant="false"/>
      <species id="M_cpd00302_c" name="Zeatin" compartment="C_c" hasOnlySubstanceUnits="false" boundaryCondition="false" constant="false"/>
      <species id="M_cpd04073_c" name="Vanillate" compartment="C_c" hasOnlySubstanceUnits="false" boundaryCondition="false" constant="false"/>
      <species id="M_cpd08338_c" name="(S)-3-Sulfolactate" compartment="C_c" hasOnlySubstanceUnits="false" boundaryCondition="false" constant="false"/>
      <species id="M_cpd04533_c" name="Isoamyl alcohol" compartment="C_c" hasOnlySubstanceUnits="false" boundaryCondition="false" constant="false"/>
      <species id="M_cpd04534_c" name="3-Methylbutanal" compartment="C_c" hasOnlySubstanceUnits="false" boundaryCondition="false" constant="false"/>
      <species id="M_cpd01034_c" name="Toluol" compartment="C_c" hasOnlySubstanceUnits="false" boundaryCondition="false" constant="false"/>
      <species id="M_cpd03223_c" name="5,7,22,24(28)-Ergostatetraenol" compartment="C_c" hasOnlySubstanceUnits="false" boundaryCondition="false" constant="false"/>
      <species id="M_cpd03038_c" name="14-Demethyllanosterol" compartment="C_c" hasOnlySubstanceUnits="false" boundaryCondition="false" constant="false"/>
      <species id="M_cpd03762_c" name="cis-1,2-dihydroxybenzoate" compartment="C_c" hasOnlySubstanceUnits="false" boundaryCondition="false" constant="false"/>
      <species id="M_cpd01773_c" name="Phenylphosphate" compartment="C_c" hasOnlySubstanceUnits="false" boundaryCondition="false" constant="false"/>
      <species id="M_cpd03965_c" name="Deisopropylhydroxyatrazine" compartment="C_c" hasOnlySubstanceUnits="false" boundaryCondition="false" constant="false"/>
      <species id="M_cpd03966_c" name="2,4-Dihydroxy-6-(N&apos;-ethyl)amino-1,3,5-triazine" compartment="C_c" hasOnlySubstanceUnits="false" boundaryCondition="false" constant="false"/>
      <species id="M_cpd03964_c" name="Deisopropylatrazine" compartment="C_c" hasOnlySubstanceUnits="false" boundaryCondition="false" constant="false"/>
      <species id="M_cpd03968_c" name="Deisopropyldeethylatrazine" compartment="C_c" hasOnlySubstanceUnits="false" boundaryCondition="false" constant="false"/>
      <species id="M_cpd00742_c" name="Allophanate" compartment="C_c" hasOnlySubstanceUnits="false" boundaryCondition="false" constant="false"/>
      <species id="M_cpd01419_c" name="Ureidoglycine" compartment="C_c" hasOnlySubstanceUnits="false" boundaryCondition="false" constant="false"/>
      <species id="M_cpd03200_c" name="Manninotriose" compartment="C_c" hasOnlySubstanceUnits="false" boundaryCondition="false" constant="false"/>
      <species id="M_cpd04010_c" name="Paraoxon" compartment="C_c" hasOnlySubstanceUnits="false" boundaryCondition="false" constant="false"/>
      <species id="M_cpd00646_c" name="PNP" compartment="C_c" hasOnlySubstanceUnits="false" boundaryCondition="false" constant="false"/>
      <species id="M_cpd04012_c" name="Diethylphosphoric acid" compartment="C_c" hasOnlySubstanceUnits="false" boundaryCondition="false" constant="false"/>
      <species id="M_cpd01064_c" name="Indanone" compartment="C_c" hasOnlySubstanceUnits="false" boundaryCondition="false" constant="false"/>
      <species id="M_cpd00882_c" name="Melilotate" compartment="C_c" hasOnlySubstanceUnits="false" boundaryCondition="false" constant="false"/>
      <species id="M_cpd04026_c" name="dTDP-4-oxo-2,6-dideoxy-L-glucose" compartment="C_c" hasOnlySubstanceUnits="false" boundaryCondition="false" constant="false"/>
      <species id="M_cpd04025_c" name="dTDP-4-oxo-2,6-dideoxy-alpha-D-glucose" compartment="C_c" hasOnlySubstanceUnits="false" boundaryCondition="false" constant="false"/>
      <species id="M_cpd04024_c" name="dTDP-3,4-dioxo-2,6-dideoxy-D-glucose" compartment="C_c" hasOnlySubstanceUnits="false" boundaryCondition="false" constant="false"/>
      <species id="M_cpd00838_c" name="Streptomycin 6-phosphate" compartment="C_c" hasOnlySubstanceUnits="false" boundaryCondition="false" constant="false"/>
      <species id="M_cpd00695_c" name="2-Oxoglutaramate" compartment="C_c" hasOnlySubstanceUnits="false" boundaryCondition="false" constant="false"/>
      <species id="M_cpd00892_c" name="scyllo-Inosamine" compartment="C_c" hasOnlySubstanceUnits="false" boundaryCondition="false" constant="false"/>
      <species id="M_cpd03770_c" name="2-Chloromaleylacetate" compartment="C_c" hasOnlySubstanceUnits="false" boundaryCondition="false" constant="false"/>
      <species id="M_cpd03640_c" name="6-Oxohexanoate" compartment="C_c" hasOnlySubstanceUnits="false" boundaryCondition="false" constant="false"/>
      <species id="M_cpd00518_c" name="2-Hydroxymuconic semialdehyde" compartment="C_c" hasOnlySubstanceUnits="false" boundaryCondition="false" constant="false"/>
      <species id="M_cpd04169_c" name="cis-1,2-Dichloroethene" compartment="C_c" hasOnlySubstanceUnits="false" boundaryCondition="false" constant="false"/>
      <species id="M_cpd04170_c" name="Chloroethylene" compartment="C_c" hasOnlySubstanceUnits="false" boundaryCondition="false" constant="false"/>
      <species id="M_cpd04168_c" name="trans-1,2-Dichloroethene" compartment="C_c" hasOnlySubstanceUnits="false" boundaryCondition="false" constant="false"/>
      <species id="M_cpd04383_c" name="Ethylenzene" compartment="C_c" hasOnlySubstanceUnits="false" boundaryCondition="false" constant="false"/>
      <species id="M_cpd04384_c" name="1-Phenylethanol" compartment="C_c" hasOnlySubstanceUnits="false" boundaryCondition="false" constant="false"/>
      <species id="M_cpd02815_c" name="DDT" compartment="C_c" hasOnlySubstanceUnits="false" boundaryCondition="false" constant="false"/>
      <species id="M_cpd03480_c" name="2-Hydroxyphenylacetate" compartment="C_c" hasOnlySubstanceUnits="false" boundaryCondition="false" constant="false"/>
      <species id="M_cpd04011_c" name="DETP" compartment="C_c" hasOnlySubstanceUnits="false" boundaryCondition="false" constant="false"/>
      <species id="M_cpd04043_c" name="DDOH" compartment="C_c" hasOnlySubstanceUnits="false" boundaryCondition="false" constant="false"/>
      <species id="M_cpd04046_c" name="DDNU" compartment="C_c" hasOnlySubstanceUnits="false" boundaryCondition="false" constant="false"/>
      <species id="M_cpd04042_c" name="DDMS" compartment="C_c" hasOnlySubstanceUnits="false" boundaryCondition="false" constant="false"/>
      <species id="M_cpd04040_c" name="DDD" compartment="C_c" hasOnlySubstanceUnits="false" boundaryCondition="false" constant="false"/>
      <species id="M_cpd02801_c" name="DDE" compartment="C_c" hasOnlySubstanceUnits="false" boundaryCondition="false" constant="false"/>
      <species id="M_cpd04064_c" name="Clavulanate-9-aldehyde" compartment="C_c" hasOnlySubstanceUnits="false" boundaryCondition="false" constant="false"/>
      <species id="M_cpd04065_c" name="Clavulanate" compartment="C_c" hasOnlySubstanceUnits="false" boundaryCondition="false" constant="false"/>
      <species id="M_cpd00426_c" name="Homogentisate" compartment="C_c" hasOnlySubstanceUnits="false" boundaryCondition="false" constant="false"/>
      <species id="M_cpd04372_c" name="2,6-Dichlorohydroquinone" compartment="C_c" hasOnlySubstanceUnits="false" boundaryCondition="false" constant="false"/>
      <species id="M_cpd04004_c" name="2,5-Dichlorohydroquinone" compartment="C_c" hasOnlySubstanceUnits="false" boundaryCondition="false" constant="false"/>
      <species id="M_cpd04377_c" name="5-Chloro-1,2,4-trihydroxybenzene" compartment="C_c" hasOnlySubstanceUnits="false" boundaryCondition="false" constant="false"/>
      <species id="M_cpd03769_c" name="6-Chlorohydroxyquinol" compartment="C_c" hasOnlySubstanceUnits="false" boundaryCondition="false" constant="false"/>
      <species id="M_cpd04102_c" name="9-Fluorenone" compartment="C_c" hasOnlySubstanceUnits="false" boundaryCondition="false" constant="false"/>
      <species id="M_cpd04101_c" name="9-Fluorenol" compartment="C_c" hasOnlySubstanceUnits="false" boundaryCondition="false" constant="false"/>
      <species id="M_cpd04008_c" name="DNTP" compartment="C_c" hasOnlySubstanceUnits="false" boundaryCondition="false" constant="false"/>
      <species id="M_cpd01360_c" name="o-Aminophenol" compartment="C_c" hasOnlySubstanceUnits="false" boundaryCondition="false" constant="false"/>
      <species id="M_cpd02385_c" name="2-Aminomuconate semialdehyde" compartment="C_c" hasOnlySubstanceUnits="false" boundaryCondition="false" constant="false"/>
      <species id="M_cpd04184_c" name="Nitrobenzol" compartment="C_c" hasOnlySubstanceUnits="false" boundaryCondition="false" constant="false"/>
      <species id="M_cpd04226_c" name="Nitrosobenzene" compartment="C_c" hasOnlySubstanceUnits="false" boundaryCondition="false" constant="false"/>
      <species id="M_cpd01763_c" name="N-Hydroxyarylamine" compartment="C_c" hasOnlySubstanceUnits="false" boundaryCondition="false" constant="false"/>
      <species id="M_cpd02254_c" name="3-Chloro-cis,cis-muconate" compartment="C_c" hasOnlySubstanceUnits="false" boundaryCondition="false" constant="false"/>
      <species id="M_cpd02705_c" name="4-Carboxymethylenebut-2-en-4-olide" compartment="C_c" hasOnlySubstanceUnits="false" boundaryCondition="false" constant="false"/>
      <species id="M_cpd04651_c" name="2-Hydroxy-5-methyl-cis,cis-muconate" compartment="C_c" hasOnlySubstanceUnits="false" boundaryCondition="false" constant="false"/>
      <species id="M_cpd04652_c" name="2-Oxo-5-methyl-cis-muconate" compartment="C_c" hasOnlySubstanceUnits="false" boundaryCondition="false" constant="false"/>
      <species id="M_cpd04041_c" name="DDMU" compartment="C_c" hasOnlySubstanceUnits="false" boundaryCondition="false" constant="false"/>
      <species id="M_cpd00456_c" name="3-Hydroxybenzoate" compartment="C_c" hasOnlySubstanceUnits="false" boundaryCondition="false" constant="false"/>
      <species id="M_cpd04016_c" name="cis-3-Chloro-2-propene-1-ol" compartment="C_c" hasOnlySubstanceUnits="false" boundaryCondition="false" constant="false"/>
      <species id="M_cpd04015_c" name="trans-3-Chloro-2-propene-1-ol" compartment="C_c" hasOnlySubstanceUnits="false" boundaryCondition="false" constant="false"/>
      <species id="M_cpd00077_c" name="Catechol" compartment="C_c" hasOnlySubstanceUnits="false" boundaryCondition="false" constant="false"/>
      <species id="M_cpd01644_c" name="2-Hydroxymuconate" compartment="C_c" hasOnlySubstanceUnits="false" boundaryCondition="false" constant="false"/>
      <species id="M_cpd03058_c" name="17alpha-Hydroxypregnenolone" compartment="C_c" hasOnlySubstanceUnits="false" boundaryCondition="false" constant="false"/>
      <species id="M_cpd03267_c" name="17alpha,21-Dihydroxypregnenolone" compartment="C_c" hasOnlySubstanceUnits="false" boundaryCondition="false" constant="false"/>
      <species id="M_cpd00728_c" name="4-Hydroxybutanoate" compartment="C_c" hasOnlySubstanceUnits="false" boundaryCondition="false" constant="false"/>
      <species id="M_cpd04140_c" name="2-Oxohex-trans-4-enoate" compartment="C_c" hasOnlySubstanceUnits="false" boundaryCondition="false" constant="false"/>
      <species id="M_cpd00986_c" name="PQQH2" compartment="C_c" hasOnlySubstanceUnits="false" boundaryCondition="false" constant="false"/>
      <species id="M_cpd03641_c" name="6-Hydroxyhexanoate" compartment="C_c" hasOnlySubstanceUnits="false" boundaryCondition="false" constant="false"/>
      <species id="M_cpd00197_c" name="Protocatechuate" compartment="C_c" hasOnlySubstanceUnits="false" boundaryCondition="false" constant="false"/>
      <species id="M_cpd04005_c" name="Chloroquinol" compartment="C_c" hasOnlySubstanceUnits="false" boundaryCondition="false" constant="false"/>
      <species id="M_cpd01510_c" name="4-Nitrocatechol" compartment="C_c" hasOnlySubstanceUnits="false" boundaryCondition="false" constant="false"/>
      <species id="M_cpd00813_c" name="Pyrogallol" compartment="C_c" hasOnlySubstanceUnits="false" boundaryCondition="false" constant="false"/>
      <species id="M_cpd04007_c" name="4-Hydroxymuconic semialdehyde" compartment="C_c" hasOnlySubstanceUnits="false" boundaryCondition="false" constant="false"/>
      <species id="M_cpd04017_c" name="3-Chloroallyl aldehyde" compartment="C_c" hasOnlySubstanceUnits="false" boundaryCondition="false" constant="false"/>
      <species id="M_cpd01995_c" name="Deacetylcephalosporin C" compartment="C_c" hasOnlySubstanceUnits="false" boundaryCondition="false" constant="false"/>
      <species id="M_cpd03915_c" name="Cob(I)yrinate diamide" compartment="C_c" hasOnlySubstanceUnits="false" boundaryCondition="false" constant="false"/>
      <species id="M_cpd03420_c" name="Precorrin 3A" compartment="C_c" hasOnlySubstanceUnits="false" boundaryCondition="false" constant="false"/>
      <species id="M_cpd03833_c" name="Precorrin 3B" compartment="C_c" hasOnlySubstanceUnits="false" boundaryCondition="false" constant="false"/>
      <species id="M_cpd02024_c" name="Phosphonoacetaldehyde" compartment="C_c" hasOnlySubstanceUnits="false" boundaryCondition="false" constant="false"/>
      <species id="M_cpd03803_c" name="Carboxyphosphonoenolpyruvate" compartment="C_c" hasOnlySubstanceUnits="false" boundaryCondition="false" constant="false"/>
      <species id="M_cpd03804_c" name="(Hydroxyphosphinyl)pyruvate" compartment="C_c" hasOnlySubstanceUnits="false" boundaryCondition="false" constant="false"/>
      <species id="M_cpd03781_c" name="26-Hydroxycholesterol" compartment="C_c" hasOnlySubstanceUnits="false" boundaryCondition="false" constant="false"/>
      <species id="M_cpd03782_c" name="7alpha,27-Dihydroxycholesterol" compartment="C_c" hasOnlySubstanceUnits="false" boundaryCondition="false" constant="false"/>
      <species id="M_cpd03715_c" name="2-Hydroxy-6-oxo-hept-2,4-dienoate" compartment="C_c" hasOnlySubstanceUnits="false" boundaryCondition="false" constant="false"/>
      <species id="M_cpd00863_c" name="beta-D-Glucose 6-phosphate" compartment="C_c" hasOnlySubstanceUnits="false" boundaryCondition="false" constant="false"/>
      <species id="M_cpd03650_c" name="Hexadecenal" compartment="C_c" hasOnlySubstanceUnits="false" boundaryCondition="false" constant="false"/>
      <species id="M_cpd03649_c" name="3-Ketosphingosine" compartment="C_c" hasOnlySubstanceUnits="false" boundaryCondition="false" constant="false"/>
      <species id="M_cpd03639_c" name="Hexan-1-ol-6-oate" compartment="C_c" hasOnlySubstanceUnits="false" boundaryCondition="false" constant="false"/>
      <species id="M_cpd03596_c" name="4-Methylene-2-oxoglutarate" compartment="C_c" hasOnlySubstanceUnits="false" boundaryCondition="false" constant="false"/>
      <species id="M_cpd02570_c" name="Parapyruvate" compartment="C_c" hasOnlySubstanceUnits="false" boundaryCondition="false" constant="false"/>
      <species id="M_cpd10162_c" name="(R)-3-Hydroxy-3-methyl-2-oxopentanoate" compartment="C_c" hasOnlySubstanceUnits="false" boundaryCondition="false" constant="false"/>
      <species id="M_cpd00876_c" name="3-Hydroxyisobutyrate" compartment="C_c" hasOnlySubstanceUnits="false" boundaryCondition="false" constant="false"/>
      <species id="M_cpd00830_c" name="4-Hydroxy-2-oxoglutarate" compartment="C_c" hasOnlySubstanceUnits="false" boundaryCondition="false" constant="false"/>
      <species id="M_cpd01974_c" name="4-Hydroxy-L-glutamate" compartment="C_c" hasOnlySubstanceUnits="false" boundaryCondition="false" constant="false"/>
      <species id="M_cpd03529_c" name="N4-Acetylaminobutanal" compartment="C_c" hasOnlySubstanceUnits="false" boundaryCondition="false" constant="false"/>
      <species id="M_cpd01889_c" name="4-Acetamidobutanoate" compartment="C_c" hasOnlySubstanceUnits="false" boundaryCondition="false" constant="false"/>
      <species id="M_cpd03466_c" name="Indole-3-acetaldoxime" compartment="C_c" hasOnlySubstanceUnits="false" boundaryCondition="false" constant="false"/>
      <species id="M_cpd03452_c" name="(L-Seryl)adenylate" compartment="C_c" hasOnlySubstanceUnits="false" boundaryCondition="false" constant="false"/>
      <species id="M_cpd03398_c" name="Selenocystathionine" compartment="C_c" hasOnlySubstanceUnits="false" boundaryCondition="false" constant="false"/>
      <species id="M_cpd03397_c" name="Selenohomocysteine" compartment="C_c" hasOnlySubstanceUnits="false" boundaryCondition="false" constant="false"/>
      <species id="M_cpd03365_c" name="5-(2&apos;-Formylethyl)-4,6-dihydroxypicolinate" compartment="C_c" hasOnlySubstanceUnits="false" boundaryCondition="false" constant="false"/>
      <species id="M_cpd03367_c" name="5-(3&apos;-Carboxy-3&apos;-oxopropyl)-4,6-dihydroxypicolinate" compartment="C_c" hasOnlySubstanceUnits="false" boundaryCondition="false" constant="false"/>
      <species id="M_cpd03366_c" name="5-(2&apos;-Carboxyethyl)-4,6-dihydroxypicolinate" compartment="C_c" hasOnlySubstanceUnits="false" boundaryCondition="false" constant="false"/>
      <species id="M_cpd02931_c" name="5-(3&apos;-Carboxy-3&apos;-oxopropenyl)-4,6-dihydroxypicolinate" compartment="C_c" hasOnlySubstanceUnits="false" boundaryCondition="false" constant="false"/>
      <species id="M_cpd03327_c" name="4-Hydroxy-2-ketopimelate" compartment="C_c" hasOnlySubstanceUnits="false" boundaryCondition="false" constant="false"/>
      <species id="M_cpd03316_c" name="3-Methoxytyramine" compartment="C_c" hasOnlySubstanceUnits="false" boundaryCondition="false" constant="false"/>
      <species id="M_cpd03311_c" name="3-Methoxy-4-hydroxyphenylacetaldehyde" compartment="C_c" hasOnlySubstanceUnits="false" boundaryCondition="false" constant="false"/>
      <species id="M_cpd03312_c" name="Homovanillate" compartment="C_c" hasOnlySubstanceUnits="false" boundaryCondition="false" constant="false"/>
      <species id="M_cpd02091_c" name="Imidazole pyruvate" compartment="C_c" hasOnlySubstanceUnits="false" boundaryCondition="false" constant="false"/>
      <species id="M_cpd03299_c" name="Hydantoin-propionate" compartment="C_c" hasOnlySubstanceUnits="false" boundaryCondition="false" constant="false"/>
      <species id="M_cpd03460_c" name="N-Carbamyl-L-glutamate" compartment="C_c" hasOnlySubstanceUnits="false" boundaryCondition="false" constant="false"/>
      <species id="M_cpd03052_c" name="Imidazole acetaldehyde" compartment="C_c" hasOnlySubstanceUnits="false" boundaryCondition="false" constant="false"/>
      <species id="M_cpd03372_c" name="Homoisocitrate" compartment="C_c" hasOnlySubstanceUnits="false" boundaryCondition="false" constant="false"/>
      <species id="M_cpd03287_c" name="Oxaloglutarate" compartment="C_c" hasOnlySubstanceUnits="false" boundaryCondition="false" constant="false"/>
      <species id="M_cpd03280_c" name="5-Ureido-4-imidazole carboxylate" compartment="C_c" hasOnlySubstanceUnits="false" boundaryCondition="false" constant="false"/>
      <species id="M_cpd03281_c" name="5-Amino-4-imidazole carboxylate" compartment="C_c" hasOnlySubstanceUnits="false" boundaryCondition="false" constant="false"/>
      <species id="M_cpd03268_c" name="Cortodoxone" compartment="C_c" hasOnlySubstanceUnits="false" boundaryCondition="false" constant="false"/>
      <species id="M_cpd03269_c" name="11beta,17alpha,21-Trihydroxypregnenolone" compartment="C_c" hasOnlySubstanceUnits="false" boundaryCondition="false" constant="false"/>
      <species id="M_cpd03261_c" name="3alpha-Hydroxy-5beta-pregnane-20-one" compartment="C_c" hasOnlySubstanceUnits="false" boundaryCondition="false" constant="false"/>
      <species id="M_cpd03259_c" name="5beta-Pregnane-3alpha,21-diol-11,20-dione" compartment="C_c" hasOnlySubstanceUnits="false" boundaryCondition="false" constant="false"/>
      <species id="M_cpd03258_c" name="21-Hydroxy-5beta-pregnane-3,11,20-trione" compartment="C_c" hasOnlySubstanceUnits="false" boundaryCondition="false" constant="false"/>
      <species id="M_cpd03257_c" name="Tetrahydrocorticosterone" compartment="C_c" hasOnlySubstanceUnits="false" boundaryCondition="false" constant="false"/>
      <species id="M_cpd03256_c" name="5beta-Pregnane-11beta,21-diol-3,20-dione" compartment="C_c" hasOnlySubstanceUnits="false" boundaryCondition="false" constant="false"/>
      <species id="M_cpd03255_c" name="3alpha,11beta,21-Trihydroxy-20-oxo-5beta-pregnan-18-al" compartment="C_c" hasOnlySubstanceUnits="false" boundaryCondition="false" constant="false"/>
      <species id="M_cpd03254_c" name="11beta,21-Dihydroxy-3,20-oxo-5beta-pregnan-18-al" compartment="C_c" hasOnlySubstanceUnits="false" boundaryCondition="false" constant="false"/>
      <species id="M_cpd03253_c" name="Urocortisol" compartment="C_c" hasOnlySubstanceUnits="false" boundaryCondition="false" constant="false"/>
      <species id="M_cpd03252_c" name="5beta-Pregnane-11beta,17alpha,21-triol-3,20-dione" compartment="C_c" hasOnlySubstanceUnits="false" boundaryCondition="false" constant="false"/>
      <species id="M_cpd03251_c" name="Urocortisone" compartment="C_c" hasOnlySubstanceUnits="false" boundaryCondition="false" constant="false"/>
      <species id="M_cpd03250_c" name="4,5beta-Dihydrocortisone" compartment="C_c" hasOnlySubstanceUnits="false" boundaryCondition="false" constant="false"/>
      <species id="M_cpd03238_c" name="7alpha-Hydroxycholest-4-en-3-one" compartment="C_c" hasOnlySubstanceUnits="false" boundaryCondition="false" constant="false"/>
      <species id="M_cpd03239_c" name="7alpha,12alpha-Dihydroxycholest-4-en-3-one" compartment="C_c" hasOnlySubstanceUnits="false" boundaryCondition="false" constant="false"/>
      <species id="M_cpd03236_c" name="7alpha,12alpha-Dihydroxy-5beta-cholestan-3-one" compartment="C_c" hasOnlySubstanceUnits="false" boundaryCondition="false" constant="false"/>
      <species id="M_cpd03234_c" name="7alpha-Hydroxy-5beta-cholestan-3-one" compartment="C_c" hasOnlySubstanceUnits="false" boundaryCondition="false" constant="false"/>
      <species id="M_cpd03221_c" name="Zymosterol" compartment="C_c" hasOnlySubstanceUnits="false" boundaryCondition="false" constant="false"/>
      <species id="M_cpd03210_c" name="Cholesterol-5alpha,6beta-epoxide" compartment="C_c" hasOnlySubstanceUnits="false" boundaryCondition="false" constant="false"/>
      <species id="M_cpd03213_c" name="3beta,5alpha,6beta-Cholestanetriol" compartment="C_c" hasOnlySubstanceUnits="false" boundaryCondition="false" constant="false"/>
      <species id="M_cpd03209_c" name="Cholesterol-5beta,6beta-epoxide" compartment="C_c" hasOnlySubstanceUnits="false" boundaryCondition="false" constant="false"/>
      <species id="M_cpd03206_c" name="Phytofluene" compartment="C_c" hasOnlySubstanceUnits="false" boundaryCondition="false" constant="false"/>
      <species id="M_cpd03215_c" name="zeta-Carotene" compartment="C_c" hasOnlySubstanceUnits="false" boundaryCondition="false" constant="false"/>
      <species id="M_cpd03207_c" name="5-Cholestene" compartment="C_c" hasOnlySubstanceUnits="false" boundaryCondition="false" constant="false"/>
      <species id="M_cpd03208_c" name="5,6beta-Epoxy-5beta-cholestane" compartment="C_c" hasOnlySubstanceUnits="false" boundaryCondition="false" constant="false"/>
      <species id="M_cpd03199_c" name="3-Ketolactose" compartment="C_c" hasOnlySubstanceUnits="false" boundaryCondition="false" constant="false"/>
      <species id="M_cpd00190_c" name="beta-D-Glucose" compartment="C_c" hasOnlySubstanceUnits="false" boundaryCondition="false" constant="false"/>
      <species id="M_cpd03193_c" name="3-Keto-beta-D-galactose" compartment="C_c" hasOnlySubstanceUnits="false" boundaryCondition="false" constant="false"/>
      <species id="M_cpd02544_c" name="4-Carboxy-4-hydroxy-2-oxoadipate" compartment="C_c" hasOnlySubstanceUnits="false" boundaryCondition="false" constant="false"/>
      <species id="M_cpd03178_c" name="4-Carboxy-2-oxo-3-hexenedioate" compartment="C_c" hasOnlySubstanceUnits="false" boundaryCondition="false" constant="false"/>
      <species id="M_cpd03135_c" name="4-Androsten-11beta-ol-3,17-dione" compartment="C_c" hasOnlySubstanceUnits="false" boundaryCondition="false" constant="false"/>
      <species id="M_cpd03136_c" name="Adrenosterone" compartment="C_c" hasOnlySubstanceUnits="false" boundaryCondition="false" constant="false"/>
      <species id="M_cpd00231_c" name="Dihydrobiopterin" compartment="C_c" hasOnlySubstanceUnits="false" boundaryCondition="false" constant="false"/>
      <species id="M_cpd03106_c" name="Aminoimidazole" compartment="C_c" hasOnlySubstanceUnits="false" boundaryCondition="false" constant="false"/>
      <species id="M_cpd03703_c" name="Imidazolone" compartment="C_c" hasOnlySubstanceUnits="false" boundaryCondition="false" constant="false"/>
      <species id="M_cpd03073_c" name="2,5-Diaminohexanoate" compartment="C_c" hasOnlySubstanceUnits="false" boundaryCondition="false" constant="false"/>
      <species id="M_cpd03457_c" name="2-Amino-5-oxohexanoate" compartment="C_c" hasOnlySubstanceUnits="false" boundaryCondition="false" constant="false"/>
      <species id="M_cpd03061_c" name="Estriol" compartment="C_c" hasOnlySubstanceUnits="false" boundaryCondition="false" constant="false"/>
      <species id="M_cpd03145_c" name="16alpha-Hydroxyestrone" compartment="C_c" hasOnlySubstanceUnits="false" boundaryCondition="false" constant="false"/>
      <species id="M_cpd03060_c" name="4-Androsten-16alpha-ol-3,17-dione" compartment="C_c" hasOnlySubstanceUnits="false" boundaryCondition="false" constant="false"/>
      <species id="M_cpd03059_c" name="16alpha-Hydroxydehydroepiandrosterone" compartment="C_c" hasOnlySubstanceUnits="false" boundaryCondition="false" constant="false"/>
      <species id="M_cpd02438_c" name="Methyl CoM" compartment="C_c" hasOnlySubstanceUnits="false" boundaryCondition="false" constant="false"/>
      <species id="M_cpd03603_c" name="5-Formyl-3-hydroxy-2-methylpyridine-4-carboxylate" compartment="C_c" hasOnlySubstanceUnits="false" boundaryCondition="false" constant="false"/>
      <species id="M_cpd02804_c" name="MPTP" compartment="C_c" hasOnlySubstanceUnits="false" boundaryCondition="false" constant="false"/>
      <species id="M_cpd02881_c" name="1-Methyl-4-phenyl-1,2,3,6-tetrahydropyridine N-oxide" compartment="C_c" hasOnlySubstanceUnits="false" boundaryCondition="false" constant="false"/>
      <species id="M_cpd02786_c" name="15-OxoETE" compartment="C_c" hasOnlySubstanceUnits="false" boundaryCondition="false" constant="false"/>
      <species id="M_cpd02753_c" name="2-Chloro-5-oxo-2,5-dihydrofuran-2-acetate" compartment="C_c" hasOnlySubstanceUnits="false" boundaryCondition="false" constant="false"/>
      <species id="M_cpd03183_c" name="2-Hydroxy-2-hydropyrone-4,6-dicarboxylate" compartment="C_c" hasOnlySubstanceUnits="false" boundaryCondition="false" constant="false"/>
      <species id="M_cpd02734_c" name="4-Carboxy-2-hydroxymuconate semialdehyde" compartment="C_c" hasOnlySubstanceUnits="false" boundaryCondition="false" constant="false"/>
      <species id="M_cpd03482_c" name="4-Carboxy-2-oxo-4-pentanoate" compartment="C_c" hasOnlySubstanceUnits="false" boundaryCondition="false" constant="false"/>
      <species id="M_cpd02717_c" name="4-Carboxy-2-hydroxyhexa-2,4-dienedioate" compartment="C_c" hasOnlySubstanceUnits="false" boundaryCondition="false" constant="false"/>
      <species id="M_cpd02707_c" name="4-Oxalomesaconate" compartment="C_c" hasOnlySubstanceUnits="false" boundaryCondition="false" constant="false"/>
      <species id="M_cpd02685_c" name="N-acetyl-LL-2,6-diaminopimelate" compartment="C_c" hasOnlySubstanceUnits="false" boundaryCondition="false" constant="false"/>
      <species id="M_cpd03289_c" name="L-2-Acetamido-6-oxopimelate" compartment="C_c" hasOnlySubstanceUnits="false" boundaryCondition="false" constant="false"/>
      <species id="M_cpd00792_c" name="Reduced coenzyme F420" compartment="C_c" hasOnlySubstanceUnits="false" boundaryCondition="false" constant="false"/>
      <species id="M_cpd02679_c" name="5,10-Methylenetetrahydromethanopterin" compartment="C_c" hasOnlySubstanceUnits="false" boundaryCondition="false" constant="false"/>
      <species id="M_cpd00649_c" name="Coenzyme F420" compartment="C_c" hasOnlySubstanceUnits="false" boundaryCondition="false" constant="false"/>
      <species id="M_cpd02737_c" name="5-Methyl-H4MPT" compartment="C_c" hasOnlySubstanceUnits="false" boundaryCondition="false" constant="false"/>
      <species id="M_cpd01927_c" name="N-Hydroxy-L-tyrosine" compartment="C_c" hasOnlySubstanceUnits="false" boundaryCondition="false" constant="false"/>
      <species id="M_cpd02655_c" name="5,10-Methenyltetrahydromethanopterin" compartment="C_c" hasOnlySubstanceUnits="false" boundaryCondition="false" constant="false"/>
      <species id="M_cpd02653_c" name="4-Carboxy-2-hydroxy-cis,cis-muconate" compartment="C_c" hasOnlySubstanceUnits="false" boundaryCondition="false" constant="false"/>
      <species id="M_cpd02625_c" name="3-Hydroxy-L-1-pyrroline-5-carboxylate" compartment="C_c" hasOnlySubstanceUnits="false" boundaryCondition="false" constant="false"/>
      <species id="M_cpd02569_c" name="2-Oxo-3-hydroxyisovalerate" compartment="C_c" hasOnlySubstanceUnits="false" boundaryCondition="false" constant="false"/>
      <species id="M_cpd02828_c" name="5-Carboxymethyl-2-hydroxymuconic semialdehyde" compartment="C_c" hasOnlySubstanceUnits="false" boundaryCondition="false" constant="false"/>
      <species id="M_cpd02572_c" name="5-Carboxymethyl-2-hydroxymuconate" compartment="C_c" hasOnlySubstanceUnits="false" boundaryCondition="false" constant="false"/>
      <species id="M_cpd02738_c" name="5-Methyltetrahydropteroyltri-L-glutamate" compartment="C_c" hasOnlySubstanceUnits="false" boundaryCondition="false" constant="false"/>
      <species id="M_cpd02555_c" name="Tetrahydropteroyltri-L-glutamate" compartment="C_c" hasOnlySubstanceUnits="false" boundaryCondition="false" constant="false"/>
      <species id="M_cpd02545_c" name="Isocorypalmine" compartment="C_c" hasOnlySubstanceUnits="false" boundaryCondition="false" constant="false"/>
      <species id="M_cpd02507_c" name="5-Carboxy-2-oxohept-3-enedioate" compartment="C_c" hasOnlySubstanceUnits="false" boundaryCondition="false" constant="false"/>
      <species id="M_cpd02483_c" name="cis-Homoaconitate" compartment="C_c" hasOnlySubstanceUnits="false" boundaryCondition="false" constant="false"/>
      <species id="M_cpd02677_c" name="Etiocholan-3alpha-ol-17-one" compartment="C_c" hasOnlySubstanceUnits="false" boundaryCondition="false" constant="false"/>
      <species id="M_cpd00895_c" name="H4MPT" compartment="C_c" hasOnlySubstanceUnits="false" boundaryCondition="false" constant="false"/>
      <species id="M_cpd02435_c" name="Androstanolone" compartment="C_c" hasOnlySubstanceUnits="false" boundaryCondition="false" constant="false"/>
      <species id="M_cpd02427_c" name="Thiomorpholine 3-carboxylate" compartment="C_c" hasOnlySubstanceUnits="false" boundaryCondition="false" constant="false"/>
      <species id="M_cpd02714_c" name="3,4-Dehydrothiomorpholine-3-carboxylate" compartment="C_c" hasOnlySubstanceUnits="false" boundaryCondition="false" constant="false"/>
      <species id="M_cpd02414_c" name="L-2-Amino-6-oxopimelate" compartment="C_c" hasOnlySubstanceUnits="false" boundaryCondition="false" constant="false"/>
      <species id="M_cpd00691_c" name="UDP-L-arabinose" compartment="C_c" hasOnlySubstanceUnits="false" boundaryCondition="false" constant="false"/>
      <species id="M_cpd02403_c" name="Androstan-3alpha,17beta-diol" compartment="C_c" hasOnlySubstanceUnits="false" boundaryCondition="false" constant="false"/>
      <species id="M_cpd02398_c" name="Zymostenol" compartment="C_c" hasOnlySubstanceUnits="false" boundaryCondition="false" constant="false"/>
      <species id="M_cpd02692_c" name="2-Amino-3-carboxymuconate semialdehyde" compartment="C_c" hasOnlySubstanceUnits="false" boundaryCondition="false" constant="false"/>
      <species id="M_cpd02365_c" name="5beta-Androstane-3,17-dione" compartment="C_c" hasOnlySubstanceUnits="false" boundaryCondition="false" constant="false"/>
      <species id="M_cpd02361_c" name="4-Hydroxyphenylacetaldehyde" compartment="C_c" hasOnlySubstanceUnits="false" boundaryCondition="false" constant="false"/>
      <species id="M_cpd02500_c" name="3,4-Dihydroxyphenylacetaldehyde" compartment="C_c" hasOnlySubstanceUnits="false" boundaryCondition="false" constant="false"/>
      <species id="M_cpd03413_c" name="L-Glutamyl 1-phosphate" compartment="C_c" hasOnlySubstanceUnits="false" boundaryCondition="false" constant="false"/>
      <species id="M_cpd02315_c" name="6-Pyruvoyltetrahydropterin" compartment="C_c" hasOnlySubstanceUnits="false" boundaryCondition="false" constant="false"/>
      <species id="M_cpd02608_c" name="6-Lactoyl-5,6,7,8-tetrahydropterin" compartment="C_c" hasOnlySubstanceUnits="false" boundaryCondition="false" constant="false"/>
      <species id="M_cpd02311_c" name="4-Imidazolone-5-propanoate" compartment="C_c" hasOnlySubstanceUnits="false" boundaryCondition="false" constant="false"/>
      <species id="M_cpd03303_c" name="4-Oxoglutaramate" compartment="C_c" hasOnlySubstanceUnits="false" boundaryCondition="false" constant="false"/>
      <species id="M_cpd03335_c" name="3-O-Methylgallate" compartment="C_c" hasOnlySubstanceUnits="false" boundaryCondition="false" constant="false"/>
      <species id="M_cpd02304_c" name="2-Pyrone-4,6-dicarboxylate" compartment="C_c" hasOnlySubstanceUnits="false" boundaryCondition="false" constant="false"/>
      <species id="M_cpd02273_c" name="L-threo-3-Methylaspartate" compartment="C_c" hasOnlySubstanceUnits="false" boundaryCondition="false" constant="false"/>
      <species id="M_cpd03591_c" name="Methyloxaloacetate" compartment="C_c" hasOnlySubstanceUnits="false" boundaryCondition="false" constant="false"/>
      <species id="M_cpd02638_c" name="CDP-4-dehydro-3,6-dideoxy-D-glucose" compartment="C_c" hasOnlySubstanceUnits="false" boundaryCondition="false" constant="false"/>
      <species id="M_cpd02262_c" name="7alpha-Hydroxycholesterol" compartment="C_c" hasOnlySubstanceUnits="false" boundaryCondition="false" constant="false"/>
      <species id="M_cpd02536_c" name="Muconolactone" compartment="C_c" hasOnlySubstanceUnits="false" boundaryCondition="false" constant="false"/>
      <species id="M_cpd02255_c" name="3-oxoadipate-enol-lactone" compartment="C_c" hasOnlySubstanceUnits="false" boundaryCondition="false" constant="false"/>
      <species id="M_cpd02195_c" name="4-Nitroquinoline 1-oxide" compartment="C_c" hasOnlySubstanceUnits="false" boundaryCondition="false" constant="false"/>
      <species id="M_cpd02505_c" name="4-Hydroxyaminoquinoline N-oxide" compartment="C_c" hasOnlySubstanceUnits="false" boundaryCondition="false" constant="false"/>
      <species id="M_cpd02187_c" name="Methacrylyl-CoA" compartment="C_c" hasOnlySubstanceUnits="false" boundaryCondition="false" constant="false"/>
      <species id="M_cpd00213_c" name="Lipoamide" compartment="C_c" hasOnlySubstanceUnits="false" boundaryCondition="false" constant="false"/>
      <species id="M_cpd02183_c" name="4-Oxalocrotonate" compartment="C_c" hasOnlySubstanceUnits="false" boundaryCondition="false" constant="false"/>
      <species id="M_cpd02154_c" name="N-Formimino-L-aspartate" compartment="C_c" hasOnlySubstanceUnits="false" boundaryCondition="false" constant="false"/>
      <species id="M_cpd03055_c" name="Imidazolone acetate" compartment="C_c" hasOnlySubstanceUnits="false" boundaryCondition="false" constant="false"/>
      <species id="M_cpd02125_c" name="Tiglyl-CoA" compartment="C_c" hasOnlySubstanceUnits="false" boundaryCondition="false" constant="false"/>
      <species id="M_cpd02691_c" name="2-methyl-3-hydroxy-butyryl-CoA" compartment="C_c" hasOnlySubstanceUnits="false" boundaryCondition="false" constant="false"/>
      <species id="M_cpd02124_c" name="2-Methylacetoacetyl-CoA" compartment="C_c" hasOnlySubstanceUnits="false" boundaryCondition="false" constant="false"/>
      <species id="M_cpd02448_c" name="2,4-Diaminopentanoate" compartment="C_c" hasOnlySubstanceUnits="false" boundaryCondition="false" constant="false"/>
      <species id="M_cpd02121_c" name="2-Amino-4-oxopentanoate" compartment="C_c" hasOnlySubstanceUnits="false" boundaryCondition="false" constant="false"/>
      <species id="M_cpd02096_c" name="L-3-Amino-isobutyrate" compartment="C_c" hasOnlySubstanceUnits="false" boundaryCondition="false" constant="false"/>
      <species id="M_cpd00287_c" name="3-Oxo-2-methylpropanoate" compartment="C_c" hasOnlySubstanceUnits="false" boundaryCondition="false" constant="false"/>
      <species id="M_cpd02383_c" name="(S)-3-(Imidazol-5-yl)lactate" compartment="C_c" hasOnlySubstanceUnits="false" boundaryCondition="false" constant="false"/>
      <species id="M_cpd02074_c" name="2-Oxo-6-aminocaproate" compartment="C_c" hasOnlySubstanceUnits="false" boundaryCondition="false" constant="false"/>
      <species id="M_cpd00922_c" name="delta1-Piperideine-2-carboxylate" compartment="C_c" hasOnlySubstanceUnits="false" boundaryCondition="false" constant="false"/>
      <species id="M_cpd03291_c" name="2-Oxo-6-acetamidocaproate" compartment="C_c" hasOnlySubstanceUnits="false" boundaryCondition="false" constant="false"/>
      <species id="M_cpd02065_c" name="3-Hydroxy-L-kynurenine" compartment="C_c" hasOnlySubstanceUnits="false" boundaryCondition="false" constant="false"/>
      <species id="M_cpd02047_c" name="DOC" compartment="C_c" hasOnlySubstanceUnits="false" boundaryCondition="false" constant="false"/>
      <species id="M_cpd03266_c" name="21-Hydroxypregnenolone" compartment="C_c" hasOnlySubstanceUnits="false" boundaryCondition="false" constant="false"/>
      <species id="M_cpd01979_c" name="5-Acetamidopentanoate" compartment="C_c" hasOnlySubstanceUnits="false" boundaryCondition="false" constant="false"/>
      <species id="M_cpd02129_c" name="3-Hydroxybenzyl alcohol" compartment="C_c" hasOnlySubstanceUnits="false" boundaryCondition="false" constant="false"/>
      <species id="M_cpd01964_c" name="3-Hydroxybenzaldehyde" compartment="C_c" hasOnlySubstanceUnits="false" boundaryCondition="false" constant="false"/>
      <species id="M_cpd01960_c" name="2-Oxohept-3-enedioate" compartment="C_c" hasOnlySubstanceUnits="false" boundaryCondition="false" constant="false"/>
      <species id="M_cpd00449_c" name="Dihydrolipoamide" compartment="C_c" hasOnlySubstanceUnits="false" boundaryCondition="false" constant="false"/>
      <species id="M_cpd01880_c" name="3-Indoleacetaldoxime" compartment="C_c" hasOnlySubstanceUnits="false" boundaryCondition="false" constant="false"/>
      <species id="M_cpd01879_c" name="3-Dehydrosphinganine" compartment="C_c" hasOnlySubstanceUnits="false" boundaryCondition="false" constant="false"/>
      <species id="M_cpd01851_c" name="Tetrahydropalmatine" compartment="C_c" hasOnlySubstanceUnits="false" boundaryCondition="false" constant="false"/>
      <species id="M_cpd01831_c" name="4-Imidazoleacetate" compartment="C_c" hasOnlySubstanceUnits="false" boundaryCondition="false" constant="false"/>
      <species id="M_cpd02307_c" name="3-Hydroxy-cis,cis-muconate" compartment="C_c" hasOnlySubstanceUnits="false" boundaryCondition="false" constant="false"/>
      <species id="M_cpd01792_c" name="2-Dehydro-D-glucose" compartment="C_c" hasOnlySubstanceUnits="false" boundaryCondition="false" constant="false"/>
      <species id="M_cpd03860_c" name="2-Dehydro-D-glucono-1,5-lactone" compartment="C_c" hasOnlySubstanceUnits="false" boundaryCondition="false" constant="false"/>
      <species id="M_cpd01789_c" name="Dihydroxyindole" compartment="C_c" hasOnlySubstanceUnits="false" boundaryCondition="false" constant="false"/>
      <species id="M_cpd01770_c" name="N6-Acetyl-L-lysine" compartment="C_c" hasOnlySubstanceUnits="false" boundaryCondition="false" constant="false"/>
      <species id="M_cpd01762_c" name="Formiminoglycine" compartment="C_c" hasOnlySubstanceUnits="false" boundaryCondition="false" constant="false"/>
      <species id="M_cpd01758_c" name="N-Acetylputrescine" compartment="C_c" hasOnlySubstanceUnits="false" boundaryCondition="false" constant="false"/>
      <species id="M_cpd01723_c" name="4-Guanidinobutanal" compartment="C_c" hasOnlySubstanceUnits="false" boundaryCondition="false" constant="false"/>
      <species id="M_cpd03528_c" name="2-Oxoarginine" compartment="C_c" hasOnlySubstanceUnits="false" boundaryCondition="false" constant="false"/>
      <species id="M_cpd01709_c" name="2-Hydroxyglutarate" compartment="C_c" hasOnlySubstanceUnits="false" boundaryCondition="false" constant="false"/>
      <species id="M_cpd00362_c" name="Estrone" compartment="C_c" hasOnlySubstanceUnits="false" boundaryCondition="false" constant="false"/>
      <species id="M_cpd03646_c" name="gamma-Glutamyl-3-aminopropiononitrile" compartment="C_c" hasOnlySubstanceUnits="false" boundaryCondition="false" constant="false"/>
      <species id="M_cpd01630_c" name="cis,cis-Muconate" compartment="C_c" hasOnlySubstanceUnits="false" boundaryCondition="false" constant="false"/>
      <species id="M_cpd01495_c" name="Dehydroalanine" compartment="C_c" hasOnlySubstanceUnits="false" boundaryCondition="false" constant="false"/>
      <species id="M_cpd01607_c" name="L-Rhamnofuranose" compartment="C_c" hasOnlySubstanceUnits="false" boundaryCondition="false" constant="false"/>
      <species id="M_cpd01916_c" name="L-Rhamno-1,4-lactone" compartment="C_c" hasOnlySubstanceUnits="false" boundaryCondition="false" constant="false"/>
      <species id="M_cpd01749_c" name="N-Formylkynurenine" compartment="C_c" hasOnlySubstanceUnits="false" boundaryCondition="false" constant="false"/>
      <species id="M_cpd01680_c" name="N1-Acetylspermine" compartment="C_c" hasOnlySubstanceUnits="false" boundaryCondition="false" constant="false"/>
      <species id="M_cpd01504_c" name="3-Aminopropanal" compartment="C_c" hasOnlySubstanceUnits="false" boundaryCondition="false" constant="false"/>
      <species id="M_cpd01502_c" name="Citraconate" compartment="C_c" hasOnlySubstanceUnits="false" boundaryCondition="false" constant="false"/>
      <species id="M_cpd03593_c" name="D-erythro-3-Methylmalate" compartment="C_c" hasOnlySubstanceUnits="false" boundaryCondition="false" constant="false"/>
      <species id="M_cpd01499_c" name="2-Methylbutanal" compartment="C_c" hasOnlySubstanceUnits="false" boundaryCondition="false" constant="false"/>
      <species id="M_cpd01496_c" name="o-Aminomuconate" compartment="C_c" hasOnlySubstanceUnits="false" boundaryCondition="false" constant="false"/>
      <species id="M_cpd01787_c" name="1,2-Dihydrosantonin" compartment="C_c" hasOnlySubstanceUnits="false" boundaryCondition="false" constant="false"/>
      <species id="M_cpd01488_c" name="alpha-Santonin" compartment="C_c" hasOnlySubstanceUnits="false" boundaryCondition="false" constant="false"/>
      <species id="M_cpd01466_c" name="Maleylpyruvate" compartment="C_c" hasOnlySubstanceUnits="false" boundaryCondition="false" constant="false"/>
      <species id="M_cpd01653_c" name="3-Fumarylpyruvate" compartment="C_c" hasOnlySubstanceUnits="false" boundaryCondition="false" constant="false"/>
      <species id="M_cpd01464_c" name="Leukotriene B4" compartment="C_c" hasOnlySubstanceUnits="false" boundaryCondition="false" constant="false"/>
      <species id="M_cpd03538_c" name="12-Keto-LTB4" compartment="C_c" hasOnlySubstanceUnits="false" boundaryCondition="false" constant="false"/>
      <species id="M_cpd01450_c" name="Corticosterone" compartment="C_c" hasOnlySubstanceUnits="false" boundaryCondition="false" constant="false"/>
      <species id="M_cpd03270_c" name="11-Dehydrocorticosterone" compartment="C_c" hasOnlySubstanceUnits="false" boundaryCondition="false" constant="false"/>
      <species id="M_cpd01430_c" name="11-cis-Retinal" compartment="C_c" hasOnlySubstanceUnits="false" boundaryCondition="false" constant="false"/>
      <species id="M_cpd01418_c" name="TSH" compartment="C_c" hasOnlySubstanceUnits="false" boundaryCondition="false" constant="false"/>
      <species id="M_cpd01358_c" name="(S)-Mandelate" compartment="C_c" hasOnlySubstanceUnits="false" boundaryCondition="false" constant="false"/>
      <species id="M_cpd01328_c" name="L-Rhamnonate" compartment="C_c" hasOnlySubstanceUnits="false" boundaryCondition="false" constant="false"/>
      <species id="M_cpd02467_c" name="2-Dehydro-3-deoxy-L-rhamnonate" compartment="C_c" hasOnlySubstanceUnits="false" boundaryCondition="false" constant="false"/>
      <species id="M_cpd01294_c" name="2-Oxepanone" compartment="C_c" hasOnlySubstanceUnits="false" boundaryCondition="false" constant="false"/>
      <species id="M_cpd02526_c" name="N6-Dimethylallyladenine" compartment="C_c" hasOnlySubstanceUnits="false" boundaryCondition="false" constant="false"/>
      <species id="M_cpd01238_c" name="Columbamine" compartment="C_c" hasOnlySubstanceUnits="false" boundaryCondition="false" constant="false"/>
      <species id="M_cpd01224_c" name="trans-2-Hydroxycinnamate" compartment="C_c" hasOnlySubstanceUnits="false" boundaryCondition="false" constant="false"/>
      <species id="M_cpd01949_c" name="(S,S)-2,3-Butanediol" compartment="C_c" hasOnlySubstanceUnits="false" boundaryCondition="false" constant="false"/>
      <species id="M_cpd01221_c" name="(S)-Acetoin" compartment="C_c" hasOnlySubstanceUnits="false" boundaryCondition="false" constant="false"/>
      <species id="M_cpd01072_c" name="Morphine" compartment="C_c" hasOnlySubstanceUnits="false" boundaryCondition="false" constant="false"/>
      <species id="M_cpd01196_c" name="Morphinone" compartment="C_c" hasOnlySubstanceUnits="false" boundaryCondition="false" constant="false"/>
      <species id="M_cpd01194_c" name="Mesaconate" compartment="C_c" hasOnlySubstanceUnits="false" boundaryCondition="false" constant="false"/>
      <species id="M_cpd01701_c" name="S-Citramalate" compartment="C_c" hasOnlySubstanceUnits="false" boundaryCondition="false" constant="false"/>
      <species id="M_cpd01160_c" name="Cysteamine" compartment="C_c" hasOnlySubstanceUnits="false" boundaryCondition="false" constant="false"/>
      <species id="M_cpd00709_c" name="beta D-Galactose" compartment="C_c" hasOnlySubstanceUnits="false" boundaryCondition="false" constant="false"/>
      <species id="M_cpd01177_c" name="Indan-1-ol" compartment="C_c" hasOnlySubstanceUnits="false" boundaryCondition="false" constant="false"/>
      <species id="M_cpd01041_c" name="m-Cresol" compartment="C_c" hasOnlySubstanceUnits="false" boundaryCondition="false" constant="false"/>
      <species id="M_cpd01020_c" name="Gallate" compartment="C_c" hasOnlySubstanceUnits="false" boundaryCondition="false" constant="false"/>
      <species id="M_cpd03662_c" name="n-Butanol" compartment="C_c" hasOnlySubstanceUnits="false" boundaryCondition="false" constant="false"/>
      <species id="M_cpd03408_c" name="alpha-Aminopropiononitrile" compartment="C_c" hasOnlySubstanceUnits="false" boundaryCondition="false" constant="false"/>
      <species id="M_cpd00996_c" name="Maleate" compartment="C_c" hasOnlySubstanceUnits="false" boundaryCondition="false" constant="false"/>
      <species id="M_cpd02729_c" name="Inositol 1,3,4,6-tetrakisphosphate" compartment="C_c" hasOnlySubstanceUnits="false" boundaryCondition="false" constant="false"/>
      <species id="M_cpd00938_c" name="4-Carboxymuconolactone" compartment="C_c" hasOnlySubstanceUnits="false" boundaryCondition="false" constant="false"/>
      <species id="M_cpd00936_c" name="5-Formyl-H4MPT" compartment="C_c" hasOnlySubstanceUnits="false" boundaryCondition="false" constant="false"/>
      <species id="M_cpd00920_c" name="4-(2-Aminophenyl)-2,4-dioxobutanoate" compartment="C_c" hasOnlySubstanceUnits="false" boundaryCondition="false" constant="false"/>
      <species id="M_cpd01182_c" name="Kynurenate" compartment="C_c" hasOnlySubstanceUnits="false" boundaryCondition="false" constant="false"/>
      <species id="M_cpd00919_c" name="Homocitrate" compartment="C_c" hasOnlySubstanceUnits="false" boundaryCondition="false" constant="false"/>
      <species id="M_cpd00917_c" name="7,8-Dihydro-7,8-dihydroxykynurenate" compartment="C_c" hasOnlySubstanceUnits="false" boundaryCondition="false" constant="false"/>
      <species id="M_cpd00934_c" name="Inositol 1,3,4,5-tetrakisphosphate" compartment="C_c" hasOnlySubstanceUnits="false" boundaryCondition="false" constant="false"/>
      <species id="M_cpd00914_c" name="Inositol 1,3,4-trisphosphate" compartment="C_c" hasOnlySubstanceUnits="false" boundaryCondition="false" constant="false"/>
      <species id="M_cpd00910_c" name="Galactinol" compartment="C_c" hasOnlySubstanceUnits="false" boundaryCondition="false" constant="false"/>
      <species id="M_cpd02637_c" name="Androstenediol" compartment="C_c" hasOnlySubstanceUnits="false" boundaryCondition="false" constant="false"/>
      <species id="M_cpd00904_c" name="DHA" compartment="C_c" hasOnlySubstanceUnits="false" boundaryCondition="false" constant="false"/>
      <species id="M_cpd01999_c" name="GDP-D-rhamnose" compartment="C_c" hasOnlySubstanceUnits="false" boundaryCondition="false" constant="false"/>
      <species id="M_cpd01907_c" name="GDP-6-deoxy-D-talose" compartment="C_c" hasOnlySubstanceUnits="false" boundaryCondition="false" constant="false"/>
      <species id="M_cpd00897_c" name="CDP-4-dehydro-6-deoxy-D-glucose" compartment="C_c" hasOnlySubstanceUnits="false" boundaryCondition="false" constant="false"/>
      <species id="M_cpd00735_c" name="Formylmethanofuran" compartment="C_c" hasOnlySubstanceUnits="false" boundaryCondition="false" constant="false"/>
      <species id="M_cpd00643_c" name="Methanofuran" compartment="C_c" hasOnlySubstanceUnits="false" boundaryCondition="false" constant="false"/>
      <species id="M_cpd03523_c" name="7,8-Dihydromethanopterin" compartment="C_c" hasOnlySubstanceUnits="false" boundaryCondition="false" constant="false"/>
      <species id="M_cpd02502_c" name="3-(3,4-Dihydroxyphenyl)pyruvate" compartment="C_c" hasOnlySubstanceUnits="false" boundaryCondition="false" constant="false"/>
      <species id="M_cpd00881_c" name="Caffeate" compartment="C_c" hasOnlySubstanceUnits="false" boundaryCondition="false" constant="false"/>
      <species id="M_cpd02599_c" name="Octopamine" compartment="C_c" hasOnlySubstanceUnits="false" boundaryCondition="false" constant="false"/>
      <species id="M_cpd02461_c" name="(R)-3-(4-Hydroxyphenyl)lactate" compartment="C_c" hasOnlySubstanceUnits="false" boundaryCondition="false" constant="false"/>
      <species id="M_cpd02305_c" name="HPL" compartment="C_c" hasOnlySubstanceUnits="false" boundaryCondition="false" constant="false"/>
      <species id="M_cpd00866_c" name="17alpha-Hydroxyprogesterone" compartment="C_c" hasOnlySubstanceUnits="false" boundaryCondition="false" constant="false"/>
      <species id="M_cpd02750_c" name="17alpha,20alpha-Dihydroxypregn-4-en-3-one" compartment="C_c" hasOnlySubstanceUnits="false" boundaryCondition="false" constant="false"/>
      <species id="M_cpd00860_c" name="S-Succinyldihydrolipoamide" compartment="C_c" hasOnlySubstanceUnits="false" boundaryCondition="false" constant="false"/>
      <species id="M_cpd00856_c" name="3-Carboxy-cis,cis-muconate" compartment="C_c" hasOnlySubstanceUnits="false" boundaryCondition="false" constant="false"/>
      <species id="M_cpd00851_c" name="trans-4-Hydroxy-L-proline" compartment="C_c" hasOnlySubstanceUnits="false" boundaryCondition="false" constant="false"/>
      <species id="M_cpd00926_c" name="Anserine" compartment="C_c" hasOnlySubstanceUnits="false" boundaryCondition="false" constant="false"/>
      <species id="M_cpd00848_c" name="1-Methylhistidine" compartment="C_c" hasOnlySubstanceUnits="false" boundaryCondition="false" constant="false"/>
      <species id="M_cpd02439_c" name="2-Dehydro-3-deoxy-D-glucarate" compartment="C_c" hasOnlySubstanceUnits="false" boundaryCondition="false" constant="false"/>
      <species id="M_cpd00726_c" name="1,3-Propanediamine" compartment="C_c" hasOnlySubstanceUnits="false" boundaryCondition="false" constant="false"/>
      <species id="M_cpd00836_c" name="S-Acetyldihydrolipoamide" compartment="C_c" hasOnlySubstanceUnits="false" boundaryCondition="false" constant="false"/>
      <species id="M_cpd00816_c" name="7,8-Dihydroxykynurenate" compartment="C_c" hasOnlySubstanceUnits="false" boundaryCondition="false" constant="false"/>
      <species id="M_cpd00815_c" name="2-Oxo-5-aminovalerate" compartment="C_c" hasOnlySubstanceUnits="false" boundaryCondition="false" constant="false"/>
      <species id="M_cpd02364_c" name="2-Oxo-5-guanidinopentanoate" compartment="C_c" hasOnlySubstanceUnits="false" boundaryCondition="false" constant="false"/>
      <species id="M_cpd00812_c" name="5-phosphomevalonate" compartment="C_c" hasOnlySubstanceUnits="false" boundaryCondition="false" constant="false"/>
      <species id="M_cpd00798_c" name="16alpha-Hydroxysteroid" compartment="C_c" hasOnlySubstanceUnits="false" boundaryCondition="false" constant="false"/>
      <species id="M_cpd01359_c" name="16-Oxosteroid" compartment="C_c" hasOnlySubstanceUnits="false" boundaryCondition="false" constant="false"/>
      <species id="M_cpd00790_c" name="O-Acetyl-L-homoserine" compartment="C_c" hasOnlySubstanceUnits="false" boundaryCondition="false" constant="false"/>
      <species id="M_cpd01727_c" name="Pimelate" compartment="C_c" hasOnlySubstanceUnits="false" boundaryCondition="false" constant="false"/>
      <species id="M_cpd00778_c" name="2,5-Dihydroxypyridine" compartment="C_c" hasOnlySubstanceUnits="false" boundaryCondition="false" constant="false"/>
      <species id="M_cpd00775_c" name="(R)-4-Dehydropantoate" compartment="C_c" hasOnlySubstanceUnits="false" boundaryCondition="false" constant="false"/>
      <species id="M_cpd00796_c" name="(R)-3,3-Dimethylmalate" compartment="C_c" hasOnlySubstanceUnits="false" boundaryCondition="false" constant="false"/>
      <species id="M_cpd02197_c" name="5-Formyltetrahydrofolate" compartment="C_c" hasOnlySubstanceUnits="false" boundaryCondition="false" constant="false"/>
      <species id="M_cpd00770_c" name="N-Formyl-L-glutamate" compartment="C_c" hasOnlySubstanceUnits="false" boundaryCondition="false" constant="false"/>
      <species id="M_cpd00769_c" name="N-Formyl-L-aspartate" compartment="C_c" hasOnlySubstanceUnits="false" boundaryCondition="false" constant="false"/>
      <species id="M_cpd01679_c" name="N-Methylhydantoin" compartment="C_c" hasOnlySubstanceUnits="false" boundaryCondition="false" constant="false"/>
      <species id="M_cpd00768_c" name="N-Carbamoylsarcosine" compartment="C_c" hasOnlySubstanceUnits="false" boundaryCondition="false" constant="false"/>
      <species id="M_cpd00765_c" name="L-Gulonolactone" compartment="C_c" hasOnlySubstanceUnits="false" boundaryCondition="false" constant="false"/>
      <species id="M_cpd01735_c" name="Glucurone" compartment="C_c" hasOnlySubstanceUnits="false" boundaryCondition="false" constant="false"/>
      <species id="M_cpd00763_c" name="4-Maleylacetoacetate" compartment="C_c" hasOnlySubstanceUnits="false" boundaryCondition="false" constant="false"/>
      <species id="M_cpd00780_c" name="Fumarylacetoacetate" compartment="C_c" hasOnlySubstanceUnits="false" boundaryCondition="false" constant="false"/>
      <species id="M_cpd01973_c" name="4-Guanidinobutanamide" compartment="C_c" hasOnlySubstanceUnits="false" boundaryCondition="false" constant="false"/>
      <species id="M_cpd00762_c" name="4-Guanidinobutanoate" compartment="C_c" hasOnlySubstanceUnits="false" boundaryCondition="false" constant="false"/>
      <species id="M_cpd01912_c" name="L-Fucose 1-phosphate" compartment="C_c" hasOnlySubstanceUnits="false" boundaryCondition="false" constant="false"/>
      <species id="M_cpd00733_c" name="Ferricytochrome b1" compartment="C_c" hasOnlySubstanceUnits="false" boundaryCondition="false" constant="false"/>
      <species id="M_cpd00734_c" name="Ferrocytochrome b1" compartment="C_c" hasOnlySubstanceUnits="false" boundaryCondition="false" constant="false"/>
      <species id="M_cpd00372_c" name="Pyrazole" compartment="C_c" hasOnlySubstanceUnits="false" boundaryCondition="false" constant="false"/>
      <species id="M_cpd00855_c" name="beta-Pyrazol-1-ylalanine" compartment="C_c" hasOnlySubstanceUnits="false" boundaryCondition="false" constant="false"/>
      <species id="M_cpd00718_c" name="Dihydroxyfumarate" compartment="C_c" hasOnlySubstanceUnits="false" boundaryCondition="false" constant="false"/>
      <species id="M_cpd02522_c" name="2-Aminoadipate 6-semialdehyde" compartment="C_c" hasOnlySubstanceUnits="false" boundaryCondition="false" constant="false"/>
      <species id="M_cpd00702_c" name="Estradiol" compartment="C_c" hasOnlySubstanceUnits="false" boundaryCondition="false" constant="false"/>
      <species id="M_cpd00686_c" name="Ferrocytochrome" compartment="C_c" hasOnlySubstanceUnits="false" boundaryCondition="false" constant="false"/>
      <species id="M_cpd00685_c" name="Ferricytochrome" compartment="C_c" hasOnlySubstanceUnits="false" boundaryCondition="false" constant="false"/>
      <species id="M_cpd00684_c" name="Dimethylmaleic acid" compartment="C_c" hasOnlySubstanceUnits="false" boundaryCondition="false" constant="false"/>
      <species id="M_cpd02292_c" name="(2R,3S)-2,3-Dimethylmalate" compartment="C_c" hasOnlySubstanceUnits="false" boundaryCondition="false" constant="false"/>
      <species id="M_cpd01705_c" name="2,3-Dimethylmalate" compartment="C_c" hasOnlySubstanceUnits="false" boundaryCondition="false" constant="false"/>
      <species id="M_cpd00673_c" name="Dihydrothymine" compartment="C_c" hasOnlySubstanceUnits="false" boundaryCondition="false" constant="false"/>
      <species id="M_cpd02184_c" name="11-cis-Retinyl palmitate" compartment="C_c" hasOnlySubstanceUnits="false" boundaryCondition="false" constant="false"/>
      <species id="M_cpd00667_c" name="11-cis-Retinol" compartment="C_c" hasOnlySubstanceUnits="false" boundaryCondition="false" constant="false"/>
      <species id="M_cpd00661_c" name="Pregnan-21-al" compartment="C_c" hasOnlySubstanceUnits="false" boundaryCondition="false" constant="false"/>
      <species id="M_cpd00662_c" name="Pregnan-21-ol" compartment="C_c" hasOnlySubstanceUnits="false" boundaryCondition="false" constant="false"/>
      <species id="M_cpd02143_c" name="D-Galactono-1,4-lactone" compartment="C_c" hasOnlySubstanceUnits="false" boundaryCondition="false" constant="false"/>
      <species id="M_cpd00651_c" name="D-Arabinonate" compartment="C_c" hasOnlySubstanceUnits="false" boundaryCondition="false" constant="false"/>
      <species id="M_cpd02386_c" name="2-Dehydro-3-deoxy-D-xylonate" compartment="C_c" hasOnlySubstanceUnits="false" boundaryCondition="false" constant="false"/>
      <species id="M_cpd01324_c" name="L-Histidinal" compartment="C_c" hasOnlySubstanceUnits="false" boundaryCondition="false" constant="false"/>
      <species id="M_cpd00631_c" name="4-Pyridoxate" compartment="C_c" hasOnlySubstanceUnits="false" boundaryCondition="false" constant="false"/>
      <species id="M_cpd00630_c" name="3-Oxoadipate" compartment="C_c" hasOnlySubstanceUnits="false" boundaryCondition="false" constant="false"/>
      <species id="M_cpd00620_c" name="Pantetheine" compartment="C_c" hasOnlySubstanceUnits="false" boundaryCondition="false" constant="false"/>
      <species id="M_cpd00604_c" name="4-Coumarate" compartment="C_c" hasOnlySubstanceUnits="false" boundaryCondition="false" constant="false"/>
      <species id="M_cpd00594_c" name="Gulonate" compartment="C_c" hasOnlySubstanceUnits="false" boundaryCondition="false" constant="false"/>
      <species id="M_cpd00772_c" name="L-Theanine" compartment="C_c" hasOnlySubstanceUnits="false" boundaryCondition="false" constant="false"/>
      <species id="M_cpd01171_c" name="Galactitol" compartment="C_c" hasOnlySubstanceUnits="false" boundaryCondition="false" constant="false"/>
      <species id="M_cpd00586_c" name="D-Arginine" compartment="C_c" hasOnlySubstanceUnits="false" boundaryCondition="false" constant="false"/>
      <species id="M_cpd00581_c" name="Urocanate" compartment="C_c" hasOnlySubstanceUnits="false" boundaryCondition="false" constant="false"/>
      <species id="M_cpd00566_c" name="Cortisone" compartment="C_c" hasOnlySubstanceUnits="false" boundaryCondition="false" constant="false"/>
      <species id="M_cpd00558_c" name="Spermine" compartment="C_c" hasOnlySubstanceUnits="false" boundaryCondition="false" constant="false"/>
      <species id="M_cpd00552_c" name="F-" compartment="C_c" hasOnlySubstanceUnits="false" boundaryCondition="false" constant="false"/>
      <species id="M_cpd00551_c" name="DTYL" compartment="C_c" hasOnlySubstanceUnits="false" boundaryCondition="false" constant="false"/>
      <species id="M_cpd00548_c" name="D-Hexose" compartment="C_c" hasOnlySubstanceUnits="false" boundaryCondition="false" constant="false"/>
      <species id="M_cpd01903_c" name="D-Hexose 6-phosphate" compartment="C_c" hasOnlySubstanceUnits="false" boundaryCondition="false" constant="false"/>
      <species id="M_cpd00547_c" name="Cysteine" compartment="C_c" hasOnlySubstanceUnits="false" boundaryCondition="false" constant="false"/>
      <species id="M_cpd00546_c" name="Cortisol" compartment="C_c" hasOnlySubstanceUnits="false" boundaryCondition="false" constant="false"/>
      <species id="M_cpd00339_c" name="5-Aminopentanoate" compartment="C_c" hasOnlySubstanceUnits="false" boundaryCondition="false" constant="false"/>
      <species id="M_cpd00527_c" name="Prostaglandin D2" compartment="C_c" hasOnlySubstanceUnits="false" boundaryCondition="false" constant="false"/>
      <species id="M_cpd03548_c" name="11-epi-PGF2a" compartment="C_c" hasOnlySubstanceUnits="false" boundaryCondition="false" constant="false"/>
      <species id="M_cpd02616_c" name="dTDP-4-amino-4,6-dideoxy-D-glucose" compartment="C_c" hasOnlySubstanceUnits="false" boundaryCondition="false" constant="false"/>
      <species id="M_cpd02732_c" name="3-Carboxy-2-hydroxymuconate semialdehyde" compartment="C_c" hasOnlySubstanceUnits="false" boundaryCondition="false" constant="false"/>
      <species id="M_cpd00502_c" name="5-Formiminotetrahydrofolate" compartment="C_c" hasOnlySubstanceUnits="false" boundaryCondition="false" constant="false"/>
      <species id="M_cpd00496_c" name="D-Arabinono-1,4-lactone" compartment="C_c" hasOnlySubstanceUnits="false" boundaryCondition="false" constant="false"/>
      <species id="M_cpd00488_c" name="PGF2a" compartment="C_c" hasOnlySubstanceUnits="false" boundaryCondition="false" constant="false"/>
      <species id="M_cpd00486_c" name="Indoleacetaldehyde" compartment="C_c" hasOnlySubstanceUnits="false" boundaryCondition="false" constant="false"/>
      <species id="M_cpd00704_c" name="Tryptophol" compartment="C_c" hasOnlySubstanceUnits="false" boundaryCondition="false" constant="false"/>
      <species id="M_cpd00483_c" name="3-Hydroxyanthranilate" compartment="C_c" hasOnlySubstanceUnits="false" boundaryCondition="false" constant="false"/>
      <species id="M_cpd00896_c" name="6-Phospho-2-dehydro-D-gluconate" compartment="C_c" hasOnlySubstanceUnits="false" boundaryCondition="false" constant="false"/>
      <species id="M_cpd00479_c" name="Gentisate" compartment="C_c" hasOnlySubstanceUnits="false" boundaryCondition="false" constant="false"/>
      <species id="M_cpd03315_c" name="Gentisate aldehyde" compartment="C_c" hasOnlySubstanceUnits="false" boundaryCondition="false" constant="false"/>
      <species id="M_cpd00472_c" name="UDPgalacturonate" compartment="C_c" hasOnlySubstanceUnits="false" boundaryCondition="false" constant="false"/>
      <species id="M_cpd02497_c" name="D-Galacturonate 1-phosphate" compartment="C_c" hasOnlySubstanceUnits="false" boundaryCondition="false" constant="false"/>
      <species id="M_cpd03481_c" name="2-phenylethanol" compartment="C_c" hasOnlySubstanceUnits="false" boundaryCondition="false" constant="false"/>
      <species id="M_cpd00454_c" name="Dinoprostone" compartment="C_c" hasOnlySubstanceUnits="false" boundaryCondition="false" constant="false"/>
      <species id="M_cpd00451_c" name="Glycocyamine" compartment="C_c" hasOnlySubstanceUnits="false" boundaryCondition="false" constant="false"/>
      <species id="M_cpd00432_c" name="meso-Tartrate" compartment="C_c" hasOnlySubstanceUnits="false" boundaryCondition="false" constant="false"/>
      <species id="M_cpd00819_c" name="L-Arabinono-1,4-lactone" compartment="C_c" hasOnlySubstanceUnits="false" boundaryCondition="false" constant="false"/>
      <species id="M_cpd00427_c" name="L-Arabinonate" compartment="C_c" hasOnlySubstanceUnits="false" boundaryCondition="false" constant="false"/>
      <species id="M_cpd03201_c" name="L-Arabinono-1,5-lactone" compartment="C_c" hasOnlySubstanceUnits="false" boundaryCondition="false" constant="false"/>
      <species id="M_cpd00520_c" name="2-Dehydro-3-deoxy-L-pentonate" compartment="C_c" hasOnlySubstanceUnits="false" boundaryCondition="false" constant="false"/>
      <species id="M_cpd00425_c" name="(CH3)2NH" compartment="C_c" hasOnlySubstanceUnits="false" boundaryCondition="false" constant="false"/>
      <species id="M_cpd00420_c" name="Testosterone" compartment="C_c" hasOnlySubstanceUnits="false" boundaryCondition="false" constant="false"/>
      <species id="M_cpd00409_c" name="Androsterone" compartment="C_c" hasOnlySubstanceUnits="false" boundaryCondition="false" constant="false"/>
      <species id="M_cpd00511_c" name="Androstanedione" compartment="C_c" hasOnlySubstanceUnits="false" boundaryCondition="false" constant="false"/>
      <species id="M_cpd00406_c" name="Hypotaurine" compartment="C_c" hasOnlySubstanceUnits="false" boundaryCondition="false" constant="false"/>
      <species id="M_cpd00404_c" name="D-Ornithine" compartment="C_c" hasOnlySubstanceUnits="false" boundaryCondition="false" constant="false"/>
      <species id="M_cpd01384_c" name="D-Mannuronate" compartment="C_c" hasOnlySubstanceUnits="false" boundaryCondition="false" constant="false"/>
      <species id="M_cpd00391_c" name="D-Xylonate" compartment="C_c" hasOnlySubstanceUnits="false" boundaryCondition="false" constant="false"/>
      <species id="M_cpd01527_c" name="D-Xylonolactone" compartment="C_c" hasOnlySubstanceUnits="false" boundaryCondition="false" constant="false"/>
      <species id="M_cpd01725_c" name="5-Dehydroshikimate" compartment="C_c" hasOnlySubstanceUnits="false" boundaryCondition="false" constant="false"/>
      <species id="M_cpd00076_c" name="Sucrose" compartment="C_c" hasOnlySubstanceUnits="false" boundaryCondition="false" constant="false"/>
      <species id="M_cpd00380_c" name="Itaconate" compartment="C_c" hasOnlySubstanceUnits="false" boundaryCondition="false" constant="false"/>
      <species id="M_cpd01715_c" name="3-Dehydrocarnitine" compartment="C_c" hasOnlySubstanceUnits="false" boundaryCondition="false" constant="false"/>
      <species id="M_cpd00376_c" name="Bilirubin" compartment="C_c" hasOnlySubstanceUnits="false" boundaryCondition="false" constant="false"/>
      <species id="M_cpd00389_c" name="Biliverdin" compartment="C_c" hasOnlySubstanceUnits="false" boundaryCondition="false" constant="false"/>
      <species id="M_cpd00369_c" name="Ecdysone" compartment="C_c" hasOnlySubstanceUnits="false" boundaryCondition="false" constant="false"/>
      <species id="M_cpd01652_c" name="3-Dehydroecdysone" compartment="C_c" hasOnlySubstanceUnits="false" boundaryCondition="false" constant="false"/>
      <species id="M_cpd00365_c" name="Retinol" compartment="C_c" hasOnlySubstanceUnits="false" boundaryCondition="false" constant="false"/>
      <species id="M_cpd01691_c" name="Retinol palmitate" compartment="C_c" hasOnlySubstanceUnits="false" boundaryCondition="false" constant="false"/>
      <species id="M_cpd00158_c" name="CELB" compartment="C_c" hasOnlySubstanceUnits="false" boundaryCondition="false" constant="false"/>
      <species id="M_cpd01668_c" name="17alpha-Estradiol" compartment="C_c" hasOnlySubstanceUnits="false" boundaryCondition="false" constant="false"/>
      <species id="M_cpd00352_c" name="delta1-Piperideine-6-L-carboxylate" compartment="C_c" hasOnlySubstanceUnits="false" boundaryCondition="false" constant="false"/>
      <species id="M_cpd00351_c" name="Saccharopine" compartment="C_c" hasOnlySubstanceUnits="false" boundaryCondition="false" constant="false"/>
      <species id="M_cpd00344_c" name="N-Formimino-L-glutamate" compartment="C_c" hasOnlySubstanceUnits="false" boundaryCondition="false" constant="false"/>
      <species id="M_cpd00340_c" name="2,5-Dioxopentanoate" compartment="C_c" hasOnlySubstanceUnits="false" boundaryCondition="false" constant="false"/>
      <species id="M_cpd00729_c" name="5-Aminopentanamide" compartment="C_c" hasOnlySubstanceUnits="false" boundaryCondition="false" constant="false"/>
      <species id="M_cpd03283_c" name="2-Amino-3-oxoadipate" compartment="C_c" hasOnlySubstanceUnits="false" boundaryCondition="false" constant="false"/>
      <species id="M_cpd00337_c" name="Hydrouracil" compartment="C_c" hasOnlySubstanceUnits="false" boundaryCondition="false" constant="false"/>
      <species id="M_cpd01720_c" name="3-Ureidopropanoate" compartment="C_c" hasOnlySubstanceUnits="false" boundaryCondition="false" constant="false"/>
      <species id="M_cpd00336_c" name="Prostaglandin H2" compartment="C_c" hasOnlySubstanceUnits="false" boundaryCondition="false" constant="false"/>
      <species id="M_cpd00332_c" name="Mevalonic acid" compartment="C_c" hasOnlySubstanceUnits="false" boundaryCondition="false" constant="false"/>
      <species id="M_cpd00328_c" name="Streptomycin" compartment="C_c" hasOnlySubstanceUnits="false" boundaryCondition="false" constant="false"/>
      <species id="M_cpd00325_c" name="Progesterone" compartment="C_c" hasOnlySubstanceUnits="false" boundaryCondition="false" constant="false"/>
      <species id="M_cpd01342_c" name="Pregnenolone" compartment="C_c" hasOnlySubstanceUnits="false" boundaryCondition="false" constant="false"/>
      <species id="M_cpd02499_c" name="20alpha-Hydroxyprogesterone" compartment="C_c" hasOnlySubstanceUnits="false" boundaryCondition="false" constant="false"/>
      <species id="M_cpd00310_c" name="Carnosine" compartment="C_c" hasOnlySubstanceUnits="false" boundaryCondition="false" constant="false"/>
      <species id="M_cpd00605_c" name="Malonylurea" compartment="C_c" hasOnlySubstanceUnits="false" boundaryCondition="false" constant="false"/>
      <species id="M_cpd00308_c" name="Malonate" compartment="C_c" hasOnlySubstanceUnits="false" boundaryCondition="false" constant="false"/>
      <species id="M_cpd00304_c" name="Retinal" compartment="C_c" hasOnlySubstanceUnits="false" boundaryCondition="false" constant="false"/>
      <species id="M_cpd00886_c" name="D-3-Amino-isobutanoate" compartment="C_c" hasOnlySubstanceUnits="false" boundaryCondition="false" constant="false"/>
      <species id="M_cpd00278_c" name="Indolepyruvate" compartment="C_c" hasOnlySubstanceUnits="false" boundaryCondition="false" constant="false"/>
      <species id="M_cpd00276_c" name="D-Glucosamine" compartment="C_c" hasOnlySubstanceUnits="false" boundaryCondition="false" constant="false"/>
      <species id="M_cpd00275_c" name="L-Kynurenine" compartment="C_c" hasOnlySubstanceUnits="false" boundaryCondition="false" constant="false"/>
      <species id="M_cpd00269_c" name="2-Oxoadipate" compartment="C_c" hasOnlySubstanceUnits="false" boundaryCondition="false" constant="false"/>
      <species id="M_cpd03187_c" name="Oxalosuccinate" compartment="C_c" hasOnlySubstanceUnits="false" boundaryCondition="false" constant="false"/>
      <species id="M_cpd03409_c" name="4-Amino-4-cyanobutanoic acid" compartment="C_c" hasOnlySubstanceUnits="false" boundaryCondition="false" constant="false"/>
      <species id="M_cpd00884_c" name="N(omega)-(ADP-D-ribosyl)-L-arginine" compartment="C_c" hasOnlySubstanceUnits="false" boundaryCondition="false" constant="false"/>
      <species id="M_cpd00250_c" name="Creatine" compartment="C_c" hasOnlySubstanceUnits="false" boundaryCondition="false" constant="false"/>
      <species id="M_cpd00324_c" name="MTTL" compartment="C_c" hasOnlySubstanceUnits="false" boundaryCondition="false" constant="false"/>
      <species id="M_cpd00237_c" name="Androstenedione" compartment="C_c" hasOnlySubstanceUnits="false" boundaryCondition="false" constant="false"/>
      <species id="M_cpd02428_c" name="beta-L-Arabinose 1-phosphate" compartment="C_c" hasOnlySubstanceUnits="false" boundaryCondition="false" constant="false"/>
      <species id="M_cpd00234_c" name="5-Dehydro-D-fructose" compartment="C_c" hasOnlySubstanceUnits="false" boundaryCondition="false" constant="false"/>
      <species id="M_cpd01662_c" name="Butanoylphosphate" compartment="C_c" hasOnlySubstanceUnits="false" boundaryCondition="false" constant="false"/>
      <species id="M_cpd00610_c" name="D-Glutamine" compartment="C_c" hasOnlySubstanceUnits="false" boundaryCondition="false" constant="false"/>
      <species id="M_cpd00880_c" name="1-Phospho-alpha-D-glucuronate" compartment="C_c" hasOnlySubstanceUnits="false" boundaryCondition="false" constant="false"/>
      <species id="M_cpd00611_c" name="D-Threonine" compartment="C_c" hasOnlySubstanceUnits="false" boundaryCondition="false" constant="false"/>
      <species id="M_cpd01799_c" name="Isobutylamine" compartment="C_c" hasOnlySubstanceUnits="false" boundaryCondition="false" constant="false"/>
      <species id="M_cpd00341_c" name="N-Carbamoylputrescine" compartment="C_c" hasOnlySubstanceUnits="false" boundaryCondition="false" constant="false"/>
      <species id="M_cpd01587_c" name="5-Methylcytosine" compartment="C_c" hasOnlySubstanceUnits="false" boundaryCondition="false" constant="false"/>
      <species id="M_cpd03331_c" name="PLCT" compartment="C_c" hasOnlySubstanceUnits="false" boundaryCondition="false" constant="false"/>
      <species id="M_cpd00127_c" name="Phenol" compartment="C_c" hasOnlySubstanceUnits="false" boundaryCondition="false" constant="false"/>
      <species id="M_cpd00833_c" name="N-Acetyl-D-glucosaminate" compartment="C_c" hasOnlySubstanceUnits="false" boundaryCondition="false" constant="false"/>
      <species id="M_cpd01734_c" name="D-Galactono-1,5-lactone" compartment="C_c" hasOnlySubstanceUnits="false" boundaryCondition="false" constant="false"/>
      <species id="M_cpd01367_c" name="Acetylcholine" compartment="C_c" hasOnlySubstanceUnits="false" boundaryCondition="false" constant="false"/>
      <species id="M_cpd03561_c" name="2-Hydroxybutyrate" compartment="C_c" hasOnlySubstanceUnits="false" boundaryCondition="false" constant="false"/>
      <species id="M_cpd01536_c" name="GDP-L-galactose" compartment="C_c" hasOnlySubstanceUnits="false" boundaryCondition="false" constant="false"/>
      <species id="M_cpd01361_c" name="2-Nitrophenol" compartment="C_c" hasOnlySubstanceUnits="false" boundaryCondition="false" constant="false"/>
      <species id="M_cpd02553_c" name="Octopine" compartment="C_c" hasOnlySubstanceUnits="false" boundaryCondition="false" constant="false"/>
      <species id="M_cpd03527_c" name="N-(omega)-Hydroxyarginine" compartment="C_c" hasOnlySubstanceUnits="false" boundaryCondition="false" constant="false"/>
      <species id="M_cpd00767_c" name="N-Acetyl-L-aspartate" compartment="C_c" hasOnlySubstanceUnits="false" boundaryCondition="false" constant="false"/>
      <species id="M_cpd02458_c" name="erythro-3-Hydroxy-L-aspartate" compartment="C_c" hasOnlySubstanceUnits="false" boundaryCondition="false" constant="false"/>
      <species id="M_cpd01363_c" name="3-Oxalomalate" compartment="C_c" hasOnlySubstanceUnits="false" boundaryCondition="false" constant="false"/>
      <species id="M_cpd02782_c" name="UDP-N-acetyl-D-glucosaminouronate" compartment="C_c" hasOnlySubstanceUnits="false" boundaryCondition="false" constant="false"/>
      <species id="M_cpd02053_c" name="2-Amino-acetoacetate" compartment="C_c" hasOnlySubstanceUnits="false" boundaryCondition="false" constant="false"/>
      <species id="M_cpd03734_c" name="Acetamide" compartment="C_c" hasOnlySubstanceUnits="false" boundaryCondition="false" constant="false"/>
      <species id="M_cpd02339_c" name="alpha-D-Glutamyl phosphate" compartment="C_c" hasOnlySubstanceUnits="false" boundaryCondition="false" constant="false"/>
      <species id="M_cpd00730_c" name="Aquacobalamin" compartment="C_c" hasOnlySubstanceUnits="false" boundaryCondition="false" constant="false"/>
      <species id="M_cpd01433_c" name="2-Nitropropane" compartment="C_c" hasOnlySubstanceUnits="false" boundaryCondition="false" constant="false"/>
      <species id="M_cpd11619_c" name="Dolichyl phosphate" compartment="C_c" hasOnlySubstanceUnits="false" boundaryCondition="false" constant="false"/>
      <species id="M_cpd11662_c" name="Dolichol" compartment="C_c" hasOnlySubstanceUnits="false" boundaryCondition="false" constant="false"/>
      <species id="M_cpd11631_c" name="Aromatic aldehyde" compartment="C_c" hasOnlySubstanceUnits="false" boundaryCondition="false" constant="false"/>
      <species id="M_cpd02199_c" name="Aromatic primary alcohol" compartment="C_c" hasOnlySubstanceUnits="false" boundaryCondition="false" constant="false"/>
      <species id="M_cpd11657_c" name="Starch" compartment="C_c" hasOnlySubstanceUnits="false" boundaryCondition="false" constant="false"/>
      <species id="M_cpd11256_c" name="Malonuric acid" compartment="C_c" hasOnlySubstanceUnits="false" boundaryCondition="false" constant="false"/>
      <species id="M_cpd11665_c" name="QH2" compartment="C_c" hasOnlySubstanceUnits="false" boundaryCondition="false" constant="false"/>
      <species id="M_cpd11669_c" name="Q" compartment="C_c" hasOnlySubstanceUnits="false" boundaryCondition="false" constant="false"/>
      <species id="M_cpd03037_c" name="7-Dehydrodesmosterol" compartment="C_c" hasOnlySubstanceUnits="false" boundaryCondition="false" constant="false"/>
      <species id="M_cpd00021_c" name="Fe2+" compartment="C_c" hasOnlySubstanceUnits="false" boundaryCondition="false" constant="false"/>
      <species id="M_cpd15064_c" name="cis-3-Chloroallyl aldehyde" compartment="C_c" hasOnlySubstanceUnits="false" boundaryCondition="false" constant="false"/>
      <species id="M_cpd14514_c" name="Episterol" compartment="C_c" hasOnlySubstanceUnits="false" boundaryCondition="false" constant="false"/>
      <species id="M_cpd14552_c" name="3-Keto-4-methylzymosterol" compartment="C_c" hasOnlySubstanceUnits="false" boundaryCondition="false" constant="false"/>
      <species id="M_cpd03035_c" name="4-methylzymosterol" compartment="C_c" hasOnlySubstanceUnits="false" boundaryCondition="false" constant="false"/>
      <species id="M_cpd14644_c" name="4,4-Dimethyl-5alpha-cholesta-8-en-3beta-ol" compartment="C_c" hasOnlySubstanceUnits="false" boundaryCondition="false" constant="false"/>
      <species id="M_cpd14515_c" name="5,7,24(28)-Ergostatrienol" compartment="C_c" hasOnlySubstanceUnits="false" boundaryCondition="false" constant="false"/>
      <species id="M_cpd14716_c" name="Cholesterol-5alpha,6alpha-epoxide" compartment="C_c" hasOnlySubstanceUnits="false" boundaryCondition="false" constant="false"/>
      <species id="M_cpd14654_c" name="GDP-L-gulose" compartment="C_c" hasOnlySubstanceUnits="false" boundaryCondition="false" constant="false"/>
      <species id="M_cpd14960_c" name="Cobalt-precorrin 5B" compartment="C_c" hasOnlySubstanceUnits="false" boundaryCondition="false" constant="false"/>
      <species id="M_cpd14961_c" name="Cobalt-precorrin 7" compartment="C_c" hasOnlySubstanceUnits="false" boundaryCondition="false" constant="false"/>
      <species id="M_cpd15069_c" name="7-Methylxanthine" compartment="C_c" hasOnlySubstanceUnits="false" boundaryCondition="false" constant="false"/>
      <species id="M_cpd04653_c" name="Theobromine" compartment="C_c" hasOnlySubstanceUnits="false" boundaryCondition="false" constant="false"/>
      <species id="M_cpd04654_c" name="Caffeine" compartment="C_c" hasOnlySubstanceUnits="false" boundaryCondition="false" constant="false"/>
      <species id="M_cpd09576_c" name="Paraxanthine" compartment="C_c" hasOnlySubstanceUnits="false" boundaryCondition="false" constant="false"/>
      <species id="M_cpd15074_c" name="1-Methylxanthine" compartment="C_c" hasOnlySubstanceUnits="false" boundaryCondition="false" constant="false"/>
      <species id="M_cpd15073_c" name="3-Methylxanthine" compartment="C_c" hasOnlySubstanceUnits="false" boundaryCondition="false" constant="false"/>
      <species id="M_cpd04399_c" name="Theophylline" compartment="C_c" hasOnlySubstanceUnits="false" boundaryCondition="false" constant="false"/>
      <species id="M_cpd06643_c" name="Garbanzol" compartment="C_c" hasOnlySubstanceUnits="false" boundaryCondition="false" constant="false"/>
      <species id="M_cpd00991_c" name="Fustin" compartment="C_c" hasOnlySubstanceUnits="false" boundaryCondition="false" constant="false"/>
      <species id="M_cpd15121_c" name="5-Deoxyleucopelargonidin" compartment="C_c" hasOnlySubstanceUnits="false" boundaryCondition="false" constant="false"/>
      <species id="M_cpd06628_c" name="Fisetinin-3,4-diol" compartment="C_c" hasOnlySubstanceUnits="false" boundaryCondition="false" constant="false"/>
      <species id="M_cpd15097_c" name="Trinitrotoluene" compartment="C_c" hasOnlySubstanceUnits="false" boundaryCondition="false" constant="false"/>
      <species id="M_cpd15098_c" name="4-Hydroxylamino-2,6-dinitrotoluene" compartment="C_c" hasOnlySubstanceUnits="false" boundaryCondition="false" constant="false"/>
      <species id="M_cpd15132_c" name="Isopentenyl adenosine" compartment="C_c" hasOnlySubstanceUnits="false" boundaryCondition="false" constant="false"/>
      <species id="M_cpd15136_c" name="trans-Zeatin riboside" compartment="C_c" hasOnlySubstanceUnits="false" boundaryCondition="false" constant="false"/>
      <species id="M_cpd15151_c" name="Dihydrozeatin riboside" compartment="C_c" hasOnlySubstanceUnits="false" boundaryCondition="false" constant="false"/>
      <species id="M_cpd08133_c" name="Fluorobenzene" compartment="C_c" hasOnlySubstanceUnits="false" boundaryCondition="false" constant="false"/>
      <species id="M_cpd15187_c" name="4-Fluorocyclohexadiene-cis,cis-1,2-diol" compartment="C_c" hasOnlySubstanceUnits="false" boundaryCondition="false" constant="false"/>
      <species id="M_cpd15188_c" name="1-Fluorocyclohexadiene-cis,cis-1,2-diol" compartment="C_c" hasOnlySubstanceUnits="false" boundaryCondition="false" constant="false"/>
      <species id="M_cpd15177_c" name="4-Fluorocatechol" compartment="C_c" hasOnlySubstanceUnits="false" boundaryCondition="false" constant="false"/>
      <species id="M_cpd01579_c" name="3-Fluorobenzoate" compartment="C_c" hasOnlySubstanceUnits="false" boundaryCondition="false" constant="false"/>
      <species id="M_cpd15182_c" name="3-Fluorocyclohexadiene-cis,cis-1,2-diol-1-carboxylate" compartment="C_c" hasOnlySubstanceUnits="false" boundaryCondition="false" constant="false"/>
      <species id="M_cpd15183_c" name="5-Fluorocyclohexadiene-cis,cis-1,2-diol-1-carboxylate" compartment="C_c" hasOnlySubstanceUnits="false" boundaryCondition="false" constant="false"/>
      <species id="M_cpd15176_c" name="3-Fluorocatechol" compartment="C_c" hasOnlySubstanceUnits="false" boundaryCondition="false" constant="false"/>
      <species id="M_cpd15179_c" name="2-Fluoro-cis,cis-muconate" compartment="C_c" hasOnlySubstanceUnits="false" boundaryCondition="false" constant="false"/>
      <species id="M_cpd15178_c" name="3-Fluoro-cis,cis-muconate" compartment="C_c" hasOnlySubstanceUnits="false" boundaryCondition="false" constant="false"/>
      <species id="M_cpd15180_c" name="4-Fluoromuconolactone" compartment="C_c" hasOnlySubstanceUnits="false" boundaryCondition="false" constant="false"/>
      <species id="M_cpd15181_c" name="5-Fluoromuconolactone" compartment="C_c" hasOnlySubstanceUnits="false" boundaryCondition="false" constant="false"/>
      <species id="M_cpd15313_c" name="1-Acyl-sn-glycero-3-phosphoethanolamine (n-C12:0)" compartment="C_c" hasOnlySubstanceUnits="false" boundaryCondition="false" constant="false"/>
      <species id="M_cpd15314_c" name="1-Acyl-sn-glycero-3-phosphoethanolamine (n-C14:0)" compartment="C_c" hasOnlySubstanceUnits="false" boundaryCondition="false" constant="false"/>
      <species id="M_cpd15315_c" name="1-Acyl-sn-glycero-3-phosphoethanolamine (n-C14:1)" compartment="C_c" hasOnlySubstanceUnits="false" boundaryCondition="false" constant="false"/>
      <species id="M_cpd15316_c" name="1-Acyl-sn-glycero-3-phosphoethanolamine (n-C16:0)" compartment="C_c" hasOnlySubstanceUnits="false" boundaryCondition="false" constant="false"/>
      <species id="M_cpd15317_c" name="1-Acyl-sn-glycero-3-phosphoethanolamine (n-C16:1)" compartment="C_c" hasOnlySubstanceUnits="false" boundaryCondition="false" constant="false"/>
      <species id="M_cpd15318_c" name="1-Acyl-sn-glycero-3-phosphoglycerol (n-C12:0)" compartment="C_c" hasOnlySubstanceUnits="false" boundaryCondition="false" constant="false"/>
      <species id="M_cpd15319_c" name="1-Acyl-sn-glycero-3-phosphoglycerol (n-C14:0)" compartment="C_c" hasOnlySubstanceUnits="false" boundaryCondition="false" constant="false"/>
      <species id="M_cpd15320_c" name="1-Acyl-sn-glycero-3-phosphoglycerol (n-C14:1)" compartment="C_c" hasOnlySubstanceUnits="false" boundaryCondition="false" constant="false"/>
      <species id="M_cpd15321_c" name="1-Acyl-sn-glycero-3-phosphoglycerol (n-C16:0)" compartment="C_c" hasOnlySubstanceUnits="false" boundaryCondition="false" constant="false"/>
      <species id="M_cpd15322_c" name="1-Acyl-sn-glycero-3-phosphoglycerol (n-C16:1)" compartment="C_c" hasOnlySubstanceUnits="false" boundaryCondition="false" constant="false"/>
      <species id="M_cpd15323_c" name="1-Acyl-sn-glycero-3-phosphoglycerol (n-C18:0)" compartment="C_c" hasOnlySubstanceUnits="false" boundaryCondition="false" constant="false"/>
      <species id="M_cpd15324_c" name="1-Acyl-sn-glycero-3-phosphoglycerol (n-C18:1)" compartment="C_c" hasOnlySubstanceUnits="false" boundaryCondition="false" constant="false"/>
      <species id="M_cpd15511_c" name="two linked disacharide pentapeptide murein units (uncrosslinked, middle of chain)" compartment="C_c" hasOnlySubstanceUnits="false" boundaryCondition="false" constant="false"/>
      <species id="M_cpd15514_c" name="two disacharide linked murein units, pentapeptide crosslinked tetrapeptide (A2pm-&gt;D-ala) (middle of chain)" compartment="C_c" hasOnlySubstanceUnits="false" boundaryCondition="false" constant="false"/>
      <species id="M_cpd15513_c" name="two disacharide linked murein units, pentapeptide corsslinked tripeptide (A2pm-&gt;A2pm) (middle of chain)" compartment="C_c" hasOnlySubstanceUnits="false" boundaryCondition="false" constant="false"/>
      <species id="M_cpd15506_c" name="two disacharide linked murein units, tetrapeptide corsslinked tetrapeptide (A2pm-&gt;D-ala) (middle of chain)" compartment="C_c" hasOnlySubstanceUnits="false" boundaryCondition="false" constant="false"/>
      <species id="M_cpd15510_c" name="two linked disacharide pentapeptide and tetrapeptide murein units (uncrosslinked, middle of chain)" compartment="C_c" hasOnlySubstanceUnits="false" boundaryCondition="false" constant="false"/>
      <species id="M_cpd15505_c" name="two linked disacharide tetrapeptide murein units (uncrosslinked, middle of chain)" compartment="C_c" hasOnlySubstanceUnits="false" boundaryCondition="false" constant="false"/>
      <species id="M_cpd15509_c" name="two linked disacharide pentapeptide and tripeptide murein units (uncrosslinked, middle of chain)" compartment="C_c" hasOnlySubstanceUnits="false" boundaryCondition="false" constant="false"/>
      <species id="M_cpd15504_c" name="two linked disacharide tetrapeptide and tripeptide murein units (uncrosslinked, middle of chain)" compartment="C_c" hasOnlySubstanceUnits="false" boundaryCondition="false" constant="false"/>
      <species id="M_cpd15503_c" name="two disacharide linked murein units, tripeptide crosslinked tetrapeptide (A2pm-&gt;D-ala) (middle of chain)" compartment="C_c" hasOnlySubstanceUnits="false" boundaryCondition="false" constant="false"/>
      <species id="M_cpd15501_c" name="two linked disacharide tripeptide murein units (uncrosslinked, middle of chain)" compartment="C_c" hasOnlySubstanceUnits="false" boundaryCondition="false" constant="false"/>
      <species id="M_cpd15502_c" name="two disacharide linked murein units, tripeptide crosslinked tripeptide (A2pm-&gt;A2pm) (middle of chain)" compartment="C_c" hasOnlySubstanceUnits="false" boundaryCondition="false" constant="false"/>
      <species id="M_cpd15459_c" name="phosphoethanolamine KDO(2)-lipid (A)" compartment="C_c" hasOnlySubstanceUnits="false" boundaryCondition="false" constant="false"/>
      <species id="M_cpd01187_c" name="D-Gulitol" compartment="C_c" hasOnlySubstanceUnits="false" boundaryCondition="false" constant="false"/>
      <species id="M_cpd15290_c" name="Ubiquinone-6" compartment="C_c" hasOnlySubstanceUnits="false" boundaryCondition="false" constant="false"/>
      <species id="M_cpd15291_c" name="Ubiquinol-6" compartment="C_c" hasOnlySubstanceUnits="false" boundaryCondition="false" constant="false"/>
      <species id="M_cpd15217_c" name="S-aminomethyldihydrolipoamide" compartment="C_c" hasOnlySubstanceUnits="false" boundaryCondition="false" constant="false"/>
      <species id="M_cpd15236_c" name="5-L-Glutamyl-L-alanine" compartment="C_c" hasOnlySubstanceUnits="false" boundaryCondition="false" constant="false"/>
      <species id="M_cpd15283_c" name="Phytosphingosine 1-phosphate" compartment="C_c" hasOnlySubstanceUnits="false" boundaryCondition="false" constant="false"/>
      <species id="M_cpd00306_e" name="Xylitol" compartment="C_e" hasOnlySubstanceUnits="false" boundaryCondition="false" constant="false"/>
      <species id="M_cpd00558_e" name="Spermine" compartment="C_e" hasOnlySubstanceUnits="false" boundaryCondition="false" constant="false"/>
      <species id="M_cpd01187_e" name="D-Gulitol" compartment="C_e" hasOnlySubstanceUnits="false" boundaryCondition="false" constant="false"/>
      <species id="M_cpd00045_e" name="Adenosine 3&apos;,5&apos;-bisphosphate" compartment="C_e" hasOnlySubstanceUnits="false" boundaryCondition="false" constant="false"/>
      <species id="M_cpd00229_e" name="Glycolaldehyde" compartment="C_e" hasOnlySubstanceUnits="false" boundaryCondition="false" constant="false"/>
      <species id="M_cpd00357_e" name="dTTP" compartment="C_e" hasOnlySubstanceUnits="false" boundaryCondition="false" constant="false"/>
      <species id="M_cpd00764_e" name="7,8-Diaminononanoate" compartment="C_e" hasOnlySubstanceUnits="false" boundaryCondition="false" constant="false"/>
      <species id="M_cpd00017_e" name="S-Adenosyl-L-methionine" compartment="C_e" hasOnlySubstanceUnits="false" boundaryCondition="false" constant="false"/>
      <species id="M_cpd00388_e" name="Allantoate" compartment="C_e" hasOnlySubstanceUnits="false" boundaryCondition="false" constant="false"/>
      <species id="M_cpd00800_e" name="8-Amino-7-oxononanoate" compartment="C_e" hasOnlySubstanceUnits="false" boundaryCondition="false" constant="false"/>
      <species id="M_cpd00338_e" name="5-Amino-4-oxopentanoate" compartment="C_e" hasOnlySubstanceUnits="false" boundaryCondition="false" constant="false"/>
      <species id="M_cpd03577_c" name="(R)-2-Oxo-3-methylpentanoate" compartment="C_c" hasOnlySubstanceUnits="false" boundaryCondition="false" constant="false"/>
      <species id="M_cpd15604_c" name="Gly-Leu" compartment="C_c" hasOnlySubstanceUnits="false" boundaryCondition="false" constant="false"/>
      <species id="M_cpd15605_c" name="Gly-Phe" compartment="C_c" hasOnlySubstanceUnits="false" boundaryCondition="false" constant="false"/>
      <species id="M_cpd15606_c" name="Gly-Tyr" compartment="C_c" hasOnlySubstanceUnits="false" boundaryCondition="false" constant="false"/>
      <species id="M_cpd15603_c" name="Gly-Cys" compartment="C_c" hasOnlySubstanceUnits="false" boundaryCondition="false" constant="false"/>
      <species id="M_cpd15584_c" name="alpha-Methyl-D-glucoside" compartment="C_c" hasOnlySubstanceUnits="false" boundaryCondition="false" constant="false"/>
      <species id="M_cpd15585_c" name="beta-Methylglucoside" compartment="C_c" hasOnlySubstanceUnits="false" boundaryCondition="false" constant="false"/>
      <species id="M_cpd15677_c" name="1,2-diisoheptadecanoyl-sn-glycerol 3-phosphate" compartment="C_c" hasOnlySubstanceUnits="false" boundaryCondition="false" constant="false"/>
      <species id="M_cpd15678_c" name="1,2-dianteisoheptadecanoyl-sn-glycerol 3-phosphate" compartment="C_c" hasOnlySubstanceUnits="false" boundaryCondition="false" constant="false"/>
      <species id="M_cpd15679_c" name="1,2-diisotetradecanoyl-sn-glycerol 3-phosphate" compartment="C_c" hasOnlySubstanceUnits="false" boundaryCondition="false" constant="false"/>
      <species id="M_cpd15680_c" name="1,2-diisopentadecanoyl-sn-glycerol 3-phosphate" compartment="C_c" hasOnlySubstanceUnits="false" boundaryCondition="false" constant="false"/>
      <species id="M_cpd15681_c" name="1,2-dianteisopentadecanoyl-sn-glycerol 3-phosphate" compartment="C_c" hasOnlySubstanceUnits="false" boundaryCondition="false" constant="false"/>
      <species id="M_cpd15682_c" name="1,2-diisohexadecanoyl-sn-glycerol 3-phosphate" compartment="C_c" hasOnlySubstanceUnits="false" boundaryCondition="false" constant="false"/>
      <species id="M_cpd15701_c" name="1,2-Diisoheptadecanoyl-sn-glycerol" compartment="C_c" hasOnlySubstanceUnits="false" boundaryCondition="false" constant="false"/>
      <species id="M_cpd15702_c" name="1,2-Dianteisoheptadecanoyl-sn-glycerol" compartment="C_c" hasOnlySubstanceUnits="false" boundaryCondition="false" constant="false"/>
      <species id="M_cpd15703_c" name="1,2-Diisotetradecanoyl-sn-glycerol" compartment="C_c" hasOnlySubstanceUnits="false" boundaryCondition="false" constant="false"/>
      <species id="M_cpd15704_c" name="1,2-Diisopentadecanoyl-sn-glycerol" compartment="C_c" hasOnlySubstanceUnits="false" boundaryCondition="false" constant="false"/>
      <species id="M_cpd15705_c" name="1,2-Dianteisopentadecanoyl-sn-glycerol" compartment="C_c" hasOnlySubstanceUnits="false" boundaryCondition="false" constant="false"/>
      <species id="M_cpd15706_c" name="1,2-Diisohexadecanoyl-sn-glycerol" compartment="C_c" hasOnlySubstanceUnits="false" boundaryCondition="false" constant="false"/>
      <species id="M_cpd04097_e" name="Pb" compartment="C_e" hasOnlySubstanceUnits="false" boundaryCondition="false" constant="false"/>
      <species id="M_cpd00381_e" name="L-Cystine" compartment="C_e" hasOnlySubstanceUnits="false" boundaryCondition="false" constant="false"/>
      <species id="M_cpd00443_e" name="4-Aminobenzoate" compartment="C_e" hasOnlySubstanceUnits="false" boundaryCondition="false" constant="false"/>
      <species id="M_cpd15824_c" name="4-ketofructose 1,6-bisphosphate" compartment="C_c" hasOnlySubstanceUnits="false" boundaryCondition="false" constant="false"/>
      <species id="M_cpd15852_c" name="4,5-diketo-6-deoxyfructose 1-phosphate" compartment="C_c" hasOnlySubstanceUnits="false" boundaryCondition="false" constant="false"/>
      <species id="M_cpd15901_c" name="2-oxohexanedioic acid" compartment="C_c" hasOnlySubstanceUnits="false" boundaryCondition="false" constant="false"/>
      <species id="M_cpd15831_c" name="(R)-(homo)2citrate" compartment="C_c" hasOnlySubstanceUnits="false" boundaryCondition="false" constant="false"/>
      <species id="M_cpd15886_c" name="trans-homoaconitate" compartment="C_c" hasOnlySubstanceUnits="false" boundaryCondition="false" constant="false"/>
      <species id="M_cpd15900_c" name="2-oxoheptanedioic acid" compartment="C_c" hasOnlySubstanceUnits="false" boundaryCondition="false" constant="false"/>
      <species id="M_cpd15832_c" name="(R)-(homo)3citrate" compartment="C_c" hasOnlySubstanceUnits="false" boundaryCondition="false" constant="false"/>
      <species id="M_cpd15808_c" name="2-oxooctanedioic acid" compartment="C_c" hasOnlySubstanceUnits="false" boundaryCondition="false" constant="false"/>
      <species id="M_cpd00668_e" name="(S)-2-Acetolactate" compartment="C_e" hasOnlySubstanceUnits="false" boundaryCondition="false" constant="false"/>
      <species id="M_cpd15862_c" name="coenzyme F390 (adenosine)" compartment="C_c" hasOnlySubstanceUnits="false" boundaryCondition="false" constant="false"/>
      <species id="M_cpd15866_c" name="coenzyme ferredoxin 420-2 (oxidized)" compartment="C_c" hasOnlySubstanceUnits="false" boundaryCondition="false" constant="false"/>
      <species id="M_cpd15863_c" name="coenzyme F390 (guanosine)" compartment="C_c" hasOnlySubstanceUnits="false" boundaryCondition="false" constant="false"/>
      <species id="M_cpd15882_c" name="cis-(homo)2aconitate" compartment="C_c" hasOnlySubstanceUnits="false" boundaryCondition="false" constant="false"/>
      <species id="M_cpd15908_c" name="(-)threo-iso(homo)2citrate" compartment="C_c" hasOnlySubstanceUnits="false" boundaryCondition="false" constant="false"/>
      <species id="M_cpd15883_c" name="cis-(homo)3aconitate" compartment="C_c" hasOnlySubstanceUnits="false" boundaryCondition="false" constant="false"/>
      <species id="M_cpd15909_c" name="(-)threo-iso(homo)3citrate" compartment="C_c" hasOnlySubstanceUnits="false" boundaryCondition="false" constant="false"/>
      <species id="M_cpd15888_c" name="threo-isohomocitrate" compartment="C_c" hasOnlySubstanceUnits="false" boundaryCondition="false" constant="false"/>
      <species id="M_cpd15876_c" name="ferredoxin (oxidized) 2[4Fe-4S]" compartment="C_c" hasOnlySubstanceUnits="false" boundaryCondition="false" constant="false"/>
      <species id="M_cpd15877_c" name="ferredoxin (reduced) 2[4Fe-4S]" compartment="C_c" hasOnlySubstanceUnits="false" boundaryCondition="false" constant="false"/>
      <species id="M_cpd15884_c" name="tetrahydrosarcinapterin" compartment="C_c" hasOnlySubstanceUnits="false" boundaryCondition="false" constant="false"/>
      <species id="M_cpd15893_c" name="N5-methyl-tetrahydrosarcinapterin" compartment="C_c" hasOnlySubstanceUnits="false" boundaryCondition="false" constant="false"/>
      <species id="M_cpd15867_c" name="coenzyme ferredoxin 420-2 (reduced)" compartment="C_c" hasOnlySubstanceUnits="false" boundaryCondition="false" constant="false"/>
      <species id="M_cpd15850_c" name="7,8-dihydronepterin 2&apos; :3&apos;-cyclicphosphate" compartment="C_c" hasOnlySubstanceUnits="false" boundaryCondition="false" constant="false"/>
      <species id="M_cpd15857_c" name="3,7-dideoxy-D-threo-hepto-2,6-diulosonate" compartment="C_c" hasOnlySubstanceUnits="false" boundaryCondition="false" constant="false"/>
      <species id="M_cpd15853_c" name="6-deoxy-5-ketofructose 1-phosphate" compartment="C_c" hasOnlySubstanceUnits="false" boundaryCondition="false" constant="false"/>
[truncated: 5,947,739 more chars]
